# Supplementary material for: Racial differences in microRNA and gene expression in hypertensive women
Source: Sci Rep. 2016 Oct 25;6:35815. doi: 10.1038/srep35815 (PMC5078799; doi:10.1038/srep35815)
Supplement: Supplementary Excel File 1 (Dataset 1) [file srep35815-s2.xls]

## Sheet: All Genes (Fig. 2E)
Microarray Results for Fig. 2E:														Figure 2E Comparison Gene Lists Lists:
Symbol	(zratio) BHT-WHT	(zratio) WHT-WNHT	(zratio) BHT-BNHT	(zratio) BNHT-WNHT	(fold change) BNHT-WNHT	(fold change) BHT-WHT	(fold change) BHT-BNHT	(fold change) WHT-WNHT	(selector) BNHT-WNHT	(selector) BHT-WHT	(selector) BHT-BNHT	(selector) WHT-WNHT		1101 elements included exclusively in "Up AAHT:AANT":	146 elements included exclusively in "Up WHT:WNT":	932 elements included exclusively in "Down AAHT:AANT":	120 elements included exclusively in "Down WHT:WNT":	53 common elements in "Up AAHT:AANT" and "Up WHT:WNT":	114 common elements in "Down AAHT:AANT" and "Down WHT:WNT":	400 common elements in "Up WHT:WNT" and "Down AAHT:AANT":	366 common elements in "Up AAHT:AANT" and "Down WHT:WNT":
ANKRD46	1.93	1.51	2.01	-2.28	-1.17	1.46	1.45	1.15	-2	2	2	2		AASDHPPT	AARSD1	AAMP	ANKRD13A	ADARB1	ACRBP	AAK1	ABCC4
CLK2	1.89	2.03	2.67	-1.52	-1.15	1.51	1.66	1.27	-2	2	2	2		ABCB1	ABCF2	ABCA2	ARPP19	AK3	AIF1	ABCA7	ABHD5
ITGB1BP1	2.3	1.53	1.87	-3.42	-1.49	1.68	1.41	1.26	-2	2	2	2		ABCB10	ABHD14A	ABHD12	ARSB	ANKRD46	ALDOB	ABLIM1	ACSL1
LILRA3	4.17	3.37	3.4	-6.83	-1.92	2.52	1.71	1.31	-2	2	2	2		ABCB7	AHSA1	ACAA1	ASAP1	ANXA6	AMICA1	ACTB	ACSL4
LOC339290	2.63	1.72	2.37	-3.45	-1.39	1.76	1.52	1.2	-2	2	2	2		ABHD15	ALG9	ACADVL	ATP8B4	AUTS2	AMY1C	ACTG1	ACVR1
PTPLAD1	1.99	1.71	2.3	-2.08	-1.23	1.58	1.52	1.18	-2	2	2	2		ABHD7	ANKS3	ACAP1	ATP9A	BOLA3	APLP2	AGXT2L2	ADD1
TIA1	1.54	1.63	1.6	-2.3	-1.26	1.38	1.31	1.2	-2	2	2	2		ABI1	AQP3	ACIN1	BNIP3L	C11orf17	ARAP1	AKAP8L	ADD3
CRYBB2	1.58	2.37	-1.19	-8.45	-2.1	1.46	-1.13	1.27	-2	2	0	2		ACAA2	ARL17P1	ACTR1B	C20orf127	CAMK2N1	ATG16L2	ALKBH2	AFTPH
IFI44	2.96	1.92	1.03	-6.93	-2.67	2.17	1.06	1.31	-2	2	0	2		ACACA	ARRDC5	ACYP1	C5orf5	CCDC128	ATP2B4	ALKBH7	AHSA2
SERPINE2	1.86	1.95	0.61	-5.25	-1.56	1.5	1.09	1.14	-2	2	0	2		ACADM	AUH	ADAM15	CANX	CLK2	ATP5EP2	ANKRD36	AKAP11
AASDHPPT	3.52	-0.66	2.18	-3.21	-1.39	2.18	1.44	-1.09	-2	2	2	0		ACLY	BAIAP2L2	ADAP1	CAPZA1	CXorf57	BICD2	ANKRD36B	ANKDD1A
ABHD7	2.2	0.03	1.66	-1.94	-1.11	1.65	1.44	-1.03	-2	2	2	0		ACN9	BCAT2	ADCK5	CCPG1	DNASE2	C1orf38	ANO9	ANXA1
ABI1	2.46	0.14	2.23	-1.57	-1.17	1.81	1.53	-1.02	-2	2	2	0		ACO1	BIN1	AES	CD86	FANCG	CEBPA	AP1S1	ANXA2P1
ACOT9	3.39	-1.13	2.44	-1.92	-1.19	2.18	1.64	-1.11	-2	2	2	0		ACOT4	C11orf83	AGAP6	CDC2L6	FBXW4	CLEC7A	APEX1	AP1B1
ACSL3	2.13	0.19	1.89	-1.5	-1.16	1.58	1.41	1.04	-2	2	2	0		ACOT9	C16orf13	AGPAT2	CHD1	FLYWCH1	CYBB	APOBEC3F	AP1S2
ACTR3	3.24	-1.21	2.05	-2.21	-1.28	2.17	1.55	-1.09	-2	2	2	0		ACRC	C19orf48	AKAP13	CHST15	GATS	DAPK1	ARHGAP30	AQP9
AGPAT4	3.31	-0.93	2.49	-1.85	-1.15	2.12	1.63	-1.13	-2	2	2	0		ACSL3	C19orf52	AKIRIN1	CLCN3	ITGB1BP1	DCUN1D1	ARHGEF1	ARFGEF1
AGPS	2.05	0.44	1.87	-1.64	-1.13	1.54	1.41	1.03	-2	2	2	0		ACSL5	C19orf62	AKR1B1	CLEC12A	KIAA0391	EIF3L	ARPC4	ARHGAP21
AMY2A	2.39	-0.26	1.66	-2.06	-1.26	1.71	1.34	-1.02	-2	2	2	0		ACTA2	C3orf75	ANKZF1	CLIP2	KIF5C	FBXW9	ARSA	ARL6IP5
ANAPC4	3.05	-1.1	1.67	-2.64	-1.32	2.09	1.41	-1.13	-2	2	2	0		ACTR10	C7orf28A	AP1G2	CPVL	LILRA3	FCER1G	ASPSCR1	ARPC5
ANKS1A	2.6	-0.49	1.93	-1.75	-1.21	1.82	1.48	-1.01	-2	2	2	0		ACTR1A	CCDC71	AP2A2	CR2	LOC100130557	FKBP15	ATHL1	ASCC3
ANXA2	2.88	-0.85	2.04	-1.81	-1.13	1.86	1.46	-1.12	-2	2	2	0		ACTR3	CCNC	AP2B1	CROP	LOC339290	FKBP1A	ATRX	ATP11B
APTX	2.12	-0.17	1.55	-1.72	-1.21	1.6	1.28	-1.03	-2	2	2	0		ACTR6	CGI-96	AP2M1	CSF1R	LOC649639	FLJ20718	ATXN7L3	ATP1B3
ARL8B	2.64	0.02	2.06	-2.18	-1.29	1.85	1.45	1.01	-2	2	2	0		ADAM17	CLPP	APBB1IP	CTDSPL	LOC652685	FLNA	BAX	ATP6AP2
ATF6	2.5	0.36	1.9	-2.54	-1.36	1.76	1.35	1.05	-2	2	2	0		ADAR	CMTM8	APH1A	CUL4B	MED6	GAA	BCL7C	ATP6V1A
AZI2	2.47	0.56	2.45	-1.65	-1.2	1.68	1.52	1.08	-2	2	2	0		ADCY3	CRYBB2	APOB48R	CXorf20	MGAT4A	GK5	BRD3	ATXN1
BID	3.2	-1.42	2.08	-1.84	-1.29	2.15	1.48	-1.13	-2	2	2	0		ADK	CYB5A	APOL3	DAPP1	MOAP1	GNG11	C11orf51	AZIN1
BMPR2	1.92	0.41	1.69	-1.65	-1.14	1.51	1.37	1.03	-2	2	2	0		ADNP	CYP2E1	APRT	DDEF2	MRPL52	GP6	C12orf24	BANK1
BRWD1	2.35	-0.08	1.96	-1.59	-1.16	1.68	1.46	1.01	-2	2	2	0		ADSS	D2HGDH	ARF5	DPYSL2	MRPS26	GRINA	C12orf57	BATF3
BTN2A2	2.33	-0.77	1.55	-1.56	-1.12	1.7	1.37	-1.11	-2	2	2	0		AFF3	DAZAP1	ARFGAP1	EDEM3	MRPS30	HLA-DPA1	C14orf124	BCL2L13
C16orf63	3.23	-0.24	2.84	-1.79	-1.22	2.1	1.7	-1.02	-2	2	2	0		AGA	DCP1B	ARHGAP27	EIF2AK1	MYST1	ILK	C15orf44	BCL6
C1orf218	3.31	-0.56	2.6	-2.05	-1.21	2.13	1.65	-1.06	-2	2	2	0		AGFG1	DCTN5	ARHGAP9	EIF4G2	NDFIP2	ITPRIPL2	C17orf101	BIRC2
C1orf52	2.4	0.5	2.36	-1.6	-1.18	1.7	1.52	1.06	-2	2	2	0		AGL	DDX11	ARID4B	EMR2	NR2C2AP	KIAA0513	C17orf65	BIRC6
C20orf103	3	-0.65	2.41	-1.58	-1.07	1.85	1.57	-1.11	-2	2	2	0		AGPAT4	DFFA	ARMCX6	ENC1	ORC5L	LILRB1	C17orf90	BMP2K
C2orf30	2.1	0.65	1.8	-2.12	-1.21	1.58	1.43	1.09	-2	2	2	0		AGPS	DHRS12	ARRB2	ERMAP	PDXDC2	LOC100128731	C17orf95	BTAF1
C3AR1	2.78	0.67	2.69	-2.02	-1.18	1.96	1.79	1.08	-2	2	2	0		AHCTF1	DPH5	ASB8	FAM13A	PHF15	LOC100129379	C19orf22	BTG3
C4orf41	3.23	-1	2.48	-1.63	-1.17	2.09	1.62	-1.1	-2	2	2	0		AIDA	DUSP14	ATF6B	FAM13B	PIGK	LOC100129553	C19orf60	BTK
C9orf80	1.7	1.27	1.5	-2.47	-1.24	1.48	1.34	1.12	-2	2	2	0		AIFM1	DUT	ATG9A	FAM49A	POLR1E	LOC100129685	C19orf61	C16orf93
CACNA2D4	2.76	-0.38	1.76	-2.59	-1.25	1.83	1.39	-1.05	-2	2	2	0		AK2	EIF3CL	ATP13A2	FEM1C	PPA1	LOC100129902	C1orf128	C17orf91
CAPN2	3.21	-0.23	2.34	-2.67	-1.26	2.12	1.64	-1.03	-2	2	2	0		ALG5	ENDOG	ATP5D	FER1L3	PRKCZ	LOC100130154	C1orf152	C3orf64
CCBL2	2.57	-0.06	2.11	-1.84	-1.21	1.76	1.5	1.03	-2	2	2	0		ALS2	ERGIC3	ATP5E	FHL2	PTPLAD1	LOC100130604	C20orf191	C4orf18
CCDC132	3.48	-0.97	2.37	-2.42	-1.14	2.08	1.54	-1.18	-2	2	2	0		AMMECR1	ETFB	ATP5G2	FTHL11	PTPN4	LOC100131205	C21orf33	CAST
CCDC21	2.11	0.47	2	-1.56	-1.15	1.62	1.49	1.05	-2	2	2	0		AMY2A	FAM159A	ATP5H	GARNL4	SAP18	LOC158345	C21orf51	CAT
CD55	2.75	0.74	2.28	-2.81	-1.37	1.71	1.58	1.27	-2	2	2	0		AMY2B	FBLN7	ATP5I	GAS7	SDAD1	LOC284821	C21orf59	CBLL1
CDC23	2.3	0.32	2.19	-1.5	-1.15	1.66	1.47	1.02	-2	2	2	0		ANAPC10	FBXL15	ATP5J	GNAZ	2016-09-13	LOC284837	C6orf105	CCDC50
CEP63	1.91	0.24	1.65	-1.53	-1.2	1.55	1.39	1.08	-2	2	2	0		ANAPC13	FBXO32	ATP5O	HAL	TCEA2	LOC286157	C6orf129	CCNG2
CHD6	2.62	-1.03	1.76	-1.53	-1.11	1.8	1.4	-1.15	-2	2	2	0		ANAPC4	FHIT	ATP6V0B	HCK	TCEAL3	LOC338870	C6orf48	CD164
CHMP5	2.565	-0.485	1.61	-2.305	-1.38	1.815	1.295	-0.015	-2	2	2	0		ANGEL2	FLJ36848	ATP6V0E1	HDAC4	TIA1	LOC389435	C7orf55	CD44
CKAP2	2.83	-0.9	2.05	-1.63	-1.07	1.78	1.46	-1.14	-2	2	2	0		ANKMY2	FLJ38969	ATXN2L	HLA-DPB1	VRK1	LOC391370	CACYBP	CDC26
COG6	2	0.39	1.76	-1.67	-1.1	1.5	1.36	-1	-2	2	2	0		ANKRA2	FLT3LG	B3GALT4	HNRPA2B1	WDR20	LOC391656	CAD	CDCA7
COQ2	3.21	-1.27	2.03	-2.13	-1.41	2.13	1.35	-1.12	-2	2	2	0		ANKRD11	FOXK1	B3GAT3	IGF2BP2	ZDHHC6	LOC392437	CASP8	CDK2AP1
CPD	3.39	-0.91	2.17	-2.67	-1.31	2.17	1.51	-1.1	-2	2	2	0		ANKRD13C	GAMT	BAK1	IL15	ZNF827	LOC440348	CBX7	CDKN1B
CPOX	3.09	0.02	2.08	-3.16	-1.32	2.01	1.48	-1.02	-2	2	2	0		ANKRD17	GAR1	BANF1	IRF8	ZNF831	LOC442454	CBY1	CHN2
CPSF3	2.25	0.84	1.88	-2.51	-1.37	1.7	1.39	1.12	-2	2	2	0		ANKRD28	GMPPA	BAT2	ITGB5		LOC442727	CCDC137	CHPT1
CSTF2	1.94	1.11	1.8	-2.25	-1.19	1.52	1.4	1.1	-2	2	2	0		ANKRD6	GPA33	BAT3	KIAA1267		LOC641849	CCM2	CHST2
DEK	3.22	-1.18	2.4	-1.53	-1.25	2.12	1.56	-1.08	-2	2	2	0		ANKS1A	GTF2IRD2B	BAT5	KLHL5		LOC642210	CCS	CHSY1
DHX32	2.75	-0.42	1.95	-2.15	-1.23	1.79	1.42	-1.03	-2	2	2	0		ANTXR2	GYPC	BCL9L	LMNA		LOC644790	CD82	CLEC4A
DIP2A	2.55	1.39	2.13	-3.35	-1.31	1.7	1.48	1.15	-2	2	2	0		ANXA2	HABP4	BET1L	LMO2		LOC644914	CDC42SE1	CLIC4
DNAJC15	1.89	0.5	1.65	-1.78	-1.17	1.49	1.3	1.02	-2	2	2	0		ANXA7	HELB	BMF	LMO4		LOC644931	CDK5RAP3	CLIP1
DR1	3.39	-0.39	2.92	-1.82	-1.16	2.08	1.73	-1.04	-2	2	2	0		APPBP2	HMGN2	BOLA2	LOC100133277		LOC645138	CEP68	CLK1
DUS4L	1.98	1.27	1.9	-2.34	-1.17	1.5	1.41	1.09	-2	2	2	0		APPL1	HNRNPM	BRF1	LOC391019		LOC645630	CLK3	CNOT1
ECHDC1	3.33	-1.08	2.52	-1.68	-1.15	2.07	1.59	-1.13	-2	2	2	0		APTX	HSD17B8	C10orf32	LOC642909		LOC646785	CMTM7	COBLL1
EMP1	3.64	-1.44	1.56	-3.8	-1.47	2.33	1.3	-1.22	-2	2	2	0		ARD1A	IDH3B	C11orf10	LOC644330		LOC647673	CNBP	COG3
EPSTI1	4.07	-0.69	2	-4.8	-2.37	2.59	1.05	-1.04	-2	2	2	0		ARFGEF2	IFI44	C11orf68	LOC731486		LOC651436	CNOT3	COMMD5
ERO1L	2.53	-0.03	1.93	-2.11	-1.18	1.72	1.41	-1.03	-2	2	2	0		ARHGAP15	KIR2DL4	C11orf73	MANBA		LOC651738	CNPY4	CPNE8
FAM49B	3.42	-1.04	2.45	-2.05	-1.25	2.19	1.69	-1.04	-2	2	2	0		ARHGEF3	LBH	C12orf45	MAP3K1		LOC653079	CPNE1	CRY1
FAR2	3.69	-1.03	2.57	-2.46	-1.23	2.31	1.64	-1.14	-2	2	2	0		ARID2	LCK	C12orf76	MS4A14		LOC653314	CROCC	CRYZ
FBXO28	2.07	0.93	1.725	-2.505	-1.215	1.53	1.35	0.07	-2	2	2	0		ARID5B	LDOC1	C14orf109	MTMR10		LOC727908	CSNK1E	CS
FLJ10213	2.24	0.06	1.61	-2.17	-1.28	1.67	1.31	1	-2	2	2	0		ARIH1	LLGL1	C14orf156	MYB		LOC728060	CUTA	CSDA
FMO4	1.77	0.62	1.72	-1.5	-1.06	1.43	1.37	1.01	-2	2	2	0		ARL1	LMTK3	C14orf2	NQO2		LOC728481	CXorf40A	CTNNA1
FNDC3B	2.34	0.13	1.96	-1.82	-1.21	1.64	1.47	1.09	-2	2	2	0		ARL2BP	LOC100131096	C14orf4	NUMB		LOC728590	CXorf40B	CUL4A
GFM1	3.38	-0.15	2.95	-2.03	-1.21	2.13	1.73	-1.02	-2	2	2	0		ARL8B	LOC100133430	C16orf35	NXT2		LOC728782	CYCS	CXCL5
GLT8D1	2.57	-0.43	1.84	-1.95	-1.21	1.8	1.43	-1.04	-2	2	2	0		ARMC1	LOC100133950	C16orf53	PGRMC1		LOC729617	DDX12	DAAM1
GOLT1B	1.99	0.1	1.51	-1.8	-1.13	1.5	1.34	1.01	-2	2	2	0		ARMCX2	LOC388564	C16orf79	PILRA		LOC729798	DGCR14	DHX15
GRSF1	2.46	-0.56	1.7	-1.8	-1.24	1.74	1.34	-1.05	-2	2	2	0		ATAD1	LOC388681	C16orf86	PLCG2		LOC730187	DGKA	DIAPH2
GTF3C3	1.69	0.88	1.52	-1.96	-1.21	1.42	1.33	1.14	-2	2	2	0		ATF6	LOC643466	C17orf59	PNPO		LOC730278	DHRS3	DICER1
HARS2	1.64	1.29	1.6	-2.14	-1.28	1.48	1.34	1.15	-2	2	2	0		ATG4A	LOC644172	C17orf62	PPP1R12A		LRP1	DNAJC30	DIP2B
HBP1	2.57	-0.87	1.65	-1.82	-1.22	1.8	1.36	-1.09	-2	2	2	0		ATG5	LOC644517	C17orf81	PROS1		LST1	DPM3	DIRC2
HDHD1A	2.73	-0.34	1.82	-2.42	-1.33	1.88	1.37	-1.03	-2	2	2	0		ATL3	LOC645385	C17orf87	PTGS1		MGAT4B	DPP7	DMTF1
HEBP1	3.02	-1.39	1.95	-1.72	-1.42	2.04	1.29	-1.12	-2	2	2	0		ATMIN	LOC645904	C19orf12	PTPRE		MIR1974	DTX3	DNAJA1
HERC5	3.03	0.81	1.5	-4.99	-2.1	2.09	1.13	1.13	-2	2	2	0		ATP2B1	LOC646301	C19orf28	RAB11A		MIR1978	DUSP8	DNAJC10
HPGD	3.03	-0.6	2.33	-1.9	-1.09	1.87	1.54	-1.12	-2	2	2	0		ATP2C1	LOC646463	C19orf29	RAB31		MSN	ECOP	DOCK10
IDI1	1.89	0.11	1.54	-1.55	-1.12	1.54	1.39	1.01	-2	2	2	0		ATP5S	LOC650845	C19orf6	RALB		MYADM	EEF1D	DOCK11
IFNGR2	2.89	-1.44	1.66	-1.91	-1.43	2.07	1.37	-1.05	-2	2	2	0		ATP6V0A2	LOC653904	C19orf70	RHOB		MYO1F	EIF4G1	DSE
IFRD1	2.41	0.16	1.53	-2.81	-1.27	1.7	1.34	-1	-2	2	2	0		ATP6V1G1	LOC728715	C1orf35	RNF141		NAPSA	ELOF1	EAF1
IL18R1	2.02	1.09	2.13	-1.8	-1.12	1.58	1.53	1.09	-2	2	2	0		ATPAF1	LOC729774	C1orf41	SAPS1		NBPF10	EML2	EAF2
IMPA1	2.72	-0.11	1.58	-3.12	-1.3	1.77	1.32	-1.03	-2	2	2	0		ATPBD4	LOC730173	C1orf86	SEC14L1		NBPF20	ENSA	EBF1
IPO11	3.23	-0.79	2.33	-2.13	-1.17	2.04	1.56	-1.12	-2	2	2	0		AVPI1	LOC730387	C20orf108	SEC14L5		NBPF8	EPB41	EFR3A
ISOC1	3.19	0.29	3.23	-1.53	-1.13	2.02	1.81	1.01	-2	2	2	0		AXIN1	LOC731196	C20orf199	SERBP1		NME2	ERP29	EIF1B
ITGA4	2.83	-0.78	1.91	-2.02	-1.21	1.83	1.42	-1.07	-2	2	2	0		AZI2	LRRC37A	C20orf94	SFTPD		OSCAR	FAM102A	EIF3A
KBTBD2	2.54	-0.93	1.72	-1.54	-1.23	1.81	1.39	-1.07	-2	2	2	0		BAZ1A	LY9	C22orf29	SH3BGRL		PREX1	FAM108A3	ELOVL5
LDLR	3.1	-1.41	2	-1.78	-1.18	2.09	1.44	-1.22	-2	2	2	0		BCKDHB	MAPKAP1	C22orf40	SH3BGRL2		RBM12B	FAM122A	ERICH1
LMBR1	2.14	0.96	2.03	-2.13	-1.19	1.52	1.42	1.11	-2	2	2	0		BCL7B	MGC3196	C2orf24	SMARCAD1		RBPMS2	FAM134B	EVI2A
LOC100190939	2.75	0.53	1.52	-4.01	-1.52	1.92	1.32	1.04	-2	2	2	0		BID	NUDT2	C6orf1	SMEK2		RNF19A	FAM195A	EXOSC10
LOC158160	3.15	-1.34	2.16	-1.67	-1.12	2.01	1.55	-1.16	-2	2	2	0		BIRC3	OGFOD1	C6orf106	SNCA		RPL21	FAM195B	FAM102B
LOC642197	2.9	0.15	2.59	-1.93	-1.21	1.9	1.62	1.04	-2	2	2	0		BMI1	PASK	C6orf125	SNX11		RPL23	FAM24B	FAM108B1
LOC729559	2.5	-0.24	1.57	-2.51	-1.3	1.81	1.37	-1.01	-2	2	2	0		BMPR2	PCNXL2	C7orf11	SOX4		RPL24	FASTK	FAM160B1
LRRC57	3	-0.67	2.3	-1.79	-1.13	1.88	1.55	-1.07	-2	2	2	0		BNIP2	PIK3R1	C7orf59	SP3		RPL37A	FKBP2	FAM26F
LRRC58	2.06	0.56	1.5	-2.5	-1.19	1.47	1.32	1.07	-2	2	2	0		BRD7	PLEKHB1	C9orf142	SPTLC1		RPL39	FLJ32255	FAM46C
MAP2K1IP1	2.33	-0.05	1.94	-1.61	-1.23	1.74	1.43	1.02	-2	2	2	0		BRI3BP	PMS2L3	C9orf16	STARD8		RPS17	FLJ35776	FAM96A
MIER1	1.83	0.47	1.61	-1.66	-1.16	1.48	1.32	1.04	-2	2	2	0		BRIX1	POLR2I	C9orf69	STRAP		RPS28	FLJ43663	FBXL10
MIS12	2.36	0.85	2.07	-2.43	-1.32	1.73	1.44	1.1	-2	2	2	0		BRP44	PRMT2	C9orf86	SULF2		RPS6	FYN	FBXL3
MMAA	1.67	0.55	1.54	-1.53	-1.07	1.41	1.34	1.01	-2	2	2	0		BRPF3	PRMT7	CALML4	TGFBI		RPS8	GDPD3	FBXO11
MOBKL1B	3.44	-0.83	2.65	-1.95	-1.22	2.25	1.71	-1.08	-2	2	2	0		BRWD1	PRPF6	CANT1	TICAM2		RXRA	GGA1	FBXO33
MRPL10	2.26	0.6	1.84	-2.35	-1.22	1.67	1.46	1.07	-2	2	2	0		BTBD15	PTRH1	CAPN12	TLR8		S100A4	GNL3	FCGR2B
MRPL42	1.99	0.52	1.84	-1.65	-1.15	1.52	1.37	1.04	-2	2	2	0		BTN2A2	PUS1	CARKD	TMCO1		SEC31A	GNL3L	FCHSD2
MTERFD1	2.225	0.695	1.925	-2.22	-1.245	1.655	1.41	0.055	-2	2	2	0		C10orf50	RAB3IP	CARS	TMEM127		SFMBT2	GOLGA8A	FECH
MTHFD2	2.54	-0.21	1.76	-2.27	-1.25	1.77	1.35	-1.05	-2	2	2	0		C10orf57	RABGGTA	CASC3	TMEM189		SNHG5	GPC2	FLI1
MYNN	2.14	0.6	1.95	-1.87	-1.14	1.56	1.4	1.03	-2	2	2	0		C10orf59	RANBP3	CBX5	TMEM194A		TAGLN2	GPS1	FLJ20273
NCOA7	1.96	0.88	1.81	-2.03	-1.28	1.5	1.36	1.16	-2	2	2	0		C12orf26	RASGRP2	CCDC107	TNFSF4		TCIRG1	GTSF1	FLJ21986
NCRNA00153	2.6	-0.18	2.24	-1.53	-1.08	1.73	1.54	-1.04	-2	2	2	0		C12orf29	RLTPR	CCDC16	UBA6		TMSB10	GUSBL1	FNDC3A
NETO2	2.64	-0.45	1.96	-1.85	-1.11	1.75	1.44	-1.1	-2	2	2	0		C12orf41	RUVBL1	CCDC22	UBE2E2		VEZT	GUSBL2	FOLR3
NFKBIE	4.56	0.41	4.7	-2.02	-1.21	2.9	2.65	1.11	-2	2	2	0		C13orf23	SAPS2	CCDC5	VASH1		VPS13C	GZMM	FUT4
NOTCH4	2.15	-0.36	1.54	-1.63	-1.1	1.57	1.32	-1.08	-2	2	2	0		C13orf37	SCML4	CCDC72	VCP		WHAMM	H6PD	G3BP2
NR2C1	1.955	0.715	1.91	-1.655	-1.115	1.48	1.415	1.07	-2	2	2	0		C14orf104	SDR39U1	CCDC88B	WDR41			HAX1	GADD45A
NUP107	2.42	0.41	1.96	-2.29	-1.26	1.72	1.44	1.05	-2	2	2	0		C14orf106	SERPINE2	CD300A	YWHAH			HCG26	GLA
ORMDL1	2.87	0.24	1.95	-3.16	-1.25	1.83	1.44	-1.01	-2	2	2	0		C14orf135	SIVA1	CD52	ZFAND5			HDGF2	GMFB
PAPD4	2.26	-0.24	1.51	-2.06	-1.29	1.65	1.32	1.03	-2	2	2	0		C14orf138	SLC25A1	CD63	ZMYND15			HIATL1	GPBP1L1
PDSS2	1.62	0.87	1.6	-1.64	-1.13	1.4	1.37	1.11	-2	2	2	0		C14orf93	SLC25A45	CD97	ZNF518A			HM13	GSTO1
PGCP	3.3	-1.12	2.31	-1.97	-1.29	2.16	1.52	-1.09	-2	2	2	0		C15orf52	SNTB2	CDC2L2	ZSCAN29			HNRNPK	GZMB
PHF14	1.95	0.87	1.55	-2.49	-1.22	1.53	1.34	1.06	-2	2	2	0		C16orf63	SPNS3	CDC34				HNRPK	HDHD2
POLR3C	2.03	1.16	2.12	-1.93	-1.27	1.6	1.47	1.16	-2	2	2	0		C17orf58	SPPL3	CECR5				HSPA1B	HECA
POLS	2.22	-0.54	1.52	-1.63	-1.2	1.65	1.32	-1.04	-2	2	2	0		C18orf21	STAG3L2	CENTD2				IFRD2	HERPUD2
PON2	3.2	0.54	2.74	-2.74	-1.28	2.08	1.69	1.05	-2	2	2	0		C18orf25	STARD3	CETN3				IGSF9B	HHEX
PPP2CB	2.55	-0.79	1.8	-1.55	-1.1	1.81	1.48	-1.11	-2	2	2	0		C19orf2	STUB1	CHCHD10				IKBIP	HIAT1
PRDM10	2.7	-1.09	1.68	-1.82	-1.14	1.79	1.37	-1.15	-2	2	2	0		C1orf131	TFG	CHCHD5				IL11RA	HIF1A
PROK2	3.04	1.45	2.2	-4.39	-1.48	2.13	1.69	1.18	-2	2	2	0		C1orf19	TFPT	CHD3				IL12RB1	HIGD1A
PSCDBP	3.03	0.39	2.05	-3.5	-1.54	2.02	1.46	1.11	-2	2	2	0		C1orf218	THOC3	CHD4				INTS5	HIST1H1C
PTEN	2.73	-0.36	2.19	-1.71	-1.24	1.94	1.56	-1.01	-2	2	2	0		C1orf52	TIGA1	CHD8				IP6K2	HLA-A29.1
RAB22A	1.8	0.47	1.63	-1.57	-1.2	1.54	1.32	1.03	-2	2	2	0		C1orf55	TMEM177	CIC				ISY1	HLA-DMB
RAB40B	1.8	0.88	1.81	-1.66	-1.13	1.43	1.39	1.09	-2	2	2	0		C20orf103	TMEM187	CICE				KIAA0664	HMGB2
RBM18	2	0.41	1.57	-2.07	-1.2	1.52	1.31	1.04	-2	2	2	0		C20orf11	TRADD	CKLF				LAGE3	HMGCS1
RFC1	2.67	-1.18	1.73	-1.55	-1.16	1.83	1.38	-1.14	-2	2	2	0		C20orf7	TRAF3IP3	CKS1B				LDLRAP1	HNRNPC
RFWD2	2.505	-0.3	1.865	-1.875	-1.3	1.825	1.415	0.005	-2	2	2	0		C21orf66	TROVE2	CLN3				LETMD1	HSP90B1
RRAGB	2.26	-0.46	1.51	-1.82	-1.18	1.64	1.29	-1.07	-2	2	2	0		C22orf28	TSPAN5	CLN8				LINS1	IBTK
RSPH3	2.62	0.05	2.41	-1.51	-1.1	1.84	1.65	-1.01	-2	2	2	0		C22orf32	TSTA3	CLPTM1				LOC100008589	ID2
RWDD2A	2.5	0.08	1.85	-2.33	-1.21	1.66	1.39	1.01	-2	2	2	0		C2orf30	TSTD1	CMTM3				LOC100128266	IDS
RWDD4A	2.53	-0.17	2	-1.82	-1.16	1.73	1.45	-1.03	-2	2	2	0		C2orf49	TTC39C	CNOT7				LOC100128975	IFNG
SC5DL	3.04	0.07	2.83	-1.7	-1.1	1.88	1.7	1	-2	2	2	0		C2orf63	USP11	COASY				LOC100130000	IFNGR1
SELT	3.44	-1.08	2.08	-2.77	-1.27	2.11	1.46	-1.14	-2	2	2	0		C2orf64	USP4	COBRA1				LOC100130707	INPP1
SEPHS2	2.57	0.95	2.83	-1.59	-1.17	1.79	1.67	1.09	-2	2	2	0		C3AR1	WBSCR16	COL4A3BP				LOC100131017	INTS2
SERINC1	3.23	-1.17	2.44	-1.51	-1.16	2.22	1.7	-1.13	-2	2	2	0		C3orf10	WDR55	COMMD6				LOC100131541	IQGAP2
SHPK	2.52	0.06	2.21	-1.65	-1.15	1.73	1.52	1.01	-2	2	2	0		C3orf31	YDJC	COMMD9				LOC100132394	IRAK2
SLC25A13	3.18	-1.09	2.26	-1.84	-1.13	2.02	1.56	-1.14	-2	2	2	0		C3orf58	ZFPM1	COPE				LOC100132395	IRF1
SLC30A9	2.25	0.18	1.99	-1.59	-1.18	1.66	1.47	1.05	-2	2	2	0		C4orf33	ZNF589	COPG				LOC100132491	ITPRIP
SLC35A5	2.7	-0.12	1.71	-2.83	-1.31	1.84	1.38	-1.01	-2	2	2	0		C4orf41	ZNF815	CORO1A				LOC100132717	JAZF1
SMC4	2.78	0	2.32	-1.98	-1.2	1.82	1.51	-1.01	-2	2	2	0		C5orf21		CORO1B				LOC100132740	JMJD1C
SNAPC3	2.04	0.66	1.66	-2.27	-1.23	1.53	1.31	1.05	-2	2	2	0		C5orf30		CORO7				LOC100133080	KAT2B
SNX14	2.74	-0.63	1.9	-2	-1.22	1.89	1.45	-1.07	-2	2	2	0		C6orf190		COX17				LOC100133372	KBTBD8
SPIRE1	2.41	-0.56	1.78	-1.53	-1.1	1.65	1.4	-1.08	-2	2	2	0		C6orf64		COX5B				LOC100133565	KCTD6
SPOPL	3.51	-1.47	2.37	-1.95	-1.15	2.22	1.62	-1.19	-2	2	2	0		C7orf30		COX6A1				LOC100133795	KIAA0528
SRP72	2.48	-0.52	1.91	-1.52	-1.17	1.77	1.43	-1.06	-2	2	2	0		C7orf49		COX6B1				LOC100133836	KIAA1033
STAMBP	2.33	-0.47	1.58	-1.82	-1.26	1.73	1.34	-1.03	-2	2	2	0		C8orf38		COX6C				LOC100133930	KLF11
SUOX	2.44	-0.12	1.57	-2.48	-1.28	1.73	1.31	-1.04	-2	2	2	0		C8orf40		COX7A2				LOC100134364	KLHL2
SUSD2	2.27	0.68	1.83	-2.5	-1.15	1.82	1.62	1.02	-2	2	2	0		C8orf76		COX7C				LOC100134648	KLHL24
TBK1	2.21	0.82	2	-2.19	-1.25	1.66	1.47	1.1	-2	2	2	0		C9orf103		COX8A				LOC100134711	KLRF1
TFB2M	2.08	0.55	1.83	-1.91	-1.2	1.58	1.39	1.06	-2	2	2	0		C9orf66		CPSF3L				LOC100190986	KPNA4
TICAM1	2.68	-1.4	1.56	-1.66	-1.18	1.88	1.37	-1.16	-2	2	2	0		C9orf72		CPT1B				LOC100233209	KYNU
TM9SF3	3.11	-1.14	1.96	-2.17	-1.23	1.97	1.41	-1.14	-2	2	2	0		C9orf80		CREBBP				LOC153684	LAMP2
TMEM106C	1.76	0.9	1.67	-1.88	-1.17	1.48	1.39	1.1	-2	2	2	0		C9orf95		CREBL1				LOC205251	LANCL2
TMEM165	2.94	-0.89	1.64	-2.64	-1.31	1.9	1.32	-1.1	-2	2	2	0		CAB39		CSF3R				LOC338799	LGALS3
TMEM185B	1.81	0.68	1.73	-1.63	-1.16	1.52	1.42	1.09	-2	2	2	0		CAB39L		CSTB				LOC388275	LILRA2
TMEM71	3	-0.38	2.36	-2.01	-1.34	2.05	1.57	1.03	-2	2	2	0		CACNA2D4		CTBP1				LOC388796	LOC100131261
TPPP3	3.93	-1.16	1.69	-4.54	-1.59	2.41	1.29	-1.17	-2	2	2	0		CAMK2G		CTDP1				LOC388969	LOC100131336
TRAK1	3.6	1.35	3.26	-3.57	-1.28	2.33	1.9	1.04	-2	2	2	0		CAMSAP1		CTSD				LOC399744	LOC284988
TRAM2	1.68	0.97	1.64	-1.81	-1.17	1.36	1.35	1.16	-2	2	2	0		CAPN2		CYB561D1				LOC401238	LOC285074
TREM1	3.91	-1.41	2.81	-2.1	-1.24	2.45	1.71	-1.16	-2	2	2	0		CAPRIN1		CYB5R3				LOC402112	LOC286512
TUBGCP5	1.93	0.47	1.68	-1.76	-1.15	1.52	1.36	1.02	-2	2	2	0		CCBL2		CYBA				LOC440311	LOC387820
UBE2Q1	2.37	0.15	2.07	-1.67	-1.13	1.71	1.5	-1.01	-2	2	2	0		CCDC109B		CYTH1				LOC441253	LOC400304
UBIAD1	2.24	0.54	1.95	-2.03	-1.23	1.6	1.44	1.1	-2	2	2	0		CCDC132		CYTSA				LOC441763	LOC642975
UBR2	2.48	-0.3	1.95	-1.66	-1.2	1.78	1.49	1	-2	2	2	0		CCDC21		DAD1				LOC442582	LOC645381
USP16	1.78	1.14	1.94	-1.66	-1.21	1.49	1.44	1.17	-2	2	2	0		CCDC25		DBI				LOC642035	LOC650832
VPS26	2.91	-0.61	2.23	-1.78	-1.1	1.87	1.55	-1.1	-2	2	2	0		CCDC28A		DBP				LOC642393	LOC654191
VPS36	3.28	-0.9	2.66	-1.5	-1.16	2.14	1.68	-1.1	-2	2	2	0		CCDC59		DCAF15				LOC642787	LYSMD2
WDR12	2.18	1.06	1.98	-2.43	-1.22	1.56	1.43	1.12	-2	2	2	0		CCDC6		DDT				LOC642817	MAN2B2
WDR51A	1.87	0.58	1.69	-1.73	-1.12	1.47	1.36	1.04	-2	2	2	0		CCDC90B		DDX17				LOC642921	MAP2K3
XRCC6BP1	2.08	1.1	1.84	-2.49	-1.3	1.54	1.37	1.15	-2	2	2	0		CCDC91		DDX27				LOC643313	MAP3K8
ZMYM4	2.25	-0.4	1.58	-1.74	-1.15	1.66	1.36	-1.06	-2	2	2	0		CCDC99		DGCR2				LOC643319	MAP4K5
ZNF277	2.05	1.32	2.2	-1.99	-1.26	1.64	1.51	1.16	-2	2	2	0		CCNG1		DHRS4L2				LOC643384	MAPK6
ZNF559	3.2	-0.32	2.82	-1.66	-1.05	2.05	1.72	-1.14	-2	2	2	0		CCNH		DNAJC4				LOC643507	2016-03-07
ZNF627	2.34	0.56	2.37	-1.5	-1.11	1.66	1.51	1.01	-2	2	2	0		CCNYL1		DNM2				LOC643668	MATR3
ZNF75A	2.06	0.02	1.62	-1.69	-1.12	1.57	1.39	-1.01	-2	2	2	0		CCT3		DOM3Z				LOC643790	MBNL1
ABCB9	2.18	-0.13	0.89	-3.16	-1.31	1.54	1.18	1	-2	2	0	0		CCT4		DPM2				LOC643977	MED23
ADO	1.74	-0.67	0.82	-1.69	-1.14	1.46	1.16	-1.1	-2	2	0	0		CCT5		DPP3				LOC644284	MEGF9
APH1B	1.8	0.28	0.76	-2.98	-1.34	1.51	1.17	1.03	-2	2	0	0		CD226		DPP9				LOC644584	MEX3C
ATP11C	2.25	-1.4	1.06	-1.61	-1.1	1.59	1.21	-1.19	-2	2	0	0		CD34		DULLARD				LOC644739	MFSD1
BCAT1	1.76	-1.12	0.09	-2.63	-1.24	1.45	1	-1.17	-2	2	0	0		CD48		DYNLL1				LOC645212	MRPL13
BMP6	2.53	-1.3	1.12	-2.26	-1.13	1.72	1.23	-1.24	-2	2	0	0		CD55		DYNLRB1				LOC645676	MS4A7
BTBD7	1.94	-0.67	1.16	-1.54	-1.11	1.51	1.24	-1.1	-2	2	0	0		CD58		EDF1				LOC646791	MTMR6
C13orf34	1.67	-0.2	0.92	-1.85	-1.13	1.39	1.17	-1.05	-2	2	0	0		CDC23		EEF1B2				LOC648024	MTPN
C14orf147	2.29	-0.46	1.24	-2.39	-1.29	1.69	1.22	-1.07	-2	2	0	0		CDC40		EEF1G				LOC648210	MTSS1
C14orf169	1.81	0.16	1.33	-1.81	-1.18	1.45	1.28	1.05	-2	2	0	0		CDC7		EGLN2				LOC648581	MYBL1
C14orf32	1.84	-0.22	1.23	-1.64	-1.2	1.51	1.23	-1.02	-2	2	0	0		CDK6		EHBP1L1				LOC649553	MYCBP2
C19orf54	1.72	0.33	1.26	-1.92	-1.15	1.46	1.27	1	-2	2	0	0		CEBPZ		EIF3F				LOC650155	MYO5A
C3orf14	1.78	-0.24	0.56	-2.76	-1.26	1.5	1.13	-1.05	-2	2	0	0		CELSR3		ELA1				LOC651149	N4BP2L1
CAPZA2	1.76	0.13	0.86	-2.55	-1.42	1.54	1.15	1.07	-2	2	0	0		CENPN		ELF2				LOC651198	NARS
CASP3	2.22	-0.96	0.93	-2.26	-1.28	1.67	1.18	-1.11	-2	2	0	0		CENTB2		ELMO3				LOC652481	NCK2
CASP5	2.5	0.29	1.46	-3.29	-1.29	1.73	1.33	-1.01	-2	2	0	0		CENTG2		ELOVL1				LOC652615	NECAP1
CBR4	1.69	1.24	1.15	-3.04	-1.3	1.45	1.21	1.09	-2	2	0	0		CEP63		EMP3				LOC652657	NEDD9
CCDC24	1.83	-0.78	0.44	-2.5	-1.23	1.48	1.08	-1.1	-2	2	0	0		CEP78		ENTPD6				LOC652726	NIN
CD38	2.88	-0.43	1.42	-3.44	-1.4	1.78	1.24	-1.02	-2	2	0	0		CFH		ERF				LOC652734	NINJ1
CD46	1.78	-0.05	0.98	-2.17	-1.33	1.47	1.18	1.06	-2	2	0	0		CGGBP1		ERH				LOC652826	NNT
CDC16	2.505	-0.75	1.28	-2.495	-1.365	1.87	1.29	-1.065	-2	2	0	0		CGRRF1		ESRRA				LOC652864	NOC3L
CDC42EP4	1.83	-1.01	0.73	-1.71	-1.24	1.51	1.13	-1.08	-2	2	0	0		CHAF1B		EWSR1				LOC653075	NOTCH2
CNOT8	2.27	-0.55	1.22	-2.27	-1.33	1.69	1.23	-1.03	-2	2	0	0		CHD6		EXOSC1				LOC653080	NPTN
CTSL1	3.225	-0.735	1.49	-3.76	-1.545	2.08	1.29	-1.045	-2	2	0	0		CHES1		EXOSC5				LOC653234	NT5C2
CUL5	1.69	0.58	1.44	-1.8	-1.23	1.48	1.28	1.06	-2	2	0	0		CHM		EXTL3				LOC653316	OSBPL8
DOCK7	1.61	0.31	1.33	-1.52	-1.07	1.4	1.31	1	-2	2	0	0		CHMP2B		FAM100A				LOC653344	OTUD1
ERLIN2	2	-0.66	1.12	-1.74	-1.14	1.52	1.22	-1.1	-2	2	0	0		CHMP5		FAM101B				LOC653383	OTUD6B
EXT2	2.035	-0.26	1.365	-1.795	-1.13	1.545	1.305	-1.05	-2	2	0	0		CIRH1A		FAM108A2				LOC653438	OXR1
FBXO38	1.75	0.09	1.34	-1.56	-1.19	1.51	1.29	1.02	-2	2	0	0		CISD1		FAM109A				LOC653472	OXSR1
FEZ2	2.51	0	1.44	-3.04	-1.46	1.89	1.34	1.04	-2	2	0	0		CKAP2		FAM134A				LOC653566	PALLD
GALC	2.19	-0.56	1.24	-2.05	-1.23	1.66	1.28	-1.05	-2	2	0	0		CLCN6		FAM160A2				LOC653598	PAPOLA
GCLC	2.16	-1.11	0.95	-1.93	-1.17	1.61	1.2	-1.15	-2	2	0	0		CLTC		FAM160B2				LOC723972	PAQR4
GSTA4	1.85	-0.25	1.01	-2.07	-1.15	1.46	1.19	-1.07	-2	2	0	0		CMPK1		FAM165B				LOC728188	PARP4
HIBCH	1.76	1.11	1.33	-2.74	-1.29	1.41	1.25	1.14	-2	2	0	0		CNPY2		FAM173A				LOC728565	PCM1
HMGCL	1.74	0.6	1.06	-2.64	-1.24	1.41	1.2	1.05	-2	2	0	0		COCH		FAM21A				LOC728620	PDCD10
HMGCR	2.82	-1.22	1.08	-3.08	-1.43	1.97	1.22	-1.13	-2	2	0	0		COG2		FAM39DP				LOC729123	PDE5A
HTATIP2	1.96	-1.05	0.91	-1.62	-1.28	1.57	1.13	-1.09	-2	2	0	0		COG6		FAM73B				LOC729495	PDPK1
INSIG1	1.96	-0.37	0.92	-2.35	-1.39	1.61	1.17	1.01	-2	2	0	0		COMMD1		FAM98C				LOC730256	PFKFB4
IREB2	1.92	-0.54	-0.09	-3.97	-1.44	1.47	-1.05	-1.07	-2	2	0	0		COMMD2		FAU				LOC730281	PGK1
JAM3	2.4	-0.47	0.82	-3.42	-1.35	1.69	1.22	-1.02	-2	2	0	0		COMMD8		FBS1				LOC730286	PHKB
KBTBD7	2.51	-0.74	0.67	-3.66	-1.34	1.69	1.13	-1.12	-2	2	0	0		COPS3		FBXL6				LOC730385	PIK3AP1
KCTD10	1.96	-0.66	0.05	-3.66	-1.45	1.53	-1.04	-1.1	-2	2	0	0		COPS4		FBXO9				LOC730995	PJA2
KCTD15	1.51	-0.57	0.3	-2.26	-1.18	1.34	1.05	-1.09	-2	2	0	0		COPS8		FBXW5				LOC731777	PLA2G4C
KIAA1826	2.24	0.22	1.45	-2.63	-1.21	1.61	1.28	-1.04	-2	2	0	0		COQ2		FBXW7				LOC731999	PLEK
KLHL12	1.85	-0.35	1.23	-1.52	-1.23	1.54	1.23	-1.02	-2	2	0	0		COX10		FGFRL1				LOC91664	PMAIP1
KNTC1	1.9	-0.06	1.45	-1.54	-1.14	1.5	1.3	-1.01	-2	2	0	0		CPD		FHOD1				LTBP3	POMP
KPNA1	1.57	0.39	0.66	-2.79	-1.27	1.39	1.12	1.02	-2	2	0	0		CPNE3		FIS1				LYPLA2	PPM1D
LAPTM4A	1.78	-0.23	0.92	-2.1	-1.24	1.51	1.19	-1.02	-2	2	0	0		CPOX		FKRP				MAD1L1	PPP1CC
LILRA4	1.52	-0.8	0.26	-2.1	-1.13	1.41	1.1	-1.13	-2	2	0	0		CPSF3		FKSG30				MAEA	PPP2R3C
LMBRD1	1.61	-0.28	0.98	-1.54	-1.3	1.5	1.18	1.03	-2	2	0	0		CRLF3		FLJ11783				MAL	PRCP
LOC100129094	1.5	0.2	-0.24	-4.1	-1.45	1.37	-1.04	1.02	-2	2	0	0		CRTAP		FLJ12949				MAML1	PRKCB
LOC389137	2.36	-0.43	0.69	-3.63	-1.47	1.67	1.09	-1.04	-2	2	0	0		CRTC3		FLJ20699				MAN2C1	PRMT3
LOC642784	1.6	-0.88	0.51	-1.74	-1.12	1.38	1.09	-1.13	-2	2	0	0		CSNK1D		FRAT1				MARK2	PRSS23
LOC653663	1.81	0.37	1.35	-2	-1.13	1.49	1.31	-1.01	-2	2	0	0		CSNK1G1		FURIN				MBP	PSMA1
LOC729389	1.56	0.27	1.16	-1.68	-1.11	1.36	1.22	-1	-2	2	0	0		CSPP1		FXR2				MED16	PTBP2
LOC729839	1.57	0.45	0.75	-2.68	-1.22	1.37	1.14	1.01	-2	2	0	0		CSRP2BP		GABARAPL2				MEI1	PTGER4
LRP8	1.81	-0.15	1.05	-2	-1.12	1.43	1.21	-1.05	-2	2	0	0		CSTF2		GANAB				MGC15763	PTK2
MCFD2	2.14	-0.44	1.14	-2.26	-1.2	1.65	1.26	-1.09	-2	2	0	0		CSTF3		GBF1				MGC52498	PTMA
MERTK	2.1	-0.79	0.15	-3.65	-1.38	1.65	0.04	-1.135	-2	2	0	0		CTGLF3		GCHFR				MLL5	PTPLB
MLH1	1.51	0.57	0.89	-2.4	-1.3	1.39	1.18	1.1	-2	2	0	0		CTRL		GGA3				MRI1	PTPN11
MTRR	2.36	0.73	1.1	-4.14	-1.5	1.66	1.2	1.09	-2	2	0	0		CTSO		GHDC				MRPL18	PTPN12
NOL6	1.72	0.45	1.38	-1.83	-1.25	1.46	1.3	1.1	-2	2	0	0		CWC15		GMEB1				MRPL22	PTS
NSF	1.86	-0.46	1.17	-1.55	-1.29	1.58	1.23	1.01	-2	2	0	0		CXorf26		GMIP				MRPL27	RAB10
PARP9	2.44	-0.41	1.37	-2.54	-1.39	1.69	1.19	-1.02	-2	2	0	0		CYP20A1		GNAI2				MRPL43	RAB8B
PLAGL2	1.96	0.13	0.83	-3.07	-1.43	1.56	1.16	1.06	-2	2	0	0		CYP4V2		GNB2				MRPS2	RAP1B
POLG2	1.54	0.06	1.06	-1.57	-1.16	1.38	1.18	-1.02	-2	2	0	0		DARS		GNG10				MRPS33	RAPGEF2
POLR3F	1.72	0.56	1.41	-1.89	-1.14	1.42	1.32	1.06	-2	2	0	0		DARS2		GPAA1				MRPS34	RASGRP3
QTRTD1	2.03	-0.96	0.9	-1.9	-1.2	1.59	1.18	-1.12	-2	2	0	0		DBN1		GPATCH3				MT1X	RASSF2
RAB1A	2.04	-0.04	1.16	-2.44	-1.25	1.53	1.2	-1.02	-2	2	0	0		DBR1		GPN3				MTX1	RB1CC1
RBBP8	2.22	-0.89	1.3	-1.65	-1.23	1.59	1.2	-1.08	-2	2	0	0		DCLRE1A		GPX4				NBPF1	RBM47
RNF103	1.74	1.22	1.14	-3.18	-1.35	1.43	1.23	1.16	-2	2	0	0		DCP2		GRIPAP1				NBPF11	RECK
RP2	2.13	0.01	1.26	-2.49	-1.21	1.61	1.28	-1.04	-2	2	0	0		DCTN2		GSTK1				NDRG2	RELL1
RPS6KA2	1.55	0.42	1.11	-1.91	-1.12	1.36	1.23	1.01	-2	2	0	0		DCTN3		GTF2F1				NEDD8	RFX7
RYK	1.82	0.03	1.16	-2	-1.27	1.5	1.21	1.02	-2	2	0	0		DCUN1D4		GTF2H5				NFATC2IP	RGS2
SAMD9	1.64	1.02	1.03	-2.92	-1.41	1.44	1.14	1.11	-2	2	0	0		DCUN1D5		GTF3C5				NGFRAP1	RHOU
SFRS12	2.39	-0.71	1.32	-2.18	-1.2	1.68	1.28	-1.1	-2	2	0	0		DDB1		GTF3C6				NLRC5	RNASEH2B
SFT2D2	1.81	-0.18	0.73	-2.56	-1.26	1.48	1.11	-1.05	-2	2	0	0		DDHD2		GVIN1				NLRP1	RP5-1022P6.2
SLC25A16	1.66	0.24	1.3	-1.6	-1.1	1.38	1.27	1.01	-2	2	0	0		DDX19B		H1FX				NME3	RPS23
SLFN11	2	-0.47	1.21	-1.79	-1.25	1.62	1.24	-1.04	-2	2	0	0		DDX46		HAPLN3				NME6	RRN3
SPPL2A	2.05	-0.4	1.36	-1.7	-1.28	1.64	1.27	-1.01	-2	2	0	0		DDX47		HDAC7A				NPM3	RSRC2
SPRED1	2.43	-0.78	1.38	-2.1	-1.18	1.67	1.25	-1.13	-2	2	0	0		DDX59		HINT1				NSUN5	RSU1
SRBD1	1.98	-0.78	1.08	-1.64	-1.18	1.53	1.2	-1.07	-2	2	0	0		DEGS1		HIPK2				NSUN5B	RUFY3
ST8SIA4	2.1	-1	0.9	-2.01	-1.15	1.53	1.15	-1.17	-2	2	0	0		DEK		HIST1H4C				NSUN5C	SCD
STX7	2.12	-0.49	1.48	-1.54	-1.2	1.64	1.33	-1.02	-2	2	0	0		DENND4A		HIST1H4K				NUMA1	SCYL2
TANK	1.55	0.21	1.09	-1.71	-1.24	1.4	1.22	1.08	-2	2	0	0		DENND4C		HLA-A				NUP43	SDHD
TMEM118	1.8	1.42	1.41	-3.03	-1.29	1.5	1.31	1.13	-2	2	0	0		DENR		HLA-B				NUP85	SDPR
TMEM97	1.72	0.14	0.79	-2.6	-1.25	1.42	1.13	-1.01	-2	2	0	0		DERA		HLA-F				OGG1	SEC24B
TOR1AIP1	1.75	0.26	1.04	-2.32	-1.29	1.51	1.22	1.04	-2	2	0	0		DHRS7		HMBS				PACSIN2	SENP7
TSHZ3	2.54	-1.48	1.04	-2.24	-1.2	1.71	1.2	-1.18	-2	2	0	0		DHX32		HMGA1				PARP10	2016-09-07
TTL	1.71	0.13	0.95	-2.27	-1.3	1.48	1.2	1.05	-2	2	0	0		DHX40		HMGB1L1				PBXIP1	SFRS10
USP15	1.89	-1.31	0.68	-1.59	-1.1	1.51	1.14	-1.2	-2	2	0	0		DIP2A		HNRNPR				PCYOX1	SH2D1B
VNN1	1.89	-0.78	0.61	-2.31	-1.18	1.44	1.1	-1.11	-2	2	0	0		DNAJB9		HNRPA1P4				PDDC1	SH3YL1
VPS54	1.73	0.14	1.33	-1.6	-1.09	1.43	1.29	-1.02	-2	2	0	0		DNAJC15		HNRPC				PFKL	SIGLEC10
WASL	1.57	0.97	1.37	-2.06	-1.16	1.36	1.3	1.11	-2	2	0	0		DNAJC25		HNRPR				PGAM4	SLC15A4
XPR1	2.12	-0.77	0.6	-2.86	-1.36	1.62	1.09	-1.1	-2	2	0	0		DPH2		HOM-TES-103				PIGO	SLC22A16
ZFAND1	2.01	-0.97	0.86	-1.92	-1.15	1.52	1.18	-1.12	-2	2	0	0		DPM1		HRB				PILRB	SLC25A19
ZFAND6	2.09	-0.98	1.05	-1.73	-1.16	1.59	1.22	-1.12	-2	2	0	0		DPP4		HS1BP3				PLEKHB2	SLC30A1
ZMPSTE24	1.91	-0.19	0.6	-3.04	-1.42	1.57	1.09	-1.02	-2	2	0	0		DPY19L1		HSPE1				PLEKHJ1	SLC38A2
LOC649210	1.51	-1.2	-2.71	-7.24	-2	1.37	-1.66	-1.14	-2	2	-2	0		DR1		HYOU1				POLR2C	SLC4A7
ACSL1	5.46	-4.04	3.39	-1.66	-1.2	3.73	2.11	-1.48	-2	2	2	-2		DSCR3		ICAM3				POLR2J4	SLK
AQP9	5.05	-1.97	4.01	-1.83	-1.37	2.9	2.12	1	-2	2	2	-2		DSTN		IDUA				PPP1R8	SLTM
CHN2	3.03	-1.66	1.91	-1.52	-1.2	2.02	1.46	-1.15	-2	2	2	-2		DUS2L		IFNAR2				PRDX2	SMAD7
CLEC4A	5.8	-6.32	2.19	-2.21	-1.57	3.98	1.47	-1.72	-2	2	2	-2		DUS4L		IK				PRIM2A	SMARCA2
CXCL5	4.83	-2.43	3.46	-1.85	-1.1	2.74	1.86	-1.34	-2	2	2	-2		DUSP11		IL17RA				PRMT1	SMNDC1
DIRC2	3.74	-1.51	2.01	-3.13	-1.38	2.31	1.46	-1.15	-2	2	2	-2		DYNLL2		IL27RA				PRPF19	SNAP23
DSE	5.45	-3.29	3.55	-2.17	-1.29	3.65	1.99	-1.43	-2	2	2	-2		DYNLT3		INF2				PSMB5	SNIP1
ERICH1	3.05	-1.96	1.56	-1.87	-1.4	2.04	1.24	-1.17	-2	2	2	-2		DYRK2		INPP4A				PSMC4	SNN
FLJ20273	3.21	-1.76	1.76	-2.09	-1.2	2	1.36	-1.23	-2	2	2	-2		EBAG9		INTS1				PTPRC	SNRK
FOLR3	9.74	-7.35	5.25	-4.33	-2.51	13.55	2.45	-2.21	-2	2	2	-2		EBI2		IRF3				QTRT1	SNTB1
GLA	3.38	-2.53	1.62	-1.89	-1.32	2.17	1.33	-1.24	-2	2	2	-2		EBNA1BP2		ITPA				RAB43	SNX10
IFNGR1	3.12	-1.74	1.85	-1.74	-1.41	2.12	1.38	-1.09	-2	2	2	-2		ECHDC1		IVD				RAB4B	SNX27
MS4A7	4.3	-3.37	2.02	-2.33	-1.48	2.74	1.39	-1.34	-2	2	2	-2		EEF1A1		KCNK6				RABAC1	SNX29
PIK3AP1	5.45	-5.25	2.66	-1.68	-1.18	3.47	1.7	-1.72	-2	2	2	-2		EEF1E1		KCTD2				RAG1AP1	SNX3
PLA2G4C	6.06	-3.09	3.47	-3.94	-1.51	3.84	1.83	-1.4	-2	2	2	-2		EEPD1		KEAP1				RASSF1	SOCS2
RBM47	3.8	-2.21	2.02	-2.45	-1.46	2.4	1.36	-1.2	-2	2	2	-2		EFHA1		KIAA0082				RBM4	SPAG9
RELL1	3.48	-2.35	1.94	-1.73	-1.21	2.2	1.43	-1.27	-2	2	2	-2		EIF1AX		KIAA0146				RELA	SPAST
SCYL2	3.68	-1.71	2.5	-1.82	-1.19	2.33	1.63	-1.2	-2	2	2	-2		EIF3E		KIAA0195				RELL2	SPEN
SLC22A16	5.15	-3.23	1.59	-5.25	-1.95	3.23	1.11	-1.49	-2	2	2	-2		EIF3M		KIAA0319L				RETSAT	SPRY1
SNN	3.08	-1.5	1.97	-1.67	-1.17	2.12	1.54	-1.18	-2	2	2	-2		EIF4A2		KIAA0415				RFWD3	SSR1
TLR1	4.02	-2.47	2.27	-2.2	-1.16	2.46	1.56	-1.35	-2	2	2	-2		EIF5A2		KIAA1545				RNASEH2C	STAT1
TLR7	4.33	-2.08	2.21	-3.46	-1.67	2.64	1.24	-1.28	-2	2	2	-2		EML4		KIAA1602				RNF157	STX3
TMED7	3.47	-1.605	2.36	-1.735	-1.185	2.255	1.6	-1.19	-2	2	2	-2		EMP1		KIAA1967				RNF5P1	SUB1
TMEM14C	3.73	-1.7	2.52	-1.93	-1.32	2.45	1.66	-1.11	-2	2	2	-2		ENOPH1		KIAA2026				RNPS1	SWAP70
TRPM2	4.39	-2.85	2.01	-3.11	-1.31	2.74	1.58	-1.33	-2	2	2	-2		ENPP4		KLF13				RPL7L1	SYNJ1
UHRF1BP1	3.69	-2.41	1.91	-2.21	-1.16	2.27	1.45	-1.35	-2	2	2	-2		EPDR1		KLHL17				RPLP0	TADA1L
ARSB	2.58	-2.86	0.29	-2.22	-1.3	1.79	1.01	-1.38	-2	2	0	-2		EPRS		KRCC1				RPS19BP1	TBC1D9
ATP8B4	2.6	-1.71	0.8	-2.57	-1.27	1.8	1.17	-1.21	-2	2	0	-2		EPS15		KRI1				RPS6KB2	TDRD7
CANX	2.65	-1.65	1.345	-1.715	-1.335	1.89	1.26	-1.135	-2	2	0	-2		EPSTI1		LASS2				RWDD3	TFRC
CCPG1	2.85	-1.56	1.42	-2.13	-1.23	1.88	1.29	-1.19	-2	2	0	-2		ERMP1		LENG8				SCAND1	TIPARP
CD86	1.94	-2.945	-0.595	-2.325	-1.405	1.65	-0.225	-1.315	-2	2	0	-2		ERN1		LIMS1				SCARNA13	TLK1
CPVL	3.39	-3.92	0.97	-1.62	-1.47	2.36	1.16	-1.38	-2	2	0	-2		ERO1L		LMF2				SCARNA17	TLR1
EMR2	3.89	-4.71	0.62	-2.56	-1.44	2.53	1.11	-1.58	-2	2	0	-2		ETF1		LOC100008588				SDF4	TLR7
ERMAP	2.73	-2.47	1	-1.65	-1.14	1.82	1.24	-1.28	-2	2	0	-2		ETNK1		LOC100127918				SDHA	TMED5
FAM49A	2.59	-1.53	1.38	-1.63	-1.15	1.79	1.32	-1.19	-2	2	0	-2		EXOC4		LOC100128060				SDHAF1	TMED7
FHL2	3.19	-1.85	1.29	-2.82	-1.21	1.96	1.28	-1.26	-2	2	0	-2		FAF1		LOC100128353				SELPLG	TMEM128
HDAC4	3.27	-3.08	1.29	-1.66	-1.15	1.94	1.29	-1.31	-2	2	0	-2		FAF2		LOC100128689				2016-09-01	TMEM131
HLA-DPB1	3.95	-3.54	0.36	-4.48	-1.61	2.38	1.07	-1.39	-2	2	0	-2		FAHD1		LOC100128771				2016-09-06	TMEM14C
IL15	2.83	-2.46	1.2	-1.5	-1.24	1.88	1.19	-1.27	-2	2	0	-2		FAM103A1		LOC100128899				SERF1B	TMEM167A
LMNA	3.34	-1.8	0.475	-4.76	-1.69	2.47	0.165	-1.21	-2	2	0	-2		FAM104A		LOC100129086				SFI1	TMEM170B
LOC100133277	2.83	-1.9	1.4	-1.74	-1.09	1.85	1.34	-1.27	-2	2	0	-2		FAM149B1		LOC100129201				SFRS13A	TMX1
LOC642909	2.43	-2.51	0.45	-1.97	-1.21	1.69	1.09	-1.29	-2	2	0	-2		FAM179B		LOC100129599				SH2B1	TNS3
LOC644330	1.93	-2.2	-0.04	-2.08	-1.24	1.51	-1.02	-1.25	-2	2	0	-2		FAM188A		LOC100129608				SH2D3C	TRPM2
LOC731486	2.76	-1.93	0.8	-2.68	-1.3	1.81	1.13	-1.23	-2	2	0	-2		FAM45A		LOC100129637				SH3KBP1	TSC1
MANBA	1.96	-2.44	0.11	-1.58	-1.31	1.61	-1	-1.24	-2	2	0	-2		FAM49B		LOC100130561				SIGIRR	TSC22D1
NQO2	2.08	-2.28	-0.33	-2.88	-1.31	1.58	-1.05	-1.26	-2	2	0	-2		FAM53C		LOC100130932				SIGMAR1	TSPAN13
PILRA	3.58	-3.12	1.3	-2.31	-1.38	2.33	1.29	-1.31	-2	2	0	-2		FAM76B		LOC100131387				SIRPG	TSPAN33
RAB11A	2.25	-1.61	0.47	-2.49	-1.4	1.74	1.1	-1.13	-2	2	0	-2		FAM84B		LOC100131785				SIRT7	TUBB1
RHOB	2.31	-3.81	-0.87	-2.75	-1.37	1.65	-1.22	-1.47	-2	2	0	-2		FAM89A		LOC100131801				SIVA	TWSG1
SEC14L5	2.53	-2.6	0.64	-1.73	-1.11	1.68	1.12	-1.36	-2	2	0	-2		FAM8A1		LOC100131866				SLC22A17	TXNDC17
SFTPD	2.96	-2.53	0.29	-3.44	-1.35	1.87	1.05	-1.31	-2	2	0	-2		FAR2		LOC100131905				SLC7A6OS	TXNDC9
SNCA	2.73	-1.7	0.87	-2.73	-1.35	1.77	1.19	-1.1	-2	2	0	-2		FASTKD5		LOC100132037				SLFN5	UBE2E1
STARD8	2.88	-1.86	1.13	-2.42	-1.23	1.85	1.21	-1.25	-2	2	0	-2		FBLN2		LOC100132112				SMA4	UBE2J1
SULF2	3.84	-3.85	1	-2.68	-1.44	2.37	1.13	-1.45	-2	2	0	-2		FBXL5		LOC100132199				SMARCD2	UBE2Q2
TGFBI	3.13	-3.39	0.93	-1.68	-1.48	2.39	1.23	-1.31	-2	2	0	-2		FBXO21		LOC100132299				SNHG12	UBE4A
TLR8	3.51	-2.86	0.905	-3.185	-1.57	2.265	1.105	-1.305	-2	2	0	-2		FBXO28		LOC100132324				SNHG7	UBLCP1
TNFSF4	2.18	-1.57	0.57	-2.19	-1.16	1.57	1.13	-1.2	-2	2	0	-2		FBXO34		LOC100132499				SNORA57	UHRF1BP1
UBE2E2	2.45	-1.85	0.84	-1.98	-1.33	1.79	1.1	-1.22	-2	2	0	-2		FDFT1		LOC100132510				SNORA64	UNC45A
VASH1	3.15	-4.22	-0.15	-2.87	-1.28	2.01	-1.03	-1.62	-2	2	0	-2		FH		LOC100132564				SNORD104	USP38
WDR41	3.83	-3.96	1.36	-1.84	-1.16	2.2	1.26	-1.49	-2	2	0	-2		FIBP		LOC100132795				SNORD32A	USP6NL
RBPMS2	5.64	-5.13	-2	-11.05	-3.2	5.28	-1	-1.66	-2	2	-2	-2		FIG4		LOC100133390				SNRNP70	USPL1
AUTS2	2	1.71	2.93	-0.91	-1.04	1.59	1.8	1.18	0	2	2	2		FLJ10213		LOC100133477				SNRPD3	VAV3
CXorf57	1.71	1.64	2.27	-1.44	-1.1	1.41	1.49	1.17	0	2	2	2		FLJ14213		LOC100133692				SNURF	VCL
KIAA0391	1.82	2.09	2.98	-0.84	-1.09	1.36	1.69	1.36	0	2	2	2		FMO4		LOC100133800				SNX1	VKORC1L1
KIF5C	1.57	2.47	3.15	-0.36	1.03	1.34	1.83	1.32	0	2	2	2		FNBP1		LOC100133888				SPG21	VNN2
MED6	1.86	1.58	2.77	-0.77	-1.13	1.5	1.64	1.24	0	2	2	2		FNDC3B		LOC100134144				ST6GALNAC6	VPS37C
MGAT4A	2.27	1.67	3.15	-1.08	-1.07	1.62	1.88	1.24	0	2	2	2		FOXJ2		LOC100134273				STAG3L1	WDFY1
NR2C2AP	1.54	1.73	2.62	-0.49	-1.02	1.37	1.62	1.2	0	2	2	2		FOXJ3		LOC100134291				SUMF2	WDSUB1
PPA1	1.78	1.96	3.7	0.75	-1.08	1.6	2	1.36	0	2	2	2		FOXN2		LOC100134530				TAF12	WRB
PTPN4	2.4	2.26	3.94	-0.54	-1.04	1.75	2.09	1.24	0	2	2	2		FOXRED1		LOC100134537				TAF15	WSB1
ZNF831	2.01	1.77	2.75	-1.36	-1.08	1.59	1.74	1.18	0	2	2	2		FRG1		LOC100134634				TAP2	WSB2
ABCB1	2.07	0.67	2.29	-1.15	-1.03	1.59	1.61	1.04	0	2	2	0		GALE		LOC100134734				TARBP2	XPNPEP1
ABCB10	3.17	-0.84	2.89	-0.88	-1.06	2.06	1.74	-1.11	0	2	2	0		GALK2		LOC127295				TBC1D10A	YY1
ABCB7	2.13	-0.18	2.05	-0.79	-1.04	1.59	1.47	-1.04	0	2	2	0		GAPVD1		LOC128192				TBC1D3B	ZCCHC7
ABHD15	1.96	-0.79	1.77	-0.28	1	1.54	1.45	-1.06	0	2	2	0		GBAS		LOC134997				TBC1D3C	ZFAND2A
ACAA2	1.56	0.08	1.71	-0.43	-1.06	1.44	1.37	1.02	0	2	2	0		GBP2		LOC196752				TCF7	ZFHX3
ACACA	1.905	0.23	1.675	-1.465	-1.12	1.505	1.37	0.02	0	2	2	0		GBP5		LOC283412				TECPR1	ZFP36L1
ACADM	3.23	-1.03	3.42	0.19	-1.03	2.04	1.85	-1.08	0	2	2	0		GFM1		LOC285053				TECR	ZFP91
ACLY	1.96	-0.88	1.9	0.06	-1.05	1.61	1.46	-1.05	0	2	2	0		GGA2		LOC285741				TES	ZFR
ACN9	2.97	-0.94	3.65	1.11	1.12	1.97	1.99	-1.11	0	2	2	0		GGCT		LOC285900				TESK1	ZMIZ1
ACO1	2.06	-0.42	1.67	-1.1	-1.15	1.63	1.36	-1.04	0	2	2	0		GHITM		LOC341457				THAP7	ZNF185
ACSL5	2.58	-1.31	2.46	0.17	-1.05	1.9	1.68	-1.08	0	2	2	0		GLB1		LOC346950				THRAP3	ZNF207
ACTR10	1.86	0.56	1.87	-1.35	-1.19	1.56	1.44	1.1	0	2	2	0		GLMN		LOC347544				THYN1	ZNF318
ACTR1A	1.67	0.05	1.7	-0.67	-1.08	1.48	1.38	1.01	0	2	2	0		GLO1		LOC387867				TMC8	ZNF800
ACTR6	2.25	-0.64	2.66	0.57	1.08	1.67	1.67	-1.08	0	2	2	0		GLRX2		LOC388122				TMED4	ZSWIM6
ADAM17	2.19	-0.78	1.61	-1.12	-1.18	1.64	1.31	-1.06	0	2	2	0		GLS		LOC388556				TMEM134
ADAR	2.04	-1.46	1.89	0.51	-1.14	1.69	1.42	-1.04	0	2	2	0		GLT8D1		LOC388654				TMEM149
ADCY3	1.67	0.02	2.25	0.42	-1.01	1.47	1.51	1.03	0	2	2	0		GLTP		LOC388707				TMEM160
ADK	2.9	-1.4	3.26	1.04	1.07	2.03	1.9	-1.14	0	2	2	0		GMPR2		LOC389141				TMEM191B
ADNP	2.2	-1.11	1.53	-0.93	-1.1	1.61	1.31	-1.12	0	2	2	0		GNA12		LOC389322				TMEM204
ADSS	2.46	-1.01	2.52	0.23	-1.03	1.79	1.61	-1.08	0	2	2	0		GNA13		LOC389342				TMEM55B
AFF3	3.4	-1.26	3.58	0.35	1.09	2.26	2.01	-1.23	0	2	2	0		GNAI3		LOC389404				TMEM63A
AGA	3.32	-0.56	3.07	-1.19	-1.09	2.06	1.77	-1.07	0	2	2	0		GNL2		LOC389672				TMEM69
AGFG1	2.69	-1.18	2.14	-0.83	-1.04	1.82	1.53	-1.14	0	2	2	0		GOLT1B		LOC390298				TMUB1
AGL	3.37	-0.61	3.58	-0.28	1	2.17	2.04	-1.07	0	2	2	0		GORASP2		LOC390354				TNFRSF25
AHCTF1	1.96	0.06	2.06	-0.66	-1.02	1.5	1.51	1.02	0	2	2	0		GPD1L		LOC390466				TRMU
AIDA	2.37	-0.81	2.19	-0.4	-1.13	1.78	1.52	-1.04	0	2	2	0		GPKOW		LOC391578				TSC22D3
AIFM1	2.03	-0.24	1.71	-1.14	-1.16	1.59	1.36	-1.01	0	2	2	0		GPR114		LOC391833				TSPAN32
AK2	2.515	-0.275	2.435	-0.87	-1.15	1.815	1.525	-0.02	0	2	2	0		GPR137B		LOC400948				TSPO
ALG5	2.18	0.11	2.38	-0.63	-1.08	1.6	1.61	1.08	0	2	2	0		GPR160		LOC400986				TSPYL2
ALS2	2.04	-1.41	1.79	0.25	1.06	1.57	1.4	-1.19	0	2	2	0		GPR183		LOC401537				TTC9C
AMY2B	2.76	-1.03	2.24	-0.96	-1.04	1.8	1.53	-1.13	0	2	2	0		GPR65		LOC401676				U1SNRNPBP
ANAPC10	1.9	0.92	2.59	-0.48	-1.03	1.53	1.67	1.12	0	2	2	0		GRSF1		LOC402057				UTP23
ANAPC13	2.16	-0.35	2.2	-0.4	-1.17	1.68	1.47	1.02	0	2	2	0		GSPT1		LOC402175				VPS16
ANGEL2	1.57	0.41	1.79	-0.67	-1.14	1.48	1.38	1.06	0	2	2	0		GTF2E2		LOC402644				VRK3
ANKMY2	1.79	0.98	2.08	-1.26	-1.06	1.42	1.49	1.11	0	2	2	0		GTF3A		LOC439953				WAC
ANKRA2	2.75	-0.53	2.26	-1.45	-1.2	1.88	1.53	-1.03	0	2	2	0		GTF3C3		LOC440055				WASH2P
ANKRD11	1.81	-0.81	2.12	0.75	-1.02	1.59	1.52	-1.02	0	2	2	0		GTPBP4		LOC440737				WASH5P
ANKRD13C	2.26	-1.04	1.89	-0.47	1.02	1.62	1.44	-1.15	0	2	2	0		GUSB		LOC440895				WDR81
ANKRD17	2.01	-0.67	1.51	-1.01	-1.05	1.5	1.33	-1.07	0	2	2	0		H2AFZ		LOC440927				ZAP70
ANKRD28	2.6	-0.38	3.04	0.21	1.08	1.76	1.78	-1.07	0	2	2	0		HACL1		LOC440957				ZGPAT
ANKRD6	1.66	-0.21	2.3	0.78	1.19	1.39	1.55	-1.07	0	2	2	0		HADH		LOC441050				ZMAT5
ANTXR2	2.6	-1.35	2.26	-0.2	-1.05	1.73	1.59	-1.03	0	2	2	0		HADHA		LOC441066				ZNF276
ANXA7	3.22	-1.04	3.35	0.1	-1.06	2.12	1.91	-1.05	0	2	2	0		HAGH		LOC441155				ZNF32
APPBP2	1.77	-0.1	2.26	0.33	1.02	1.5	1.52	-1.01	0	2	2	0		HARS2		LOC441191				ZNF335
APPL1	1.84	-1.46	1.52	0.26	1.05	1.53	1.36	-1.18	0	2	2	0		HBP1		LOC441246				ZNF444
ARFGEF2	1.62	-0.61	1.68	0.13	1.11	1.38	1.38	-1.12	0	2	2	0		HCFC2		LOC441506				ZNF500
ARID2	2.56	-1.1	1.96	-0.94	-1.04	1.7	1.42	-1.16	0	2	2	0		HDDC2		LOC441743				ZNF655
ARMC1	1.69	0.78	1.79	-1.35	-1.11	1.43	1.41	1.1	0	2	2	0		HDHD1A		LOC641705				ZNRD1
ARMCX2	2.19	-0.05	2.27	-0.67	1.01	1.54	1.47	-1.06	0	2	2	0		HEATR6		LOC641814
ATAD1	1.91	-0.26	1.79	-0.72	1.01	1.44	1.38	-1.06	0	2	2	0		HEBP1		LOC641978
ATG4A	1.815	0.63	1.82	-1.415	-1.13	1.51	1.415	1.06	0	2	2	0		HERC5		LOC642017
ATG5	2.39	-0.37	2.19	-0.92	-1.01	1.63	1.5	-1.07	0	2	2	0		HINT3		LOC642033
ATL3	2.91	-0.98	2.49	-0.88	-1.09	1.91	1.59	-1.1	0	2	2	0		HIP2		LOC642255
ATMIN	2.07	-0.87	1.98	-0.05	1.09	1.54	1.48	-1.13	0	2	2	0		HMGB1		LOC642299
ATP2B1	2.86	-1.38	1.93	-1.37	-1.07	1.88	1.47	-1.19	0	2	2	0		HMGN4		LOC642361
ATP2C1	2.76	-1.46	2.62	0.23	1.09	1.81	1.64	-1.2	0	2	2	0		HNRNPA2B1		LOC642678
ATP5S	1.55	0.03	1.7	-0.38	-1.02	1.41	1.36	-1.01	0	2	2	0		HNRNPU		LOC642741
ATPAF1	2.15	-0.02	1.99	-1.15	-1.16	1.66	1.47	1.02	0	2	2	0		HNRPH3		LOC642956
AVPI1	1.85	0.14	1.72	-1.14	-1.07	1.49	1.39	-1	0	2	2	0		HNRPLL		LOC643284
BAZ1A	2.93	-0.54	2.74	-0.93	-1.12	1.97	1.7	-1.03	0	2	2	0		HNRPUL2		LOC643287
BCL7B	2.49	-0.37	3.28	0.9	1.06	1.75	1.86	1	0	2	2	0		HPGD		LOC643357
BIRC3	2.23	-0.39	2.84	0.67	1	1.65	1.7	1.02	0	2	2	0		HPRT1		LOC643870
BMI1	2.57	-0.06	2.62	-0.88	-1.15	1.8	1.62	1.03	0	2	2	0		HPS5		LOC643949
BNIP2	2.93	-1.04	2.25	-1.32	-1.21	2.09	1.59	-1.08	0	2	2	0		HRAS		LOC643997
BRD7	2.47	-0.51	2.31	-0.72	-1.09	1.76	1.52	-1.06	0	2	2	0		HS2ST1		LOC644162
BRI3BP	2.02	-1.17	2.11	0.63	1.13	1.54	1.52	-1.15	0	2	2	0		HSD17B12		LOC644310
BRIX1	2.03	-0.86	2.16	0.36	1.05	1.57	1.51	-1.09	0	2	2	0		HSP90AA1		LOC644315
BTBD15	1.86	-0.59	1.57	-0.64	-1.02	1.42	1.35	-1.03	0	2	2	0		HSPA4		LOC644511
C10orf57	2.31	-0.93	2.06	-0.37	-1.05	1.68	1.47	-1.09	0	2	2	0		HSPA5		LOC644590
C10orf59	1.61	0.33	1.5	-1.21	-1.04	1.39	1.32	-1.01	0	2	2	0		HSPD1		LOC644762
C12orf26	2.14	0.15	2.29	-0.75	-1.05	1.6	1.54	1.01	0	2	2	0		HSZFP36		LOC644863
C12orf29	1.74	0.86	2.45	-0.32	1.03	1.38	1.54	1.09	0	2	2	0		ICK		LOC644988
C12orf41	1.9	-0.62	1.92	-0.06	-1.09	1.58	1.45	1.01	0	2	2	0		IDE		LOC645058
C13orf23	2.545	-0.28	2.43	-0.935	-1.12	1.745	1.56	0	0	2	2	0		IDI1		LOC645094
C13orf37	2.17	0.59	2.62	-0.68	-1.08	1.63	1.59	1.05	0	2	2	0		IFIH1		LOC645233
C14orf104	2.1	-0.77	2.14	0.07	1.08	1.52	1.46	-1.13	0	2	2	0		IFNGR2		LOC645387
C14orf106	2.56	-1.29	1.92	-0.81	-1.14	1.81	1.4	-1.14	0	2	2	0		IFRD1		LOC645466
C14orf135	3.17	-0.71	2.71	-1.37	-1.125	2.025	1.65	-0.09	0	2	2	0		IFT57		LOC645688
C14orf138	3.43	-0.98	3.67	0.15	1.01	2.22	2.02	-1.1	0	2	2	0		IFT74		LOC645968
C15orf52	1.84	-1.04	2.19	1.06	1.16	1.46	1.52	-1.12	0	2	2	0		IL12A		LOC646044
C17orf58	2.18333	-0.52	1.69333	-1.24667	-1.06333	1.59333	1.39333	-1.07333	0	2	2	0		IL18R1		LOC646200
C18orf21	1.77	0.35	2	-0.65	-1.1	1.43	1.45	1.11	0	2	2	0		IMPA1		LOC646483
C18orf25	1.67	-0.6	2.03	0.68	1	1.48	1.44	-1.03	0	2	2	0		IMPAD1		LOC646567
C19orf2	1.76	0.42	2.5	0.23	-1.08	1.53	1.61	1.13	0	2	2	0		INTS6		LOC646766
C1orf131	2.19	-0.13	2.33	-0.48	-1.08	1.67	1.49	-1.03	0	2	2	0		INTS9		LOC646821
C1orf19	2.94	-0.55	3.32	0.15	-1.01	1.96	1.85	-1.05	0	2	2	0		IPO11		LOC646942
C1orf55	3.47	-1.2	3.6	0.17	1.01	2.19	1.96	-1.13	0	2	2	0		IQCG		LOC646949
C20orf11	1.76	-0.32	1.7	-0.46	-1.13	1.51	1.34	1.01	0	2	2	0		IQCK		LOC647037
C20orf7	3.06	0.48	3.38	-1.17	-1.09	1.95	1.94	1.09	0	2	2	0		ISOC1		LOC647081
C21orf66	2.2	-0.16	1.97	-1.14	-1.13	1.66	1.43	-1.03	0	2	2	0		ITGA4		LOC647195
C22orf28	2.09	-0.28	1.82	-1.03	-1.17	1.6	1.37	-1	0	2	2	0		ITGB1		LOC647285
C2orf49	2.36	-0.43	2.34	-0.51	-1.01	1.68	1.54	-1.07	0	2	2	0		ITGB3BP		LOC647436
C2orf63	1.86	-0.06	1.85	-0.71	1.02	1.47	1.38	-1.08	0	2	2	0		JOSD1		LOC647856
C2orf64	1.85	-0.42	1.71	-0.56	-1.09	1.56	1.37	-1.03	0	2	2	0		JSRP1		LOC648099
C3orf10	2.51	-0.58	2.83	0.23	-1.03	1.87	1.76	-1.03	0	2	2	0		KATNA1		LOC648249
C3orf31	2.02	-0.5	2.72	1.06	1.11	1.5	1.66	-1	0	2	2	0		KATNAL1		LOC648294
C3orf58	2.43	-1.06	1.61	-1.36	-1.11	1.71	1.34	-1.15	0	2	2	0		KBTBD2		LOC648343
C4orf33	3.7	0.09	4.02	-0.99	-1.11	2.26	2.07	1.02	0	2	2	0		KCNH8		LOC648366
C5orf21	2.87	-1.02	2.39	-0.94	-1.1	1.92	1.58	-1.1	0	2	2	0		KCTD9		LOC648638
C5orf30	2.11	-0.61	1.89	-0.58	1.04	1.53	1.43	-1.12	0	2	2	0		KHDRBS1		LOC648771
C6orf190	3.42	-0.21	3.95	-0.15	1.01	2.17	2.09	-1.05	0	2	2	0		KIAA0182		LOC649049
C7orf30	1.51	0.75	2.46	0.36	-1.03	1.46	1.57	1.11	0	2	2	0		KIAA0232		LOC649210
C7orf49	2.23	0.55	2.29	-1.38	-1.1	1.62	1.57	1.07	0	2	2	0		KIAA0556		LOC649841
C8orf76	1.78	-0.11	2.05	-0.08	-1.07	1.56	1.49	1.02	0	2	2	0		KIAA0564		LOC650034
C9orf66	2.2	-0.85	1.66	-0.98	-1.02	1.56	1.35	-1.13	0	2	2	0		KIAA1012		LOC650157
C9orf72	3.74	-1.47	3.77	0.16	1.02	2.41	2.07	-1.19	0	2	2	0		KIAA1147		LOC650737
C9orf95	2.39	-1.01	1.91	-0.75	-1.07	1.69	1.4	-1.13	0	2	2	0		KIAA1310		LOC651453
CAB39L	1.61	-0.01	1.6	-0.65	1.02	1.4	1.38	-1.03	0	2	2	0		KIAA1370		LOC652071
CAMK2G	1.88	0.13	2.59	0.43	-1.02	1.59	1.65	1.06	0	2	2	0		KIAA1600		LOC652489
CAMSAP1	2.73	-0.33	2.81	-0.59	-1.03	1.85	1.75	-1.03	0	2	2	0		KIAA1683		LOC652624
CAPRIN1	1.89	0.24	1.8	-1.2	-1.07	1.47	1.39	1.01	0	2	2	0		KIF1B		LOC652672
CCDC109B	2.46	-0.55	3.04	0.7	-1.08	1.83	1.75	1.03	0	2	2	0		KIF21B		LOC653157
CCDC25	1.82	-0.21	2.13	0.09	-1.01	1.54	1.52	1	0	2	2	0		KIFAP3		LOC653158
CCDC28A	1.76	0.53	1.94	-0.97	-1.2	1.54	1.39	1.08	0	2	2	0		KLHDC2		LOC653479
CCDC59	2.93	-1.01	3.52	1.05	1.05	1.98	2.05	-1.01	0	2	2	0		KLHL20		LOC653505
CCDC6	2.34	-0.5	2.28	-0.49	-1.12	1.72	1.6	1.04	0	2	2	0		KLRAQ1		LOC653773
CCDC90B	1.52	0.35	2	-0.09	-1.11	1.41	1.42	1.12	0	2	2	0		KPNA5		LOC653820
CCDC91	2.16	-0.56	2.14	-0.29	-1.02	1.61	1.48	-1.08	0	2	2	0		KPNB1		LOC653884
CCNG1	2.59	0.02	2.53	-1.16	-1.19	1.84	1.59	1.03	0	2	2	0		L3MBTL2		LOC654194
CCNH	3.42	-0.61	3.19	-1.12	-1.11	2.15	1.8	-1.07	0	2	2	0		LACTB		LOC654260
CCNYL1	1.87	-0.04	1.86	-0.73	1.02	1.46	1.41	-1.05	0	2	2	0		LACTB2		LOC727761
CCT3	2.14	-0.21	1.96	-0.97	-1.18	1.71	1.48	1.02	0	2	2	0		LANCL1		LOC727826
CCT4	2.24	0.28	2.2	-1.29	-1.04	1.57	1.51	1	0	2	2	0		LARP1B		LOC727865
CD34	1.86	-0.5	1.52	-0.83	1.02	1.46	1.34	-1.11	0	2	2	0		LAS1L		LOC728126
CD58	2.88	-0.7	2.77	-0.61	-1.09	1.95	1.76	-1.02	0	2	2	0		LCOR		LOC728128
CDC40	2.22	-0.08	2.43	-0.41	-1.08	1.67	1.56	1.01	0	2	2	0		LDLR		LOC728139
CDC7	2.49	-0.49	2.08	-1.24	-1.06	1.68	1.46	-1.08	0	2	2	0		LEMD3		LOC728153
CDK6	1.72	-1.29	1.93	1.11	1.1	1.46	1.42	-1.13	0	2	2	0		LILRB2		LOC728244
CEBPZ	2.04	-0.26	2.13	-0.37	-1.06	1.6	1.5	-1.01	0	2	2	0		LMBR1		LOC728324
CENPN	2.04	-1.49	2	0.73	1.14	1.53	1.45	-1.21	0	2	2	0		LOC100128163		LOC728440
CENTB2	2.83	-1.13	2.57	-0.39	-1.01	1.86	1.63	-1.13	0	2	2	0		LOC100128775		LOC728452
CEP78	3.36	-0.82	2.93	-1.27	-1.12	2.17	1.8	-1.08	0	2	2	0		LOC100129550		LOC728453
CGGBP1	2.39	-0.94	2.06	-0.55	-1.14	1.78	1.47	-1.07	0	2	2	0		LOC100129979		LOC728553
CGRRF1	1.79	1.11	2.66	-0.31	-1.02	1.48	1.68	1.16	0	2	2	0		LOC100132715		LOC728635
CHAF1B	1.97	-0.12	2.12	-0.38	1.05	1.49	1.48	-1.06	0	2	2	0		LOC100133163		LOC728640
CHES1	1.67	-0.18	2.2	0.54	-1.03	1.43	1.6	1.15	0	2	2	0		LOC100134108		LOC728666
CHM	2.58	0.19	2.46	-1.47	-1.13	1.75	1.55	-1	0	2	2	0		LOC100190939		LOC728728
CHMP2B	3.12	-1.12	3.1	-0.04	-1.05	2.03	1.73	-1.12	0	2	2	0		LOC124512		LOC728734
CIRH1A	1.71	0.57	2.28	-0.24	-1.07	1.46	1.53	1.12	0	2	2	0		LOC143543		LOC728739
CLCN6	2.22	-1.33	1.62	-0.58	-1.08	1.64	1.33	-1.14	0	2	2	0		LOC146517		LOC728787
CLTC	2.5	-1.21	2.04	-0.56	1.02	1.71	1.51	-1.16	0	2	2	0		LOC151579		LOC728820
CMPK1	2.46	-1.25	1.54	-1.35	-1.15	1.77	1.4	-1.1	0	2	2	0		LOC158160		LOC728825
COCH	3.29	-1.29	3.2	-0.1	1.07	2.07	1.83	-1.21	0	2	2	0		LOC202781		LOC728855
COG2	1.98	0.14	2.14	-0.63	-1.06	1.58	1.52	1.03	0	2	2	0		LOC203547		LOC728873
COMMD1	1.83	-0.18	2.68	1.05	1.05	1.53	1.66	1.03	0	2	2	0		LOC283874		LOC728944
COMMD2	3.11	0.88	3.68	-1.13	-1.08	1.99	1.99	1.08	0	2	2	0		LOC387882		LOC729236
COMMD8	2.57	0.29	2.57	-1.36	-1.19	1.86	1.67	1.07	0	2	2	0		LOC440354		LOC729255
COPS3	1.6	-0.06	1.82	-0.17	-1.09	1.47	1.43	1.06	0	2	2	0		LOC440595		LOC729279
COPS8	3.15	-0.43	3.37	-0.38	-1.04	2.06	1.89	-1.05	0	2	2	0		LOC642197		LOC729423
COX10	2.87	-0.5	3.22	0.07	1.01	1.88	1.83	-1.04	0	2	2	0		LOC644363		LOC729500
CPNE3	2.69	0.09	2.88	-0.81	-1.13	1.88	1.76	1.06	0	2	2	0		LOC646123		LOC729580
CRLF3	2.18	-0.27	2.37	-0.23	-1.1	1.68	1.54	1.01	0	2	2	0		LOC647346		LOC729646
CSNK1D	2.82	-1.21	2.25	-0.87	-1.17	1.96	1.56	-1.07	0	2	2	0		LOC650369		LOC729742
CSNK1G1	2.79	-0.98	2.18	-1.19	-1.12	1.89	1.51	-1.12	0	2	2	0		LOC650518		LOC729776
CSPP1	2.05	0.43	1.96	-1.45	-1.11	1.56	1.44	1.02	0	2	2	0		LOC653103		LOC729843
CSTF3	3.07	-1.42	2.39	-0.96	-1.09	1.97	1.55	-1.16	0	2	2	0		LOC654126		LOC729926
CTGLF3	2.06	0.8	2.29	-1.27	-1.17	1.61	1.56	1.14	0	2	2	0		LOC728098		LOC730029
CTSO	2.21	0.22	2.93	0.23	1.06	1.67	1.78	1.01	0	2	2	0		LOC728492		LOC730052
CXorf26	2.1	0.15	2.16	-0.9	-1.12	1.6	1.48	1.03	0	2	2	0		LOC728969		LOC730284
CYP20A1	1.53	1.19	2.06	-0.93	-1.09	1.35	1.47	1.18	0	2	2	0		LOC729148		LOC730288
CYP4V2	1.87	0.34	2.15	-0.6	-1.08	1.53	1.49	1.05	0	2	2	0		LOC729559		LOC730382
DARS2	1.94	-0.22	1.6	-1.19	-1.03	1.49	1.35	-1.08	0	2	2	0		LOC730432		LOC731985
DBR1	1.75	-0.39	1.92	0.04	1.09	1.41	1.42	-1.08	0	2	2	0		LOC731007		LOC732360
DCLRE1A	2.68	-1.44	1.95	-0.87	-1.01	1.73	1.43	-1.2	0	2	2	0		LPP		LPPR2
DCP2	2.46	-1.24	2.16	-0.17	-1.06	1.78	1.46	-1.15	0	2	2	0		LRP10		LRDD
DCTN2	1.5	-0.97	1.52	0.48	-1.07	1.48	1.34	-1.03	0	2	2	0		LRP5L		LRRC25
DCUN1D5	1.83	0.39	1.77	-1.27	-1.08	1.55	1.47	1.02	0	2	2	0		LRRC1		LRRC45
DDB1	1.835	0.26	1.805	-1.08	-1.06	1.43	1.42	0.055	0	2	2	0		LRRC37B		LSM10
DDX46	1.86	0.23	2.31	-0.14	-1.04	1.52	1.51	1.03	0	2	2	0		LRRC42		LSM12
DDX47	1.74	-0.81	1.91	0.51	-1.04	1.55	1.44	-1.03	0	2	2	0		LRRC57		LSM3
DDX59	2.02	-0.02	2.17	-0.52	-1.07	1.52	1.53	1.08	0	2	2	0		LRRC58		LSM4
DEGS1	3.32	-0.79	3.72	0.29	-1	2.18	2.02	-1.08	0	2	2	0		LSM1		LSM7
DENND4A	2.41	-0.92	2.3	-0.15	1.07	1.68	1.56	-1.15	0	2	2	0		LSM14A		LSMD1
DENND4C	1.99	0.65	2.14	-1.24	-1.12	1.61	1.56	1.09	0	2	2	0		LSM8		LTB4R
DENR	2.01	0.46	2.73	0.04	-1.05	1.6	1.65	1.09	0	2	2	0		LXN		LYRM2
DERA	3.32	-1.34	3.05	-0.36	-1.13	2.13	1.75	-1.07	0	2	2	0		LYAR		M6PR
DHRS7	1.63	0.11	1.72	-0.62	-1.2	1.56	1.42	1.08	0	2	2	0		LYPLAL1		MADD
DHX40	1.95	-0.04	1.92	-0.79	-1.1	1.57	1.46	1.02	0	2	2	0		LYRM1		MAF1
DNAJB9	2.82	-1	2.59	-0.46	1.02	1.76	1.62	-1.11	0	2	2	0		LYRM5		MAFG
DNAJC25	2.89	-0.42	2.71	-1.04	-1.02	1.86	1.67	-1.09	0	2	2	0		LZTFL1		MAN2B1
DPH2	2.2	0.29	2.27	-1.07	-1.14	1.63	1.52	1.06	0	2	2	0		MAGED1		MAP2K2
DPM1	1.61	0.96	2.98	0.89	1.04	1.47	1.76	1.15	0	2	2	0		MAK16		MAP3K11
DPP4	1.88	-0.75	2.19	0.65	1.13	1.46	1.51	-1.09	0	2	2	0		MALT1		MAP3K14
DPY19L1	2.76	-1.2	2.27	-0.71	-1.06	1.86	1.55	-1.14	0	2	2	0		MAN2A1		MAP3K3
DSCR3	1.51	-0.31	1.63	-0.05	-1.08	1.39	1.36	1.06	0	2	2	0		MAP2K1		MAPKAPK2
DSTN	2.185	0.4	3.105	0.41	0.025	1.73	1.92	0.1	0	2	2	0		MAP2K1IP1		2016-03-02
DUS2L	2.33	-0.71	2.1	-0.61	-1.11	1.74	1.44	-1.09	0	2	2	0		MAPK1		MAX
DUSP11	1.75	0.17	1.6	-1.18	-1.03	1.41	1.34	-1.02	0	2	2	0		MAPKAPK5		MBOAT1
DYNLT3	2.66	0.55	2.99	-1.03	-1.06	1.73	1.82	1.12	0	2	2	0		2016-03-05		MED15
DYRK2	1.65	0.38	2.58	0.67	1.01	1.46	1.59	1.08	0	2	2	0		MAT2B		MED22
EBI2	2.79	0.39	3.79	0.33	1.02	2	2.23	1.09	0	2	2	0		MBNL2		MED24
EEF1A1	2.32	-0.12	2.11	-1.21	-1.14	1.8	1.6	1.01	0	2	2	0		MCEE		METT11D1
EEF1E1	1.82	0.56	2.41	-0.23	-1.05	1.47	1.54	1.1	0	2	2	0		MCM6		MFHAS1
EEPD1	2.21	-1.21	1.83	-0.26	1.02	1.59	1.39	-1.16	0	2	2	0		ME2		MFN2
EFHA1	3.77	-0.84	3.92	-0.31	-1.06	2.35	2.12	-1.04	0	2	2	0		MED10		MGC71993
EIF1AX	2.42	-1.06	2.19	-0.25	1.04	1.67	1.51	-1.15	0	2	2	0		MED30		MGC72104
EIF3M	3	-0.3	2.95	-0.98	-1.18	1.97	1.79	1.07	0	2	2	0		METAP2		MGC87895
EML4	2.48	-1.23	1.58	-1.34	-1.24	1.76	1.34	-1.06	0	2	2	0		MFSD6		MIIP
ENOPH1	3.2	0.23	3.9	-0.23	-1.06	2.06	2.03	1.04	0	2	2	0		MID1IP1		MIR488
ENPP4	2.09	0.19	3.03	0.73	1.16	1.57	1.75	-1.04	0	2	2	0		MIER1		MKL1
EPDR1	2.54	-0.7	2.47	-0.39	1.06	1.68	1.59	-1.12	0	2	2	0		MIF4GD		MKNK2
EPRS	1.75	-0.05	1.91	-0.36	-1.13	1.58	1.46	1.04	0	2	2	0		MIS12		MLEC
EPS15	2.92	-0.63	2.39	-1.48	-1.11	1.92	1.58	-1.09	0	2	2	0		MLLT10		MLF2
ERMP1	2.2	-1.34	2.32	0.82	1.12	1.64	1.57	-1.17	0	2	2	0		MMAA		MOGS
ERN1	1.55	0.01	2.45	1.05	1.1	1.4	1.61	1.04	0	2	2	0		MMADHC		MON1B
ETF1	2.16	-1.45	1.85	0.15	-1.09	1.65	1.41	-1.07	0	2	2	0		MMGT1		MOV10
ETNK1	2.645	-0.7	2.685	-0.22	0.06	1.785	1.715	-1.11	0	2	2	0		MOBKL1B		MPDU1
EXOC4	2.49	-0.28	2.78	-0.13	-1.01	1.79	1.72	-1.03	0	2	2	0		MOBKL3		MPST
FAF2	2.99	-1.16	2.7	-0.5	-1.12	2	1.65	-1.08	0	2	2	0		MRPL1		MPV17
FAHD1	2.23	-1.24	2.25	0.52	1.02	1.65	1.49	-1.13	0	2	2	0		MRPL10		MRFAP1
FAM103A1	2.59	-1.25	2.31	-0.2	1.02	1.73	1.5	-1.17	0	2	2	0		MRPL14		MRPL20
FAM104A	1.65	0.12	1.76	-0.58	-1.11	1.5	1.41	1.04	0	2	2	0		MRPL15		MRPL21
FAM149B1	3.79	-1.22	3.28	-1.14	-1.11	2.34	1.84	-1.15	0	2	2	0		MRPL19		MRPL23
FAM179B	2.99	-0.9	2.38	-1.36	-1.07	1.88	1.55	-1.14	0	2	2	0		MRPL3		MRPL24
FAM188A	2.73	-0.51	2.54	-0.9	-1.07	1.8	1.61	-1.04	0	2	2	0		MRPL32		MRPL33
FAM45A	2.5	-1.43	2.04	-0.31	-1.13	1.82	1.48	-1.1	0	2	2	0		MRPL42		MRPS11
FAM53C	2.38	-1.03	2.9	1.16	1.05	1.82	1.84	-1.04	0	2	2	0		MRPL47		MRPS18C
FAM76B	1.89	0.36	1.72	-1.48	-1.11	1.49	1.37	1.02	0	2	2	0		MRPS31		MRPS21
FAM84B	1.97	1.2	2.8	-0.53	-1.04	1.45	1.62	1.17	0	2	2	0		MRPS36		MRPS5
FAM8A1	2.64	-1.07	1.81	-1.45	-1.11	1.79	1.43	-1.12	0	2	2	0		MSI2		MSL3
FASTKD5	2.11	-1.08	2	0.14	-1.03	1.63	1.46	-1.08	0	2	2	0		MST4		MSL3L1
FBLN2	1.56	-0.575	1.625	0.135	1.1	1.37	1.365	-1.11	0	2	2	0		MTERFD1		MTA1
FBXL5	2.52	-0.97	2.51	0.04	1.03	1.74	1.61	-1.12	0	2	2	0		MTHFD2		MTA2
FBXO21	1.97	0.17	2.12	-0.7	-1.14	1.59	1.48	1.06	0	2	2	0		MTHFD2L		MTHFR
FBXO34	2.12	0.54	2.37	-0.96	-1.14	1.56	1.51	1.1	0	2	2	0		MTHFS		MTMR3
FH	3.4	-0.98	3.03	-1	-1.19	2.23	1.72	-1.09	0	2	2	0		MTMR9		MUS81
FIBP	2.07	0.23	2.18	-0.89	-1.03	1.54	1.46	-1.02	0	2	2	0		MTR		MVD
FIG4	2.17	-1.07	1.66	-0.66	-1.1	1.65	1.38	-1.09	0	2	2	0		MTRF1		MXD3
FLJ14213	3.13	-1.06	3.52	0.65	1.1	2.15	2.06	-1.15	0	2	2	0		MTRF1L		MYO1G
FNBP1	2.06	-1.46	2.29	1.2	-1.05	1.73	1.56	-1.06	0	2	2	0		MTX2		NAPA
FOXJ2	2.03	-1.39	1.65	-0.01	-1.08	1.69	1.42	-1.1	0	2	2	0		MUC1		NAPSB
FOXJ3	2.48	-1.18	2.02	-0.56	-1.13	1.8	1.46	-1.09	0	2	2	0		MUDENG		NARFL
FOXN2	1.62	-0.36	1.76	0.02	-1.04	1.45	1.39	-1	0	2	2	0		MUL1		NBEAL2
FOXRED1	1.6	1.02	1.79	-1.41	-1.16	1.42	1.39	1.13	0	2	2	0		MUTED		NCOR2
FRG1	2.27	-0.6	2.53	0.23	-1.02	1.7	1.7	1.02	0	2	2	0		MYNN		NCRNA00152
GALE	1.94	-0.15	1.86	-0.75	-1.03	1.49	1.39	-1.04	0	2	2	0		NAB1		NDUFA1
GAPVD1	1.93	-0.5	1.81	-0.45	-1.06	1.56	1.39	-1.06	0	2	2	0		NAE1		NDUFA11
GBAS	2.73	-1.07	1.95	-1.4	-1.12	1.79	1.56	-1.03	0	2	2	0		NAP1L5		NDUFA12
GBP2	2.18	-1.3	2.36	0.89	-1.06	1.74	1.58	-1.04	0	2	2	0		NARS2		NDUFA13
GBP5	1.97	-0.71	1.87	-0.2	-1.08	1.5	1.44	1.04	0	2	2	0		NAT13		NDUFA2
GGA2	1.88	-0.56	2.09	0.25	-1.05	1.56	1.46	-1.01	0	2	2	0		NCALD		NDUFA3
GGCT	2.14	-0.44	1.76	-1.09	-1.06	1.64	1.44	-1.08	0	2	2	0		NCK1		NDUFB2
GHITM	2.76	-0.99	2.95	0.32	-1.14	2.01	1.75	-1.01	0	2	2	0		NCOA1		NDUFB7
GLB1	2.43	-1.025	1.61	-1.385	-1.29	1.86	1.355	-1.065	0	2	2	0		NCOA6		NDUFS5
GLMN	2.02	-0.42	1.88	-0.62	-1.05	1.53	1.4	-1.04	0	2	2	0		NCOA7		NECAP2
GLRX2	2.82	-1.34	2.36	-0.52	1.02	1.85	1.57	-1.19	0	2	2	0		NCRNA00094		NFAT5
GLS	1.9	0.33	2.01	-0.92	-1.08	1.55	1.42	-1	0	2	2	0		NCRNA00153		NFIC
GLTP	1.64	-1.45	1.68	1	-1.04	1.54	1.37	-1.08	0	2	2	0		NCSTN		NHP2L1
GMPR2	2.69	-1.44	2.55	0.23	-1.07	1.87	1.6	-1.09	0	2	2	0		NDEL1		NME1
GNA12	2.99	-0.72	2.94	-0.51	-1.04	1.95	1.75	-1.07	0	2	2	0		NDRG1		NOMO1
GNA13	2.59	-0.955	2.72	0.26	0.045	1.76	1.74	-0.055	0	2	2	0		NDUFAB1		NOP14
GNAI3	2.94	-0.85	2.46	-1.16	-1.09	1.9	1.57	-1.1	0	2	2	0		NDUFAF2		NOP16
GNL2	2.06	-0.75	2.29	0.43	-1.03	1.69	1.6	-1.03	0	2	2	0		NDUFS3		NOSIP
GORASP2	2.54	-0.27	2.79	-0.26	-1.04	1.76	1.64	-1.03	0	2	2	0		NEK1		NPHP3
GPD1L	2.33	0.06	2.84	-0.04	-1.04	1.76	1.75	1.03	0	2	2	0		NETO2		NPLOC4
GPKOW	2.24	0.57	2.55	-0.94	-1.11	1.64	1.6	1.08	0	2	2	0		NFE2L3		NR1H2
GPR114	2.63	-1.32	2.74	0.59	1.05	1.74	1.66	-1.1	0	2	2	0		NFKB1		NRBP1
GPR137B	2.1	-0.58	1.76	-0.86	-1.05	1.59	1.39	-1.09	0	2	2	0		NFKBIE		NUCKS1
GPR160	3.73	0.27	3.94	-1.39	-1.05	2.42	2.26	-1.02	0	2	2	0		NFX1		NUDCD3
GPR183	1.91	0.26	2.52	0.11	1.11	1.54	1.71	-1	0	2	2	0		NGLY1		NUDT16
GPR65	3.66	-1.19	3.38	-0.7	-1.06	2.37	1.98	-1.14	0	2	2	0		NHLRC2		NUDT22
GSPT1	1.89	-0.65	1.69	-0.42	-1.16	1.6	1.37	-1.01	0	2	2	0		NIF3L1		NUP214
GTPBP4	2.42	-0.21	2.09	-1.37	-1.21	1.79	1.46	-1.02	0	2	2	0		NINJ2		NUP62
GUSB	1.94	0.02	1.86	-0.96	-1.2	1.6	1.41	1.06	0	2	2	0		NIP7		NUTF2
HACL1	1.99	0.46	2.32	-0.69	-1.11	1.59	1.56	1.09	0	2	2	0		NIPA1		OCRL
HADHA	2.33	0.06	2.16	-1.32	-1.16	1.72	1.53	1.03	0	2	2	0		NIT2		OGDH
HAGH	1.55	-0.26	1.96	0.44	-1.04	1.51	1.47	1.02	0	2	2	0		NME7		OGFR
HCFC2	2.39	-0.91	2.31	-0.12	1.07	1.66	1.56	-1.14	0	2	2	0		NOL7		ORAI1
HEATR6	2.06	-0.11	1.78	-1.22	-1.12	1.53	1.4	1.02	0	2	2	0		NONO		OSTC
HIP2	2.71	-0.31	2.49	-1.15	-1.14	1.85	1.55	-1.05	0	2	2	0		NOTCH4		OTUB1
HMGB1	2.45	-0.24	2.31	-0.98	-1.07	1.72	1.64	1.02	0	2	2	0		NQO1		OXA1L
HMGN4	2.3	1.16	3.07	-0.76	-1.19	1.73	1.74	1.2	0	2	2	0		NR2C1		PA2G4
HNRNPA2B1	2.34	-0.98	1.83	-0.825	-1.19	1.805	1.445	-1.05	0	2	2	0		NR3C1		PABPN1
HNRPH3	2.02	-0.4	1.91	-0.58	-1.11	1.63	1.53	1.04	0	2	2	0		NRBP2		PACS1
HNRPLL	1.94	-0.12	1.75	-1.01	-1.04	1.45	1.41	1.01	0	2	2	0		NSMAF		PAK1IP1
HNRPUL2	1.84	0.08	2.63	0.67	-1	1.5	1.6	1.07	0	2	2	0		NSMCE2		PAK2
HPRT1	2.42	-1.04	1.91	-0.8	-1.21	1.79	1.38	-1.07	0	2	2	0		NSMCE4A		PAPD1
HPS5	2.425	0.04	2.255	-1.34	-1.12	1.72	1.5	-1.02	0	2	2	0		NSUN3		PAPSS2
HSD17B12	2.66	-0.72	2.28	-1	-1.17	1.92	1.56	-1.05	0	2	2	0		NT5E		PCBP4
HSPA4	2.42	-1.41	2.28	0.31	-1.05	1.79	1.55	-1.1	0	2	2	0		NUDCD2		PCNXL3
HSPD1	2.09	0.36	2.76	0.03	-1.08	1.65	1.71	1.13	0	2	2	0		NUDT7		PDCL
HSZFP36	1.62	0.36	1.78	-0.76	1.02	1.38	1.38	-1.02	0	2	2	0		NUDT9		PEBP1
ICK	1.76	0.6	1.81	-1.27	-1.1	1.43	1.41	1.08	0	2	2	0		NUFIP2		PFDN5
IDE	2.12	-0.04	2.07	-0.9	-1.02	1.52	1.48	-1	0	2	2	0		NUP107		PFN1
IFIH1	3.33	-0.98	2.76	-1.34	-1.17	2.1	1.6	-1.12	0	2	2	0		NUP205		PGLS
IFT74	2.82	-1.27	2.56	-0.21	1.03	1.8	1.59	-1.17	0	2	2	0		NUP54		PHC2
IL12A	2.17	-0.5	2.74	0.77	1.17	1.54	1.67	-1.08	0	2	2	0		NUP88		PHF1
IMPAD1	2.41	-0.54	1.86	-1.41	-1.07	1.65	1.39	-1.1	0	2	2	0		NUP98		PHF11
INTS6	2.21	-0.8	2.33	0.2	1.04	1.59	1.55	-1.07	0	2	2	0		NUSAP1		PHF5A
INTS9	1.8	-0.82	1.91	0.39	-1.02	1.53	1.43	-1.05	0	2	2	0		NXT1		PHKG2
IQCG	2.02	-0.12	1.95	-0.81	1	1.53	1.45	-1.06	0	2	2	0		OCIAD2		PHPT1
ITGB1	2.08	-1.14	1.8	-0.11	-1.13	1.65	1.46	-1.01	0	2	2	0		OPA1		PIGP
ITGB3BP	2.37	-0.35	2.99	0.59	1.13	1.65	1.79	-1.04	0	2	2	0		OPTN		PIH1D1
JOSD1	2.56	-1.38	2.3	0	-1.03	1.85	1.6	-1.12	0	2	2	0		ORC2L		PIK3CD
JSRP1	2.05	0.02	1.92	-1.1	-1.01	1.59	1.5	-1.06	0	2	2	0		ORMDL1		PIK3R5
KATNA1	2.3	0.75	2.82	-0.76	-1.09	1.62	1.66	1.12	0	2	2	0		OSBPL11		PIM1
KATNAL1	2.03	-0.1	2.38	-0.06	1.07	1.51	1.55	-1.05	0	2	2	0		OSBPL9		PITPNM1
KCNH8	1.92	-1.38	1.6	0.15	1.09	1.53	1.39	-1.2	0	2	2	0		P15RS		PKD1
KCTD9	2.24	-0.33	2.41	-0.22	1.07	1.59	1.57	-1.08	0	2	2	0		PAF1		PKN1
KHDRBS1	1.58	-0.64	1.88	0.62	-1.08	1.57	1.48	1.02	0	2	2	0		PAG1		PLAC8
KIAA0182	2.62	-1.14	2.55	0.07	-1.04	1.86	1.65	-1.09	0	2	2	0		PAM		PLEC1
KIAA0232	2.14	0.02	2.28	-0.62	1.02	1.56	1.53	-1.04	0	2	2	0		PAPD4		PLEKHO2
KIAA0556	2.7	-0.28	2.68	-0.82	-1.11	1.77	1.64	1.02	0	2	2	0		PAQR3		PMF1
KIAA0564	2.4	-0.83	2.24	-0.36	1.06	1.64	1.53	-1.13	0	2	2	0		PARN		PMS2
KIAA1012	2.23	-0.65	1.89	-0.8	-1.13	1.69	1.41	-1.06	0	2	2	0		PARP1		PMS2L5
KIAA1310	1.63	-1.31	1.55	0.64	-1.04	1.54	1.37	-1.08	0	2	2	0		PARP15		PMVK
KIAA1370	3.37	-1.39	3.39	0.22	1.05	2.1	1.92	-1.15	0	2	2	0		PARP3		PNPLA2
KIAA1600	2.77	-1.4	1.85	-1.3	-1.1	1.87	1.43	-1.19	0	2	2	0		PAXIP1		POLD4
KIAA1683	1.52	0.29	2.51	0.93	1.1	1.42	1.63	1.04	0	2	2	0		PBX3		POLR2E
KIF1B	2.55	-0.865	1.95	-1.2	-1.095	1.77	1.455	-1.115	0	2	2	0		PCCB		POR
KIFAP3	1.99	0.34	1.86	-1.41	-1.1	1.55	1.43	1.01	0	2	2	0		PCMT1		PORCN
KLHDC2	2.26	-0.41	2.76	0.48	-1.02	1.72	1.68	-1.01	0	2	2	0		PCNP		POU2F2
KLHL20	1.75	1.15	2.11	-1.31	-1.09	1.44	1.48	1.12	0	2	2	0		PCNX		PPARD
KLRAQ1	1.7	0.97	2.25	-0.72	-1.1	1.47	1.51	1.13	0	2	2	0		PDCD6		PPIAL4A
KPNA5	1.84	0.33	2.96	1.03	1.21	1.44	1.74	-1	0	2	2	0		PDE12		PPIE
LACTB	2.84	-1.49	2.33	-0.46	-1.26	1.97	1.43	-1.09	0	2	2	0		PDGFC		PPP1CA
LACTB2	2.87	-0.73	3.34	0.54	1.08	1.93	1.91	-1.09	0	2	2	0		PDHX		PPP1R10
LANCL1	1.94	0.23	1.8	-1.3	-1.14	1.51	1.38	1.04	0	2	2	0		PDS5B		PPP1R12C
LARP1B	2.79	0.09	3.14	-0.56	-1.01	1.83	1.81	-1.01	0	2	2	0		PDSS2		PPP2R1A
LCOR	2.56	-1.3	2.06	-0.55	-1.08	1.79	1.52	-1.09	0	2	2	0		PDZD8		PPP2R5B
LEMD3	2.76	-0.995	2.165	-1.15	-1.135	1.865	1.46	-1.125	0	2	2	0		PELO		PPP3R1
LILRB2	2.53	-1.49	1.54	-1.25	-1.26	1.84	1.36	-1.07	0	2	2	0		PET112L		PPPDE2
LOC100128775	4	-1.41	3.82	-0.4	-1.01	2.94	2.56	-1.14	0	2	2	0		PGCP		PQBP1
LOC100129550	2.77	-0.94	2.3	-0.98	-1.14	1.9	1.52	-1.09	0	2	2	0		PGM1		PRDX1
LOC100129979	1.7	-1.42	1.56	0.62	1.17	1.39	1.33	-1.22	0	2	2	0		PGM2		PRDX5
LOC100132715	2.12	-1.02	2.04	0.12	-1.11	1.68	1.47	-1.03	0	2	2	0		PHACTR4		PREP
LOC100134108	2.38	-0.17	2.26	-0.99	-1.1	1.72	1.56	-1.01	0	2	2	0		PHAX		PRICKLE4
LOC143543	2.17	0.03	1.92	-1.39	-1.08	1.63	1.53	1.01	0	2	2	0		PHF14		PRKAG1
LOC146517	2.03	-0.49	2.51	0.63	1.03	1.6	1.65	1.01	0	2	2	0		PHF17		PRKD2
LOC151579	1.71	0.18	1.57	-1.16	-1.14	1.51	1.38	1.05	0	2	2	0		PHF3		PRPF40A
LOC202781	1.83	0.07	2.16	-0.19	1.08	1.43	1.49	-1.04	0	2	2	0		PHIP		PRR5
LOC203547	2.27	-0.64	2.6	0.41	-1.03	1.7	1.62	-1.02	0	2	2	0		PIAS2		PSENEN
LOC283874	1.87	-1.11	2.01	0.72	1.17	1.45	1.45	-1.17	0	2	2	0		PIGA		PSMB2
LOC387882	2.07	-0.7	2.79	1.29	1.1	1.66	1.76	-1.04	0	2	2	0		PIGH		PSMB8
LOC440354	2.38	0.46	3.75	1.12	1.1	1.68	1.98	1.07	0	2	2	0		PITPNA		PSMB9
LOC440595	3.33	-0.87	2.82	-1.33	-1.15	2.14	1.74	-1.07	0	2	2	0		PLAA		PSMD3
LOC644363	2.81	0.45	3.04	-1.18	-1.12	1.91	1.8	1.06	0	2	2	0		PLCL2		PSME2
LOC647346	2.21	-0.68	2.23	-0.09	-1.01	1.65	1.49	-1.1	0	2	2	0		PLEKHA1		PSMG4
LOC650369	1.5	0.23	1.97	0.03	-1.09	1.44	1.44	1.09	0	2	2	0		PMPCB		PTGES2
LOC650518	2.87	-1.49	3.05	0.83	-1.08	2.02	1.73	-1.08	0	2	2	0		PNO1		PTK2B
LOC653103	1.74	0.17	2.19	-0.02	-1.05	1.54	1.55	1.05	0	2	2	0		PNPLA8		PTPN1
LOC654126	1.63	-0.39	1.63	-0.22	1.01	1.45	1.39	-1.06	0	2	2	0		PNRC2		PTPN6
LOC728098	2.35	-0.26	2.76	0.12	1.01	1.69	1.72	1	0	2	2	0		POFUT1		PWWP2B
LOC728969	2.79	-1.39	2.53	-0.08	-1	1.88	1.62	-1.15	0	2	2	0		POLA1		PYCR2
LOC729148	2.72	-0.21	3.09	-0.16	-1.03	1.84	1.8	1.01	0	2	2	0		POLA2		RAB24
LOC730432	1.67	-1.1	1.85	0.87	1.03	1.49	1.47	-1.04	0	2	2	0		POLB		RAB37
LOC731007	2	-0.63	2.54	0.91	1.16	1.5	1.58	-1.1	0	2	2	0		POLR3B		RAB5C
LPP	1.98	-1.44	1.71	0.27	-1.06	1.64	1.4	-1.1	0	2	2	0		POLR3C		RAD21
LRRC37B	2.27	-0.35	3.13	1.09	1.08	1.68	1.79	-1.01	0	2	2	0		POLR3GL		RANBP10
LRRC42	2.77	0.32	3	-1.04	-1.05	1.82	1.76	1.02	0	2	2	0		POLS		RASA3
LSM1	2.29	-1.33	2.41	0.76	-1.05	1.8	1.59	-1.08	0	2	2	0		PON2		RASAL3
LSM14A	1.74	-0.55	2.19	0.75	-1.02	1.52	1.53	1.03	0	2	2	0		PPA2		RBED1
LSM8	1.98	0.29	1.82	-1.43	-1.1	1.52	1.36	-1.02	0	2	2	0		PPCS		RBM10
LXN	2.5	0.53	2.79	-1.05	-1.06	1.71	1.7	1.05	0	2	2	0		PPM1B		RBM38
LYAR	2.3	0.74	3.52	0.57	1.02	1.66	1.99	1.165	0	2	2	0		PPP1CB		RBM39
LYPLAL1	2.17	-0.76	1.59	-1.14	-1.15	1.68	1.38	-1.06	0	2	2	0		PPP1R16B		RBX1
LYRM1	2.13	-0.34	2.38	0	-1.04	1.63	1.56	1	0	2	2	0		PPP2CA		REEP4
LYRM5	2.39	-0.47	2.91	0.53	1.04	1.77	1.77	-1.04	0	2	2	0		PPP2CB		RELB
LZTFL1	2.29	-0.79	1.9	-0.79	1.01	1.62	1.45	-1.13	0	2	2	0		PPP3CA		RFNG
MAK16	2.54	-1.1	3.09	1.23	1.18	1.71	1.77	-1.14	0	2	2	0		PPP4R1		RFXANK
MALT1	2.29	-0.35	2.81	0.45	1.05	1.62	1.68	-1.01	0	2	2	0		PRDM10		RG9MTD3
MAN2A1	2.37	-0.68	1.88	-1.14	-1.14	1.7	1.46	-1.03	0	2	2	0		PRDM8		RGS10
MAP2K1	2.5	-0.16	2.69	-0.47	-1.17	1.82	1.69	1.09	0	2	2	0		PRDX4		RGS14
MAPK1	2.26	-0.1	2.17	-0.96	-1.2	1.75	1.48	1.02	0	2	2	0		PREI3		RGS19
MAPKAPK5	2.13	0.42	2.76	-0.13	-1.03	1.48	1.7	1.18	0	2	2	0		PREPL		RHBDF2
MAR5	1.77	0.17	1.65	-1.13	-1.06	1.46	1.38	1	0	2	2	0		PRKAA1		RHOT2
MAT2B	2.36	-1.41	2.35	0.6	-1.07	1.83	1.57	-1.09	0	2	2	0		PRKRA		RHPN1
MBNL2	2.3	-0.56	1.855	-1.15	-1.045	1.63	1.425	-1.095	0	2	2	0		PRKRIR		RN7SK
MCEE	2.55	-0.37	3.28	0.77	1.04	1.79	1.83	-1.02	0	2	2	0		PRMT10		RNASEK
MCM6	2.84	-1.04	2.29	-1.03	-1.14	1.93	1.55	-1.09	0	2	2	0		PRNP		RNF126
ME2	3.2	-0.77	3.19	-0.46	-1.11	2.07	1.76	-1.06	0	2	2	0		PROK2		RNF166
MED30	1.75	0.36	2.65	0.59	1.02	1.53	1.63	1.05	0	2	2	0		PRPF18		RNF216L
METAP2	1.78	1.37	2.6	-0.67	-1.15	1.5	1.64	1.25	0	2	2	0		PRPS2		RNF4
MFSD6	2.76	-0.725	2.73	-0.38	-0.02	1.835	1.69	-1.07	0	2	2	0		PRPSAP1		RNF40
MID1IP1	2.58	-0.88	2.2	-0.8	-1.16	1.88	1.53	-1.06	0	2	2	0		PRRC1		RNF5
MIF4GD	2.6	-1.23	2.28	-0.3	-1.1	1.8	1.53	-1.07	0	2	2	0		PSCDBP		RNH1
MLLT10	2.755	-0.06	2.715	-1.115	-1.115	1.885	1.72	0.025	0	2	2	0		PSIP1		RNY3
MMADHC	2.08	0.06	2.96	0.76	-1.01	1.65	1.78	1.09	0	2	2	0		PSMA2		RPL12
MMGT1	2.07	-0.38	1.74	-1.04	-1.2	1.65	1.39	1.01	0	2	2	0		PSMC1		RPL12P6
MOBKL3	2.77	-0.97	2.99	0.37	1.05	1.92	1.8	-1.11	0	2	2	0		PSMC2		RPL13A
MRPL1	2.23	-0.51	2.29	-0.23	-1	1.65	1.61	-1.02	0	2	2	0		PSMD12		RPL13L
MRPL15	2.93	-0.83	2.87	-0.38	-1.05	1.91	1.68	-1.08	0	2	2	0		PSMD14		RPL14L
MRPL19	2.19	-0.67	1.59	-1.27	-1.11	1.59	1.34	-1.07	0	2	2	0		PSME3		RPL17
MRPL3	1.85	1.24	2.53	-0.81	-1.21	1.58	1.56	1.2	0	2	2	0		PSME4		RPL19
MRPL47	2.05	-0.34	1.78	-0.96	-1.04	1.55	1.4	-1.07	0	2	2	0		PSMF1		RPL23AP7
MRPS31	2.22	-0.23	2.73	0.33	1	1.7	1.67	-1.02	0	2	2	0		PTAR1		RPL26L1
MRPS36	1.86	-0.6	1.65	-0.48	1.05	1.44	1.36	-1.11	0	2	2	0		PTEN		RPL3
MST4	2.555	-0.925	2.34	-0.435	-1.07	1.815	1.58	-1.075	0	2	2	0		PTPMT1		RPL30
MTHFD2L	1.96	-0.05	1.64	-1.34	-1.03	1.48	1.35	-1.06	0	2	2	0		PTPN22		RPL31
MTHFS	2	0.34	2.25	-0.7	-1.15	1.52	1.51	1.14	0	2	2	0		PTPRA		RPL34
MTMR9	2.62	-0.14	2.91	-0.34	-1.04	1.8	1.72	-1.01	0	2	2	0		PUM1		RPL35A
MTR	2.72	-0.87	3.02	0.41	1.07	1.81	1.77	-1.09	0	2	2	0		PYHIN1		RPL36
MTRF1	1.67	0.24	1.6	-1.06	-1.06	1.42	1.35	1.01	0	2	2	0		QSOX2		RPL36AL
MTRF1L	2.32	-0.4	2.27	-0.59	-1.12	1.75	1.55	-1.01	0	2	2	0		RAB11FIP2		RPL38
MTX2	2.71	-1.29	2.82	0.54	1.05	1.94	1.78	-1.14	0	2	2	0		RAB11FIP5		RPL8
MUL1	2.66	-0.69	2.36	-0.89	-1.16	1.85	1.53	-1.04	0	2	2	0		RAB22A		RPL9
MUTED	1.9	0.06	2.16	-0.34	-1.02	1.5	1.46	-1.01	0	2	2	0		RAB27A		RPLP1
NAB1	2.13	-1.01	1.83	-0.32	1.05	1.56	1.41	-1.15	0	2	2	0		RAB2A		RPS13
NAE1	1.675	1.37	2.23	-1.125	-1.145	1.44	1.53	1.215	0	2	2	0		RAB2B		RPS15A
NAP1L5	2.02	1.2	2.75	-0.77	1.01	1.54	1.7	1.09	0	2	2	0		RAB3GAP2		RPS21
NAT13	1.85	0.35	2.01	-0.84	-1.01	1.43	1.46	1.03	0	2	2	0		RAB40B		RPS24
NCALD	2.33	0.48	2.48	-1.17	-1.09	1.69	1.61	1.04	0	2	2	0		RAB7A		RPS29
NCK1	1.87	0.53	2.29	-0.54	-1.11	1.54	1.52	1.1	0	2	2	0		RAB9A		RPS4X
NCOA1	2.44	0.36	3.07	-0.19	-1.07	1.78	1.79	1.08	0	2	2	0		RABGGTB		RPS5
NCOA6	2.39	-1.4	2.08	-0.01	-1.1	1.83	1.5	-1.1	0	2	2	0		RACGAP1		RPS6KA4
NCSTN	2.32	-0.97	1.91	-0.66	-1.25	1.8	1.42	-1.01	0	2	2	0		RAD23B		RPS6P1
NDEL1	1.91	0.23	2.38	-0.14	-1.09	1.59	1.53	1.05	0	2	2	0		RAD51AP1		RPS9
NDRG1	1.86	-0.64	2.04	0.29	-1.04	1.62	1.54	-1	0	2	2	0		RALBP1		RRP1
NDUFAB1	1.73	-0.35	2.3	0.77	-1.01	1.57	1.55	1	0	2	2	0		RALGAPA1		RUNDC2C
NDUFAF2	1.92	1.12	2.43	-1.04	-1.1	1.58	1.6	1.11	0	2	2	0		RALGPS1		S1PR4
NDUFS3	1.74	-0.37	2.29	0.74	-1.06	1.58	1.54	1.03	0	2	2	0		RAP2C		SAP30BP
NEK1	2.05	0.65	2.39	-0.9	1.02	1.51	1.58	1.02	0	2	2	0		RARS		SAPS3
NFE2L3	2.8	0.01	2.85	-1.06	-1.04	1.92	1.87	1.02	0	2	2	0		RASA1		SASH3
NFKB1	1.82	-0.9	1.69	0.01	-1.16	1.64	1.41	1	0	2	2	0		RBBP4		SCAMP2
NFX1	2.4	-1.22	2.05	-0.29	1	1.73	1.51	-1.15	0	2	2	0		RBBP7		SCNM1
NGLY1	1.91	-0.26	1.66	-0.96	-1.15	1.58	1.36	-1.01	0	2	2	0		RBBP9		SDHC
NHLRC2	1.91	-0.06	1.97	-0.6	1	1.51	1.46	-1.04	0	2	2	0		RBM12		SEC61G
NIF3L1	2.38	-0.03	2.54	-0.62	-1.12	1.73	1.58	1.02	0	2	2	0		RBM15		SERF2
NINJ2	2.45	-1.25	2.21	-0.06	-1.07	1.75	1.46	-1.13	0	2	2	0		RBM18		SERINC3
NIPA1	1.76	-0.28	2.05	0.13	1.04	1.51	1.52	-1.04	0	2	2	0		RBM45		SETD1A
NIT2	2.14	-0.38	1.9	-0.88	-1.09	1.61	1.44	-1.03	0	2	2	0		RCN1		SF3B1
NME7	2.09	0.47	3.42	1.15	1.22	1.53	1.9	1.02	0	2	2	0		RDBP		SF3B2
NR3C1	2.28	-0.69	1.78	-1.11	-1.04	1.6	1.39	-1.11	0	2	2	0		RDH10		SFRS14
NSMAF	3.68	-1.32	2.93	-1.43	-1.2	2.4	1.77	-1.13	0	2	2	0		RDH11		SFRS15
NSMCE2	1.75	0.66	2.24	-0.51	-1.03	1.49	1.54	1.07	0	2	2	0		RDH14		SFRS16
NSMCE4A	1.62	0.51	2.36	0.21	-1.07	1.48	1.56	1.13	0	2	2	0		REC8		SGSH
NSUN3	1.69	-0.52	1.73	-0.03	1.06	1.42	1.39	-1.09	0	2	2	0		REEP5		SGSM3
NUDCD2	2.27	0.06	2.63	-0.3	1.05	1.6	1.66	-1.01	0	2	2	0		REPS2		SGTA
NUDT7	3.22	-0.12	3.38	-0.86	-1.04	2.03	1.87	-1.04	0	2	2	0		REXO2		SH3BP1
NUDT9	1.96	0.38	1.96	-1.19	-1.12	1.57	1.46	1.04	0	2	2	0		RFC1		SH3BP5L
NUFIP2	2.05	-0.94	1.87	-0.14	-1.06	1.67	1.47	-1.07	0	2	2	0		RFC4		SH3GLB2
NUP205	1.91	-1.17	1.71	0.15	-1.03	1.55	1.38	-1.08	0	2	2	0		RFC5		SHARPIN
NUP54	2.99	-1.2	2.48	-0.84	-1.1	1.98	1.58	-1.14	0	2	2	0		RFTN1		SHFM1
NUP88	2.43	0.33	2.92	-0.41	-1.1	1.74	1.71	1.08	0	2	2	0		RFWD2		SIPA1
NUSAP1	2.46	-0.07	2.55	-0.72	-1.02	1.63	1.59	1	0	2	2	0		RHOA		SIRT2
NXT1	1.72	0.49	3.15	1.47	1.09	1.53	1.83	1.09	0	2	2	0		RHOT1		SLAMF6
OPA1	2.09	0.15	1.93	-1.3	-1.08	1.53	1.46	1.03	0	2	2	0		RIC8B		SLC17A9
OPTN	1.84	1.47	2.46	-1.18	-1.1	1.47	1.58	1.18	0	2	2	0		RIF1		SLC25A20
ORC2L	1.68	0.13	2.09	-0.03	1.04	1.44	1.48	-1	0	2	2	0		RIMS3		SLC25A29
OSBPL11	3.07	-1.45	2.1	-1.46	-1.12	1.95	1.46	-1.2	0	2	2	0		RNASEL		SLC35C2
OSBPL9	2.6	-0.67	2.45	-0.6	-1.11	1.8	1.53	-1.06	0	2	2	0		RNF20		SLC38A10
P15RS	2.39	0.13	2.4	-1.1	-1.13	1.67	1.54	1.04	0	2	2	0		RNF7		SLC43A3
PAG1	2.25	0.7	2.38	-1.43	-1.22	1.56	1.52	1.19	0	2	2	0		RNGTT		SLC4A2
PAM	2.79	-0.63	2.66	-0.67	-1.09	1.93	1.73	-1.02	0	2	2	0		RNMTL1		SMPD1
PAQR3	2.75	-0.08	2.86	-0.8	1.01	1.76	1.7	-1.05	0	2	2	0		ROD1		SND1
PARN	2.23	0.71	2.96	-0.29	-1.02	1.55	1.77	1.17	0	2	2	0		RPF1		SNHG6
PARP1	2.31	-0.52	2.8	0.57	-1.05	1.74	1.68	1.01	0	2	2	0		RPP40		SNHG9
PARP15	2.35	-0.32	2.04	-1.18	-1.06	1.65	1.45	-1.07	0	2	2	0		RPRD2		SNORA12
PARP3	1.61	0.3	1.99	-0.26	-1.04	1.44	1.43	1.04	0	2	2	0		RPS6KA5		SNORD12C
PAXIP1	1.93	0.57	2.15	-0.98	-1.11	1.56	1.53	1.09	0	2	2	0		RPS6KB1		SNRPA
PBX3	2.05	-0.01	2.02	-0.87	-1.11	1.63	1.48	1.01	0	2	2	0		RRAGB		SNRPF
PCCB	2.23	-0.52	2.11	-0.54	-1.11	1.66	1.47	-1.02	0	2	2	0		RRAS2		SOLH
PCMT1	2.32	-0.61	2.39	-0.12	-1.14	1.8	1.52	-1.04	0	2	2	0		RRP15		SP110
PCNP	2.17	-1.49	1.9	0.26	-1.06	1.72	1.46	-1.11	0	2	2	0		RSBN1L		SPATA13
PCNX	1.68	0.3	2.1	-0.21	-1.08	1.53	1.55	1.09	0	2	2	0		RSL24D1		SPINK2
PDE12	2.27	0.24	2.17	-1.36	-1.1	1.57	1.47	1.04	0	2	2	0		RSPH3		SRI
PDGFC	2.36	-1.35	1.8	-0.52	1.06	1.65	1.43	-1.22	0	2	2	0		RTCD1		SRP14P1
PDHX	3.03	-0.44	2.78	-1.22	-1.08	1.97	1.69	-1.07	0	2	2	0		RTTN		SRPK2
PDS5B	1.82	-1.065	1.64	0.1	1.065	1.45	1.345	-1.15	0	2	2	0		RWDD1		SRRM2
PDZD8	2.19	-0.19	2.49	-0.11	1.1	1.57	1.63	-1.06	0	2	2	0		RWDD2A		SSBP4
PELO	2.14	-0.36	1.9	-0.92	-1.12	1.58	1.38	-1.02	0	2	2	0		RWDD4A		SSR2
PET112L	2.16	-0.58	2.22	-0.11	1.03	1.58	1.5	-1.08	0	2	2	0		SAAL1		ST6GALNAC4
PGM2	2.08	0.28	2.3	-0.71	1.01	1.52	1.53	-1	0	2	2	0		SACS		STIP1
PHACTR4	2.67	-0.43	2.97	-0.01	-1.06	1.91	1.8	-1	0	2	2	0		SAMM50		STK10
PHAX	1.64	0.99	2.17	-0.74	-1.04	1.37	1.5	1.13	0	2	2	0		SAMSN1		STK35
PHF3	2.065	-1.18	1.69	-0.235	-0.03	1.59	1.395	-1.105	0	2	2	0		SAP30L		STRN4
PHIP	2.31	-0.64	2.3	-0.24	-1.1	1.75	1.59	-1.01	0	2	2	0		SAR1A		STT3A
PIAS2	1.8	0.83	1.97	-1.33	-1.08	1.47	1.51	1.11	0	2	2	0		SAR1B		STX10
PIGA	3.44	-1.36	3.44	0.11	1.05	2.25	2.01	-1.17	0	2	2	0		SC5DL		STX8
PIGH	1.95	-0.62	1.93	-0.14	1.03	1.49	1.45	-1.06	0	2	2	0		SCAMP1		SULT1A3
PITPNA	2.74	-1.11	2.81	0.24	1.05	1.85	1.71	-1.14	0	2	2	0		SCMH1		SUPT5H
PLAA	1.6	-0.42	1.53	-0.32	1.02	1.4	1.33	-1.07	0	2	2	0		SCYL3		SURF4
PLCL2	2.52	-0.7	2.76	0.21	-1.05	1.84	1.76	-1	0	2	2	0		SDCCAG10		SVIL
PLEKHA1	2.26	0.16	2.75	-0.18	-1.04	1.7	1.66	1.02	0	2	2	0		SDHALP1		SYMPK
PMPCB	2.8	-0.02	3.1	-0.54	-1.16	1.95	1.72	1.02	0	2	2	0		SEC11C		SYTL1
PNO1	2.47	-0.56	2.5	-0.33	1.05	1.67	1.6	-1.1	0	2	2	0		SEC23B		TAF1L
PNPLA8	1.98	-0.53	1.51	-1.12	-1.05	1.55	1.36	-1.09	0	2	2	0		SEC62		TAPBP
PNRC2	2.61	-1.26	1.96	-0.9	-1.2	1.88	1.43	-1.1	0	2	2	0		SECISBP2L		TARS2
POFUT1	1.81	-0.68	1.94	0.28	1.04	1.51	1.47	-1.07	0	2	2	0		SEL1L3		TAZ
POLA1	1.63	-0.37	1.96	0.38	1.08	1.4	1.45	-1.03	0	2	2	0		SELS		TBC1D10B
POLA2	1.84	0.19	1.64	-1.32	-1.13	1.49	1.34	1.02	0	2	2	0		SELT		TBC1D10C
POLB	1.78	-0.53	1.69	-0.3	-1.07	1.52	1.36	-1.04	0	2	2	0		SEPHS2		TBL2
POLR3B	1.89	0.43	1.8	-1.42	-1.08	1.47	1.39	1.02	0	2	2	0		2016-09-11		TBRG4
POLR3GL	1.55	-0.4	2.24	1.14	1.01	1.49	1.53	1.02	0	2	2	0		2016-09-15		TCF3
PPA2	2.7	-0.03	3.12	-0.25	-1.09	1.86	1.77	1.04	0	2	2	0		SERINC1		TGFBRAP1
PPCS	3.53	-1.28	3.62	0.16	-1.06	2.37	2.01	-1.12	0	2	2	0		SET		THAP1
PPM1B	3.43	-0.96	3.06	-1.02	-1.11	2.16	1.76	-1.11	0	2	2	0		SETD3		THOC6
PPP1CB	1.79	0.28	2.24	-0.17	-1.08	1.54	1.53	1.07	0	2	2	0		SF3B3		TM7SF3
PPP1R16B	1.68	1.31	2.8	0.01	-1.01	1.36	1.78	1.31	0	2	2	0		SF3B4		TM9SF1
PPP2CA	2.45	-0.665	2.545	-0.075	-1.12	1.81	1.565	-1.025	0	2	2	0		SFRS2IP		TMEM109
PPP3CA	2.65	-0.82	2.4	-0.64	1.04	1.73	1.58	-1.14	0	2	2	0		SFRS5		TMEM120A
PPP4R1	2.19	-0.53	2.03	-0.6	-1.07	1.67	1.56	-1.01	0	2	2	0		SHPK		TMEM129
PRDX4	2.8	-0.5	3.07	-0.07	-1.09	1.91	1.7	-1.03	0	2	2	0		SHPRH		TMEM14D
PREI3	1.59	0.4	1.79	-0.7	-1.1	1.43	1.41	1.08	0	2	2	0		SIAH1		TMEM179B
PREPL	2.02	-1.11	1.52	-0.53	1.01	1.58	1.36	-1.17	0	2	2	0		SIRT1		TMEM184B
PRKAA1	1.86	-0.47	1.52	-0.87	-1.15	1.56	1.3	-1.04	0	2	2	0		SKP2		TMEM189-UBE2V1
PRKRA	3.27	-1.1	2.89	-0.81	-1.11	2.18	1.8	-1.09	0	2	2	0		SLAIN1		TMEM208
PRKRIR	2.71	0.29	2.75	-1.32	-1.19	1.88	1.69	1.07	0	2	2	0		SLAMF7		TMEM4
PRMT10	2.03	0.01	1.94	-0.99	-1.03	1.55	1.45	-1.03	0	2	2	0		SLBP		TMEM8
PRNP	3.63	-1.44	3.73	0.3	-1.09	2.44	2.05	-1.09	0	2	2	0		SLC11A2		TMEM80
PRPF18	2.93	-0.77	2.99	-0.22	1.02	1.98	1.89	-1.07	0	2	2	0		SLC20A2		TMLHE
PRPS2	1.945	-0.51	1.78	-0.535	-1.04	1.5	1.365	-1.055	0	2	2	0		SLC22A4		TNFAIP8L1
PRPSAP1	1.82	0.07	1.68	-1.08	-1.19	1.52	1.37	1.07	0	2	2	0		SLC25A13		TNFRSF10A
PRRC1	2.36	-0.49	1.91	-1.27	-1.13	1.71	1.42	-1.06	0	2	2	0		SLC25A43		TNFRSF1A
PSIP1	2.34	-0.33	2.56	-0.15	-1.05	1.63	1.6	1.03	0	2	2	0		SLC25A46		TNFRSF8
PSMA2	2.36	0.13	2.66	-0.53	-1.03	1.7	1.64	-1.01	0	2	2	0		SLC2A1		TNPO1
PSMC1	1.73	-1.02	1.89	0.72	-1.08	1.61	1.45	-1.02	0	2	2	0		SLC2A3		TOMM5
PSMC2	2.03	0.03	2.33	-0.28	-1.13	1.63	1.54	1.07	0	2	2	0		SLC2A6		TOP3A
PSMD12	2.85	-0.5	2.48	-1.29	-1.15	1.93	1.58	-1.06	0	2	2	0		SLC30A5		TPD52L2
PSME3	2.125	0.24	2.31	-0.765	-1.11	1.64	1.55	0.055	0	2	2	0		SLC30A7		TPI1
PSME4	2.1	-1.33	1.95	0.34	-1.05	1.69	1.49	-1.08	0	2	2	0		SLC30A9		TPRKB
PSMF1	2.57	-1.43	2.35	0.12	-1.09	1.84	1.53	-1.1	0	2	2	0		SLC35A1		TPT1
PTAR1	1.59	0.21	1.54	-0.96	-1.13	1.41	1.27	1.02	0	2	2	0		SLC35A3		TRAPPC2P1
PTPN22	3.23	-1.245	2.5	-1.29	-1.075	2.11	1.66	-1.185	0	2	2	0		SLC35A5		TRIM28
PTPRA	2.075	-0.175	2.05	-0.685	-1.1	1.64	1.49	0	0	2	2	0		SLC35B3		TRIM38
PYHIN1	1.64	0.94	2.93	0.75	1.06	1.48	1.72	1.1	0	2	2	0		SLC35E3		TRIM56
QSOX2	2.09	-0.8	1.98	-0.19	-1.03	1.62	1.45	-1.09	0	2	2	0		SLC35F2		TRMT112
RAB11FIP2	2.19	-0.22	2.7	0.32	1.04	1.64	1.67	-1.01	0	2	2	0		SLC36A4		TRPC4AP
RAB27A	3.01	0.1	3	-1.33	-1.08	1.94	1.81	1.01	0	2	2	0		SLC38A9		TSC22D4
RAB2A	1.79	0.07	1.75	-0.86	-1.1	1.54	1.42	1.01	0	2	2	0		SLC44A1		TSPAN18
RAB2B	1.5	0.67	2.34	0.25	-1.06	1.43	1.53	1.13	0	2	2	0		SLMAP		TTC15
RAB3GAP2	3.01	0.26	3.01	-1.49	-1.16	1.96	1.72	1.02	0	2	2	0		SMAD5		TTC17
RAB7A	1.78	-0.5	1.72	-0.28	-1.2	1.6	1.38	1.04	0	2	2	0		SMARCA4		TTLL4
RABGGTB	2.9	-1.3	2.12	-1.2	-1.16	1.96	1.47	-1.15	0	2	2	0		SMARCA5		TUBGCP2
RACGAP1	1.67	0.03	1.6	-0.83	-1.01	1.39	1.34	-1.03	0	2	2	0		SMARCAL1		TUBGCP6
RAD23B	2.95	-0.95	3.18	0.29	1.04	1.98	1.91	-1.08	0	2	2	0		SMARCE1		TXN
RAD51AP1	2.34	-1.02	2.53	0.55	1.15	1.64	1.63	-1.16	0	2	2	0		SMC2		TYW1
RALBP1	3.05	-0.26	3.61	0.12	1.01	1.98	1.99	-1	0	2	2	0		SMC4		U2AF2
RALGAPA1	3.29	-1.39	3.34	0.32	1.06	2.13	1.91	-1.18	0	2	2	0		SMC6		UBA1
RALGPS1	1.65	0.48	1.75	-1	-1.06	1.37	1.39	1.07	0	2	2	0		SMYD3		UBE2H
RAP2C	2.19	0.02	2.31	-0.67	-1.07	1.59	1.66	1.12	0	2	2	0		SNAP47		UBE2V1
RARS	2.05	0.25	1.95	-1.3	-1.21	1.67	1.45	1.05	0	2	2	0		SNAPC3		UBE2Z
RASA1	2.84	-0.94	2.45	-0.84	-1.1	1.9	1.57	-1.1	0	2	2	0		SNORA33		UBN2
RBBP4	2.29	-0.07	3.04	0.58	1.02	1.72	1.79	1.02	0	2	2	0		SNORD36C		UBR4
RBBP7	1.66	1.03	2.56	-0.1	-1.02	1.42	1.68	1.2	0	2	2	0		SNRNP200		UBTF
RBBP9	2.05	0.48	2.93	0.3	1.09	1.56	1.74	1.03	0	2	2	0		SNRNP27		UBXN11
RBM12	1.77	0.25	1.55	-1.4	-1.07	1.45	1.31	-1.03	0	2	2	0		SNX13		UGCGL1
RBM15	2.06	-1.14	2.1	0.52	1.03	1.58	1.46	-1.11	0	2	2	0		SNX14		UHMK1
RBM45	2.17	0	1.89	-1.4	-1.13	1.59	1.41	-1	0	2	2	0		SNX16		ULK3
RCN1	2.02	-0.68	2.15	0.17	-1	1.6	1.47	-1.09	0	2	2	0		SNX2		UNC119
RDH10	1.68	0.05	1.82	-0.46	1.04	1.37	1.4	-1.02	0	2	2	0		SNX4		UNC13D
RDH11	2.59	-0.65	2.89	0.24	-1.03	1.87	1.8	-1.01	0	2	2	0		SON		UPF1
RDH14	2.28	-0.36	2.79	0.43	-1.02	1.7	1.67	1	0	2	2	0		SP4		UPF2
REC8	1.69	0.36	1.88	-0.73	-1.14	1.53	1.48	1.1	0	2	2	0		SPATA7		UPF3A
REEP5	3.61	-1.18	3.77	0.15	-1.06	2.36	2.05	-1.08	0	2	2	0		SPCS3		UQCRB
REPS2	2.17	-1.1	1.5	-0.92	-1.04	1.57	1.33	-1.13	0	2	2	0		SPG11		UQCRH
REXO2	1.64	-0.22	2.06	0.37	-1.03	1.49	1.47	1.02	0	2	2	0		SPIN4		UQCRQ
RFC4	2.1	0.43	2.49	-0.57	-1.06	1.56	1.57	1.07	0	2	2	0		SPIRE1		USF2
RFTN1	1.72	-1.05	1.97	0.94	-1.01	1.58	1.46	-1.08	0	2	2	0		SPOPL		USP10
RHOA	1.62	-0.14	1.85	-0.07	-1.19	1.57	1.46	1.11	0	2	2	0		SRP72		USP5
RHOT1	2.02	-0.85	1.59	-0.69	-1.16	1.65	1.34	-1.07	0	2	2	0		SRP9		VAMP2
RIC8B	1.86	-0.73	1.85	0.03	1.05	1.48	1.41	-1.1	0	2	2	0		SRPK1		VAMP5
RIF1	1.93	-0.96	1.53	-0.49	1.03	1.47	1.31	-1.15	0	2	2	0		SS18		VASP
RIMS3	1.59	0.25	1.69	-0.72	-1.01	1.36	1.38	1.02	0	2	2	0		SSBP1		VAT1
RNASEL	2.24	-0.47	1.73	-1.35	-1.12	1.61	1.36	-1.06	0	2	2	0		SSBP2		VPRBP
RNF20	2.31	-1.3	2.2	0.3	1	1.72	1.51	-1.14	0	2	2	0		ST13		VPS18
RNF7	1.69	-0.92	1.81	0.56	-1.09	1.59	1.44	-1.02	0	2	2	0		STAG1		VPS25
RNGTT	3.38	0.15	3.65	-1.03	-1.12	2.15	1.93	1.01	0	2	2	0		STAM		VPS28
RNMTL1	1.88	0.32	2.4	-0.12	-1.05	1.51	1.54	1.07	0	2	2	0		STAMBP		WASF2
ROD1	2.765	-1.33	3.375	1.49	0	2.045	1.96	-1.045	0	2	2	0		STAMBPL1		WBSCR22
RPF1	2.03	-0.32	1.83	-0.84	-1.11	1.6	1.4	-1.03	0	2	2	0		STAU1		WDR23
RPP40	1.87	0.19	1.93	-0.83	-1.11	1.54	1.41	1.01	0	2	2	0		STAU2		WDR45L
RPRD2	2.28	-0.36	2.57	0.02	-1.02	1.69	1.61	-1.03	0	2	2	0		STIM2		WDR5
RPS6KA5	2.33	-1.25	2.03	-0.15	-1.01	1.72	1.46	-1.17	0	2	2	0		STK3		WNK1
RPS6KB1	2.43	-0.37	2.34	-0.74	-1.09	1.71	1.56	-1.01	0	2	2	0		STK39		YIF1B
RRAS2	2.1	-0.08	2.62	0.22	1.06	1.62	1.71	-1.01	0	2	2	0		STOM		ZADH2
RRP15	2.25	-0.49	2.7	0.48	1.09	1.63	1.63	-1.08	0	2	2	0		STX6		ZBTB4
RSBN1L	2.43	-0.39	2.17	-1.05	-1.05	1.67	1.47	-1.08	0	2	2	0		STXBP5		ZDHHC12
RSL24D1	1.95	-0.21	2.54	0.56	-1.1	1.63	1.64	1.11	0	2	2	0		SUCLG2		ZFAND3
RTCD1	2.28	0	2.085	-1.29	-1.14	1.72	1.495	0	0	2	2	0		SUMO3		ZFYVE27
RTTN	2.25	-0.68	2.12	-0.41	-1.02	1.65	1.48	-1.09	0	2	2	0		SUOX		ZNF136
SAAL1	2.16	0.65	3.11	0.23	1.02	1.59	1.78	1.1	0	2	2	0		SUSD2		ZNF384
SACS	2	-1	1.9	0.11	1.09	1.51	1.43	-1.15	0	2	2	0		SUV39H1		ZNF385A
SAMSN1	2.52	-0.64	2.76	0.15	1.11	1.82	1.81	-1.11	0	2	2	0		SYF2		ZNF513
SAP30L	2.43	-0.97	2.76	0.7	-1.03	1.78	1.66	-1.04	0	2	2	0		SYPL1		ZNF585A
SAR1A	1.85	-1.22	1.92	0.72	1.07	1.56	1.46	-1.14	0	2	2	0		SYT11		ZNF641
SAR1B	2.94	0.42	3.29	-0.97	-1.11	1.88	1.81	1.07	0	2	2	0		SYVN1		ZNF644
SCAMP1	2.53	-0.31	2.79	-0.18	-1.05	1.77	1.66	-1.01	0	2	2	0		TACC1		ZNF692
SCYL3	2.49	-0.65	2.48	-0.32	1	1.73	1.58	-1.1	0	2	2	0		TAF1B		ZNHIT2
SDCCAG10	1.99	-1.13	2.04	0.54	1.03	1.57	1.45	-1.12	0	2	2	0		TAF4		ZNHIT3
SDHALP1	1.99	-0.16	1.58	-1.39	-1.05	1.54	1.37	-1.07	0	2	2	0		TARSL2
SEC11C	2.24	0.31	2.75	-0.28	-1.17	1.64	1.64	1.17	0	2	2	0		TATDN1
SEC23B	2.41	-0.97	1.86	-0.94	-1.2	1.83	1.44	-1.06	0	2	2	0		TBC1D9B
SEC62	2.24	0.81	2.62	-1.08	-1.07	1.64	1.62	1.06	0	2	2	0		TBCE
SECISBP2L	1.72	-0.13	1.8	-0.4	-1.03	1.39	1.4	1.04	0	2	2	0		TBK1
SEL1L3	2.09	-0.02	3.27	1.42	1.08	1.62	1.86	1.06	0	2	2	0		TBPL1
SELS	2.96	-0.95	2.43	-1.14	-1.26	2.08	1.55	-1.06	0	2	2	0		TC2N
SEPT11	3.2	-1.38	2.87	-0.41	1.02	2	1.73	-1.18	0	2	2	0		TCF12
SEPT15	2.64	-0.19	3.88	1.48	-1.04	1.84	2	1.13	0	2	2	0		TCP1
SETD3	1.82	-1.27	1.76	0.56	-1.06	1.59	1.4	-1.08	0	2	2	0		TEX2
SF3B3	1.74	0.06	1.94	-0.38	-1.01	1.48	1.46	-1.01	0	2	2	0		TFAM
SF3B4	1.62	-0.15	1.94	0.12	-1.09	1.52	1.46	1.05	0	2	2	0		TFB2M
SFRS2IP	1.66	0.22	1.89	-0.47	-1.13	1.49	1.4	1.06	0	2	2	0		TFDP1
SHPRH	2.18	-0.62	1.93	-0.68	1.02	1.55	1.43	-1.11	0	2	2	0		TGFBR3
SIAH1	2.49	-0.95	2.45	-0.02	1.01	1.69	1.53	-1.12	0	2	2	0		THOC5
SIRT1	2.79	-1.02	2.37	-0.82	-1.03	1.85	1.56	-1.14	0	2	2	0		THOC7
SKP2	2.27	-0.29	2.27	-0.58	-1.11	1.71	1.51	-1.01	0	2	2	0		THUMPD1
SLAIN1	3.23	-1.03	3.34	0.03	1.06	2	1.9	-1.11	0	2	2	0		THUMPD2
SLAMF7	2.44	-1	1.82	-1.05	-1.06	1.71	1.41	-1.15	0	2	2	0		TICAM1
SLBP	3.07	-1.29	2.88	-0.17	-1.04	1.93	1.7	-1.09	0	2	2	0		TIFA
SLC11A2	2.16	-0.53	1.81	-0.94	-1.11	1.66	1.43	-1.05	0	2	2	0		TIMM8A
SLC22A4	2.84	-0.76	2.4	-1.14	-1.1	1.96	1.58	-1.13	0	2	2	0		TINF2
SLC25A43	2.93	-0.66	3.27	0.19	-1	1.95	1.79	-1.08	0	2	2	0		TLE1
SLC25A46	3.35	-1.19	2.82	-1.04	-1.13	2.15	1.68	-1.13	0	2	2	0		TM9SF2
SLC2A1	2.08	0.13	2.43	-0.33	-1.04	1.62	1.58	1.01	0	2	2	0		TM9SF3
SLC2A3	2.23	0.41	3.33	0.73	-1.07	1.8	1.94	1.15	0	2	2	0		TMED10P
SLC2A6	3.23	-0.89	3.8	0.74	1.11	2.16	2.09	-1.14	0	2	2	0		TMEM1
SLC30A5	1.62	0.19	1.97	-0.21	-1.03	1.45	1.44	1.02	0	2	2	0		TMEM106C
SLC30A7	2.28	0.48	2.51	-1.01	-1.16	1.67	1.58	1.1	0	2	2	0		TMEM126B
SLC35A1	3.18	-1.3	2.45	-1.23	-1.26	2.13	1.53	-1.1	0	2	2	0		TMEM138
SLC35A3	2.61	0.06	2.61	-1.11	-1.07	1.78	1.64	-1.02	0	2	2	0		TMEM14B
SLC35B3	2.38	-0.51	2.29	-0.58	-1.03	1.65	1.49	-1.08	0	2	2	0		TMEM165
SLC35E3	1.71	1.02	2.14	-0.99	-1.1	1.46	1.47	1.11	0	2	2	0		TMEM170A
SLC35F2	2.33	0.45	3.56	0.89	1.2	1.52	1.96	1.08	0	2	2	0		TMEM176A
SLC38A9	2.28	-0.81	1.56	-1.39	-1.08	1.61	1.33	-1.12	0	2	2	0		TMEM183A
SLC44A1	2.67	-0.68	2.4	-0.84	-1.23	1.9	1.51	-1.02	0	2	2	0		TMEM183B
SLMAP	2.53	-0.2	2.35	-1.12	-1.11	1.74	1.57	1	0	2	2	0		TMEM185B
SMAD5	2.42	-1.12	2.05	-0.44	1	1.69	1.45	-1.17	0	2	2	0		TMEM188
SMARCA4	1.62	-0.63	1.69	0.17	-1.07	1.51	1.39	-1.02	0	2	2	0		TMEM206
SMARCA5	2.13	-0.89	1.76	-0.58	1	1.55	1.41	-1.11	0	2	2	0		TMEM218
SMARCAL1	2.49	-0.6	2.36	-0.6	-1.07	1.73	1.55	-1.05	0	2	2	0		TMEM41B
SMARCE1	2.64	0.08	3.18	-0.13	1.01	1.82	1.89	1.03	0	2	2	0		TMEM43
SMC2	1.65	0.2	1.83	-0.54	1.04	1.38	1.41	-1.02	0	2	2	0		TMEM55A
SMC6	3.56	-0.67	4.16	0.44	1.16	2.18	2.24	-1.12	0	2	2	0		TMEM66
SMYD3	1.59	1.07	2.34	-0.41	1	1.35	1.58	1.17	0	2	2	0		TMEM71
SNAP47	1.73	0.19	2.31	0.18	1.06	1.42	1.53	1.01	0	2	2	0		TMEM9B
SNORA33	2.09	-1.27	1.57	-0.42	1.03	1.54	1.34	-1.19	0	2	2	0		TMOD2
SNORD36C	2.35	-0.06	2.4	-0.78	-1.06	1.68	1.63	1.03	0	2	2	0		TOMM20
SNRNP27	2.06	-0.345	2.52	0.42	0.01	1.625	1.6	-0.025	0	2	2	0		TOPBP1
SNX13	1.61	0.28	1.63	-0.92	-1.01	1.39	1.39	1	0	2	2	0		TOX
SNX16	2.62	-0.72	2.01	-1.41	-1.05	1.71	1.43	-1.13	0	2	2	0		TPMT
SNX2	2.93	-0.15	3.21	-0.48	-1.19	2.08	1.8	1.03	0	2	2	0		TPPP3
SNX4	3	-0.61	2.62	-1.26	-1.09	1.9	1.62	-1.08	0	2	2	0		TRAF3IP2
SON	1.83	-0.91	1.67	-0.04	-1.11	1.59	1.39	-1.03	0	2	2	0		TRAF5
SP4	2.48	-0.96	2.72	0.5	1.04	1.74	1.65	-1.1	0	2	2	0		TRAK1
SPATA7	2.67	-0.09	2.62	-1.07	-1.03	1.76	1.62	-1.05	0	2	2	0		TRAK2
SPCS3	2.72	-1.44	1.98	-0.91	-1.08	1.83	1.44	-1.17	0	2	2	0		TRAM1
SPG11	2.64	-1.22	2.35	-0.26	-1.11	1.9	1.56	-1.09	0	2	2	0		TRAM2
SPIN4	2.04	-1.43	1.74	0.18	1.1	1.5	1.37	-1.21	0	2	2	0		TREM1
SRP9	2.46	-0.15	3.13	0.43	-1.09	1.9	1.84	1.05	0	2	2	0		TRIAP1
SRPK1	2.57	-0.94	2.43	-0.26	-1.02	1.73	1.57	-1.08	0	2	2	0		TRIM33
SS18	2.15	-0.38	1.91	-0.91	-1.08	1.66	1.49	-1.03	0	2	2	0		TRNT1
SSBP2	2.2	-0.2	2.07	-0.92	-1.08	1.63	1.47	-1.02	0	2	2	0		TSR2
ST13	2.74	-0.1	2.72	-1.04	-1.1	1.86	1.67	-1.01	0	2	2	0		TTC27
STAG1	2.15	-0.66	2	-0.425	0.005	1.55	1.445	-1.08	0	2	2	0		TTC32
STAM	3.19	-1.48	2.99	-0.04	1.05	2	1.75	-1.21	0	2	2	0		TUBD1
STAMBPL1	1.6	1.02	1.89	-1.21	-1.13	1.42	1.37	1.09	0	2	2	0		TUBGCP5
STAU1	1.99	-0.96	1.73	-0.23	-1.15	1.62	1.38	-1.01	0	2	2	0		UAP1
STAU2	1.53	0.8	1.76	-1.06	-1.02	1.35	1.39	1.04	0	2	2	0		UBA5
STIM2	2.07	-0.61	1.94	-0.4	1	1.52	1.45	-1.05	0	2	2	0		UBE2D3
STK3	2.38	-0.84	1.98	-0.79	-1.02	1.66	1.43	-1.13	0	2	2	0		UBE2D4
STK39	2.54	-0.11	2.88	-0.28	-1.02	1.76	1.71	-1.01	0	2	2	0		UBE2N
STOM	2.81	-1.18	2.23	-0.95	-1.15	1.96	1.56	-1.09	0	2	2	0		UBE2Q1
STX6	2.28	-1.29	1.87	-0.27	-1.05	1.7	1.42	-1.14	0	2	2	0		UBE3A
STXBP5	2.67	-0.64	3.24	0.69	1.14	1.8	1.94	-1.06	0	2	2	0		UBE3C
SUCLG2	2.48	-1.25	1.97	-0.59	-1.13	1.77	1.43	-1.1	0	2	2	0		UBIAD1
SUMO3	1.51	1.26	2.57	0.02	-1.11	1.44	1.59	1.23	0	2	2	0		UBQLN2
SYF2	1.69	-0.27	1.63	-0.48	-1.18	1.55	1.35	1.03	0	2	2	0		UBR2
SYPL1	1.755	0.445	1.915	-0.89	-1.19	1.465	1.37	1.11	0	2	2	0		UBR5
SYT11	2.7	-0.64	3.14	0.46	-1.02	1.93	1.87	-1.01	0	2	2	0		UBXN4
SYVN1	2.61	-1.17	2.29	-0.36	-1.13	1.88	1.49	-1.12	0	2	2	0		UCHL5
TACC1	2	-0.47	2.38	0.42	-1.1	1.69	1.57	1.03	0	2	2	0		UFM1
TAF1B	2.37	-0.62	2.19	-0.61	1.01	1.62	1.49	-1.1	0	2	2	0		UNC50
TAF4	2.58	-1.36	1.86	-0.91	-1.15	1.79	1.38	-1.13	0	2	2	0		UPF3B
TATDN1	2.89	-0.89	3.35	0.69	1.12	1.9	1.96	-1.09	0	2	2	0		UPRT
TBC1D9B	3.03	-1.47	2.09	-1.38	-1.2	2.1	1.51	-1.15	0	2	2	0		UQCC
TBCE	2.18	0.36	2.35	-0.95	-1.14	1.67	1.55	1.06	0	2	2	0		UQCRFS1
TBPL1	1.65	0.52	2.11	-0.35	-1.08	1.47	1.47	1.08	0	2	2	0		USO1
TC2N	2.56	0.67	3.15	-0.65	-1.02	1.78	1.86	1.07	0	2	2	0		USP16
TCP1	2.83	-1.26	2.27	-0.81	-1.13	1.93	1.58	-1.09	0	2	2	0		USP42
TEX2	2.4	-0.68	2.48	-0.06	-1.01	1.75	1.63	-1.06	0	2	2	0		USP46
TFAM	2.57	-0.54	2.29	-0.98	-1.13	1.77	1.48	-1.05	0	2	2	0		USP48
TFDP1	1.63	0.31	2.29	0.26	-1.05	1.37	1.52	1.16	0	2	2	0		USP9X
TGFBR3	4.22	-1.45	4.78	0.95	1.06	2.85	2.56	-1.18	0	2	2	0		VAMP4
THOC5	1.66	-0.12	1.78	-0.32	-1.05	1.46	1.41	1.02	0	2	2	0		VAMP7
THOC7	2.58	-0.54	2.74	-0.14	-1.15	1.87	1.64	1.01	0	2	2	0		VARS
THUMPD1	1.86	-0.88	1.59	-0.28	-1.09	1.54	1.32	-1.07	0	2	2	0		VBP1
THUMPD2	1.82	-0.31	1.73	-0.55	-1.04	1.49	1.37	-1.05	0	2	2	0		VCPIP1
TIFA	1.87	-0.53	1.82	-0.26	1.06	1.46	1.4	-1.11	0	2	2	0		VDAC3
TIMM8A	1.84	-0.89	1.84	0.25	1.11	1.44	1.41	-1.13	0	2	2	0		VNN3
TINF2	1.97	-0.04	2.44	0.13	-1.13	1.65	1.57	1.08	0	2	2	0		VPS11
TLE1	3.06	-1.38	2.24	-1.27	-1.13	2.04	1.57	-1.15	0	2	2	0		VPS26
TM9SF2	2.16	-1.38	1.52	-0.57	-1.16	1.68	1.33	-1.09	0	2	2	0		VPS26A
TMED10P	2.32	-0.87	1.96	-0.66	-1.29	1.84	1.38	-1.03	0	2	2	0		VPS35
TMEM1	2.95	-0.82	3.15	0.09	1.05	1.92	1.83	-1.09	0	2	2	0		VPS36
TMEM126B	2.265	-0.945	2.555	0.665	-0.03	1.7	1.59	-0.04	0	2	2	0		VPS37A
TMEM138	1.87	0.63	2.46	-0.33	-1.05	1.53	1.6	1.1	0	2	2	0		VPS41
TMEM170A	1.83	0.25	2.12	-0.45	1.02	1.48	1.5	1	0	2	2	0		VPS4B
TMEM183A	1.63	-1	1.57	0.33	-1.09	1.51	1.32	-1.05	0	2	2	0		VPS8
TMEM183B	1.53	-1.03	1.61	0.68	-1.06	1.48	1.33	-1.05	0	2	2	0		WASPIP
TMEM188	2.02	0.09	1.76	-1.41	-1.19	1.58	1.33	1.01	0	2	2	0		WDR12
TMEM206	2.53	-0.6	2.66	-0.11	-1.01	1.78	1.65	-1.07	0	2	2	0		WDR51A
TMEM218	2.71	-0.7	2.77	-0.21	-1.1	1.93	1.65	-1.06	0	2	2	0		WDR51B
TMEM41B	2.1	-0.77	1.8	-0.57	-1.11	1.63	1.39	-1.05	0	2	2	0		WDR60
TMEM43	1.79	-0.34	1.61	-0.67	-1.19	1.58	1.36	1.03	0	2	2	0		WDR75
TMEM55A	3.47	-1.38	2.98	-0.79	1.01	2.2	1.86	-1.2	0	2	2	0		WIPI2
TMEM9B	1.87	-0.23	1.56	-1.08	-1.22	1.57	1.31	1.01	0	2	2	0		WWP1
TMOD2	2.23	-1.26	1.67	-0.56	1.03	1.6	1.38	-1.19	0	2	2	0		WWP2
TOPBP1	2.57	-0.73	2.91	0.41	1.04	1.83	1.78	-1.07	0	2	2	0		XBP1
TPMT	1.84	-0.62	1.91	0.08	-1.04	1.56	1.44	-1.04	0	2	2	0		XPO4
TRAF5	2.21	-0.98	2.39	0.53	1.03	1.7	1.56	-1.11	0	2	2	0		XRCC6BP1
TRAM1	1.87	-0.11	2.13	-0.15	-1.18	1.61	1.5	1.1	0	2	2	0		YARS
TRIAP1	2.18	-0.45	2.13	-0.46	-1.07	1.64	1.48	-1.03	0	2	2	0		YPEL5
TRNT1	1.81	0.35	2.03	-0.69	1.02	1.44	1.45	-1.01	0	2	2	0		YRDC
TTC27	2.18	-0.84	2.17	0.03	1	1.63	1.49	-1.1	0	2	2	0		YWHAQ
TUBD1	1.86	0.02	2.09	-0.33	1.07	1.43	1.47	-1.04	0	2	2	0		ZBED5
UAP1	2.52	0.42	2.69	-1.15	-1.06	1.72	1.68	1.03	0	2	2	0		ZBTB2
UBA5	2.13	0.54	2.15	-1.42	-1.08	1.56	1.47	1.02	0	2	2	0		ZBTB25
UBE2D3	1.83	-0.56	2.04	0.26	-1.09	1.57	1.48	1.03	0	2	2	0		ZBTB33
UBE2D4	1.78	0.64	2.2	-0.64	-1.02	1.44	1.48	1.05	0	2	2	0		ZC3HAV1
UBE2N	2.59	-0.93	2.46	-0.26	-1.07	1.86	1.6	-1.08	0	2	2	0		ZCRB1
UBE3A	2.25	0.125	2.36	-0.835	-1.12	1.69	1.565	0.035	0	2	2	0		ZDHHC11
UBE3C	2.13	-0.96	2.37	0.64	-1.02	1.7	1.59	-1.05	0	2	2	0		ZDHHC23
UBR5	2.605	-0.9	2.12	-0.98	-1.08	1.765	1.475	-1.1	0	2	2	0		ZMIZ2
UBXN4	3.11	0.23	3.99	0.17	-1.01	2.08	2.16	1.04	0	2	2	0		ZMYM1
UCHL5	2.59	0.72	3.26	-0.57	-1.03	1.71	1.86	1.12	0	2	2	0		ZMYM4
UFM1	1.88	-0.77	1.85	0.04	1.04	1.47	1.44	-1.06	0	2	2	0		ZNF142
UNC50	2.2	-0.72	2.04	-0.4	-1.16	1.74	1.46	-1.03	0	2	2	0		ZNF146
UPRT	1.68	0.91	2.38	-0.35	-1.06	1.41	1.52	1.13	0	2	2	0		ZNF22
UQCC	1.95	0.66	2.52	-0.42	-1.03	1.55	1.59	1.06	0	2	2	0		ZNF23
USO1	2.38	0.03	2.12	-1.47	-1.19	1.73	1.48	1.02	0	2	2	0		ZNF25
USP42	1.91	0.13	1.76	-1.18	-1.16	1.5	1.36	1.05	0	2	2	0		ZNF256
USP48	3	-0.41	3.07	-0.62	-1.02	1.9	1.79	-1.04	0	2	2	0		ZNF274
USP9X	1.87	0.75	2.42	-0.54	-1.11	1.54	1.56	1.12	0	2	2	0		ZNF277
VAMP4	2.45	0.7	2.62	-1.44	-1.12	1.69	1.64	1.08	0	2	2	0		ZNF280D
VAMP7	2.86	-0.84	2.74	-0.45	-1.11	1.87	1.67	-1.01	0	2	2	0		ZNF350
VBP1	3.72	-0.42	4.54	0.52	1	2.4	2.33	-1.03	0	2	2	0		ZNF365
VCPIP1	1.67	0.55	1.68	-1.25	-1.09	1.41	1.33	1.03	0	2	2	0		ZNF383
VDAC3	1.78	-0.75	1.85	0.25	-1.13	1.61	1.44	1	0	2	2	0		ZNF493
VNN3	3.35	-0.58	3.66	-0.13	1.03	2.19	2.19	-1.03	0	2	2	0		ZNF507
VPS11	2.12	-0.31	1.63	-1.45	-1.12	1.58	1.37	-1.03	0	2	2	0		ZNF511
VPS26A	2.84	-0.86	2.42	-0.98	-1.2	2.03	1.59	-1.06	0	2	2	0		ZNF559
VPS35	3.12	-1.49	2.85	-0.12	-1.05	2.05	1.65	-1.18	0	2	2	0		ZNF621
VPS37A	2.46	-0.32	2.16	-1.19	-1.11	1.73	1.48	-1.06	0	2	2	0		ZNF627
VPS41	2.58	-1.02	2.18	-0.66	-1.11	1.88	1.54	-1.11	0	2	2	0		ZNF680
VPS4B	2.41	-0.67	2.27	-0.5	-1.14	1.74	1.47	-1.04	0	2	2	0		ZNF684
VPS8	2.57	-0.73	2.25	-0.83	-1.04	1.78	1.57	-1.08	0	2	2	0		ZNF700
WASPIP	2.41	-1.12	2.34	0.13	-1.03	1.8	1.61	-1.08	0	2	2	0		ZNF74
WDR51B	3.48	-0.87	2.94	-1.46	-1.12	2.19	1.76	-1.11	0	2	2	0		ZNF746
WDR60	2.08	0.24	2.57	-0.19	1.03	1.56	1.62	1.01	0	2	2	0		ZNF75A
WDR75	2.12	0.19	2.09	-1.11	-1.16	1.61	1.46	1.05	0	2	2	0		ZNF783
WIPI2	1.69	0.75	2.26	-0.41	-1.03	1.47	1.54	1.08	0	2	2	0		ZNF792
WWP1	1.53	-0.61	1.67	0.31	-1.02	1.46	1.39	-1.03	0	2	2	0		ZNF821
WWP2	2.9	-0.7	3.38	0.5	1.06	1.97	2.03	-1.02	0	2	2	0		ZRANB2
XBP1	1.9	0.37	2.35	-0.31	-1.17	1.72	1.65	1.12	0	2	2	0		ZSCAN5A
XPO4	2.41	-0.255	2.045	-1.375	-1.125	1.725	1.49	-0.025	0	2	2	0		ZUFSP
YARS	1.6	-0.36	1.72	-0.02	-1.08	1.49	1.39	1.01	0	2	2	0		ZWILCH
YPEL5	2.39	-1.05	2.19	-0.18	-1.09	1.83	1.61	-1.04	0	2	2	0		ZYG11B
YRDC	3.44	-0.72	4.26	0.97	1.14	2.33	2.46	-1.08	0	2	2	0		ZZZ3
YWHAQ	2.71	-1.2	2.94	0.67	-1.1	2.04	1.78	-1.04	0	2	2	0
ZBED5	2.67	-0.49	2.28	-1.27	-1.21	1.9	1.51	-1.04	0	2	2	0
ZBTB2	1.78	0.33	1.83	-0.97	1	1.38	1.42	1.02	0	2	2	0
ZBTB33	2.32	-0.2	2.58	-0.23	-1.04	1.71	1.61	-1.02	0	2	2	0
ZC3HAV1	1.54	0.72	2.41	0.21	-1.08	1.43	1.63	1.23	0	2	2	0
ZCRB1	2.44	-0.71	2.06	-0.9	1.01	1.65	1.46	-1.14	0	2	2	0
ZDHHC11	2.19	1.49	4.29	1.44	1.1	1.72	2.31	1.22	0	2	2	0
ZDHHC23	2.37	-1.42	1.78	-0.49	-1	1.65	1.39	-1.18	0	2	2	0
ZMIZ2	1.88	-1.12	1.96	0.62	1.04	1.53	1.49	-1.07	0	2	2	0
ZMYM1	2.17	-0.6	1.86	-0.8	-1.02	1.57	1.39	-1.11	0	2	2	0
ZNF146	2.6	-0.51	2.59	-0.5	-1.03	1.81	1.66	-1.07	0	2	2	0
ZNF22	1.82	0.63	2.21	-0.69	-1.11	1.51	1.46	1.08	0	2	2	0
ZNF23	2.23	-1.07	1.7	-0.72	1.01	1.53	1.35	-1.14	0	2	2	0
ZNF25	2.45	-1.01	2.24	-0.27	-1.06	1.77	1.51	-1.11	0	2	2	0
ZNF256	2.02	0.74	2.52	-0.67	1.01	1.54	1.62	1.04	0	2	2	0
ZNF274	1.54	1.15	2.16	-0.72	-1.11	1.39	1.48	1.18	0	2	2	0
ZNF280D	2.21	0.28	2.38	-0.87	-1.02	1.64	1.6	-1.01	0	2	2	0
ZNF365	3.24	0.34	3.83	-0.55	1.01	2.3	2.32	-1	0	2	2	0
ZNF383	1.68	-0.35	1.85	0.01	1.06	1.39	1.41	-1.04	0	2	2	0
ZNF493	2.32	-0.75	2.05	-0.62	-1.05	1.69	1.47	-1.09	0	2	2	0
ZNF507	1.84	0.51	2.12	-0.76	1.01	1.46	1.49	1.01	0	2	2	0
ZNF511	2.05	-0.16	2.52	0.24	-1.05	1.63	1.58	1.02	0	2	2	0
ZNF621	1.95	1.13	3.1	0.16	1.04	1.52	1.81	1.15	0	2	2	0
ZNF680	1.84	0.07	2.12	-0.3	1.08	1.44	1.49	-1.05	0	2	2	0
ZNF684	2.63	-0.86	2.38	-0.57	1.04	1.7	1.56	-1.14	0	2	2	0
ZNF700	2.35	-0.28	2.47	-0.41	-1.05	1.68	1.58	-1.01	0	2	2	0
ZNF74	2.12	-0.22	2.08	-0.69	1	1.58	1.5	-1.06	0	2	2	0
ZNF746	1.97	-0.43	2.08	-0.11	-1.07	1.6	1.48	-1.01	0	2	2	0
ZNF783	1.61	0.82	1.99	-0.83	-1.06	1.44	1.46	1.08	0	2	2	0
ZNF821	1.69	-0.28	2.13	0.46	1.1	1.44	1.5	-1.05	0	2	2	0
ZRANB2	1.83	-1.18	1.7	0.32	-1.06	1.57	1.37	-1.08	0	2	2	0
ZSCAN5A	2	-0.87	1.7	-0.41	1.05	1.5	1.39	-1.13	0	2	2	0
ZUFSP	3.61	-0.75	3.24	-1.32	-1.09	2.22	1.83	-1.12	0	2	2	0
ZWILCH	1.81	0.3	1.68	-1.3	-1.11	1.48	1.34	1.01	0	2	2	0
ZYG11B	2.5	-0.6	1.96	-1.37	-1.23	1.86	1.47	-1.03	0	2	2	0
ZZZ3	2.4	-0.115	2.26	-1.1	-1.07	1.66	1.515	-0.03	0	2	2	0
ACAT1	1.76	0.22	1.48	-1.48	-1.23	1.52	1.29	1.04	0	2	0	0
AGGF1	1.81	-0.59	1.405	-0.84	-1.06	1.5	1.29	-1.095	0	2	0	0
AP3B1	1.83	-1.07	1.45	-0.27	-1.14	1.58	1.29	-1.07	0	2	0	0
B4GALT5	1.66	-0.63	1.4	-0.45	-1.1	1.5	1.31	-1.04	0	2	0	0
BBS7	1.69	-0.44	1.43	-0.67	-1	1.4	1.29	-1.09	0	2	0	0
BTBD3	1.51	-0.05	1.32	-0.91	-1.04	1.36	1.26	-1.04	0	2	0	0
BTF3L4	1.91	-0.53	1.23	-1.46	-1.17	1.53	1.23	-1.06	0	2	0	0
BTN2A1	1.77	-1.31	1.18	-0.39	-1.13	1.55	1.25	-1.09	0	2	0	0
C10orf88	1.66	0.06	1.37	-1.28	-1.02	1.38	1.28	-1.05	0	2	0	0
C5	1.7	-0.85	1.13	-0.83	-1.01	1.44	1.25	-1.14	0	2	0	0
C5orf15	1.84	-1.02	0.9	-1.4	-1.28	1.56	1.15	-1.06	0	2	0	0
C6orf120	1.96	-0.52	1.39	-1.29	-1.05	1.53	1.33	-1.1	0	2	0	0
CCDC93	1.58	-0.86	1.42	0.01	-1.04	1.45	1.32	-1.05	0	2	0	0
CDYL	1.74	0.17	1.48	-1.38	-1.05	1.42	1.32	-1.03	0	2	0	0
CEP192	2	-0.92	1.17	-1.36	-1.21	1.58	1.21	-1.09	0	2	0	0
CERK	1.72	-0.87	1.46	-0.22	-1.07	1.54	1.36	-1.05	0	2	0	0
CHD9	2.18	-1.31	1.43	-0.85	-1.15	1.64	1.3	-1.1	0	2	0	0
CHUK	1.61	-0.1	1.45	-0.83	-1.07	1.41	1.3	-1.01	0	2	0	0
CNIH	1.52	-0.835	0.59	-1.445	-1.285	0.835	0.21	-0.05	0	2	0	0
CPEB3	1.63	-0.17	1.25	-1.19	-1.1	1.43	1.26	-1.03	0	2	0	0
DCTN4	2.39	-1.36	1.39	-1.34	-1.07	1.65	1.29	-1.19	0	2	0	0
DLD	2.27	-1.14	1.34	-1.43	-1.16	1.68	1.3	-1.12	0	2	0	0
DNAJB11	1.61	-0.69	1.11	-0.85	-1.21	1.5	1.2	-1.03	0	2	0	0
DPH3	1.685	-0.83	1.235	-0.62	-0.005	1.42	1.27	-1.12	0	2	0	0
E2F3	1.86	-0.97	1.29	-0.75	-1.06	1.52	1.28	-1.11	0	2	0	0
EEF2K	1.92	-1.15	1.3	-0.69	-1.06	1.51	1.23	-1.15	0	2	0	0
ELF1	1.99	-0.8	1.39	-1.04	-1.25	1.65	1.3	-1.01	0	2	0	0
FAM122B	1.85	-0.9	0.95	-1.45	-1.15	1.5	1.17	-1.12	0	2	0	0
FAM175B	1.98	-0.75	1.31	-1.24	-1.17	1.59	1.25	-1.09	0	2	0	0
FAS	1.82	-0.57	1.4	-0.91	-1.02	1.44	1.29	-1.09	0	2	0	0
FBXW11	1.93	-1.41	1.33	-0.36	-1.09	1.58	1.31	-1.1	0	2	0	0
FDPS	1.92	-1.04	1.45	-0.51	-1.02	1.52	1.34	-1.11	0	2	0	0
FTSJD2	1.68	-0.15	1.42	-1	-1.14	1.44	1.31	1.04	0	2	0	0
G3BP1	2.21	-1.47	1.06	-1.44	-1.11	1.56	1.19	-1.18	0	2	0	0
GCNT2	1.74	-0.82	1.19	-0.83	-1.05	1.45	1.23	-1.12	0	2	0	0
GFPT1	1.5	-0.72	1.35	-0.11	1.06	1.34	1.27	-1.12	0	2	0	0
HSPBAP1	2.44	-1.37	1.46	-1.32	-1.16	1.73	1.28	-1.17	0	2	0	0
KIAA0194	1.765	-0.3	1.28	-1.3	-1.16	1.505	1.28	-0.01	0	2	0	0
LOC100128440	1.59	-1.15	0.63	-1.2	-1.04	1.36	1.12	-1.17	0	2	0	0
LOC100134304	1.61	-1.26	0.91	-0.59	-1.07	1.43	1.17	-1.14	0	2	0	0
LOC643452	1.66	-0.79	0.79	-1.44	-1.14	1.42	1.13	-1.11	0	2	0	0
LRRFIP2	2.06	-0.85	1.45	-1.04	-1.125	1.59	1.29	-0.09	0	2	0	0
MED14	1.83	-0.46	1.27	-1.28	-1.08	1.46	1.26	-1.07	0	2	0	0
MFN1	2.05	-0.94	1.29	-1.22	-1.03	1.52	1.28	-1.15	0	2	0	0
MKRN1	1.51	-1.49	1.23	0.5	-1.1	1.5	1.29	-1.06	0	2	0	0
MOBKL1A	1.92	-1.36	1.12	-0.81	-1.04	1.5	1.21	-1.19	0	2	0	0
MSH6	2.04	-1.48	1.07	-1.04	-1.14	1.6	1.23	-1.15	0	2	0	0
NFXL1	2.03	-1.04	1.44	-0.79	-1.01	1.51	1.28	-1.18	0	2	0	0
NHSL2	1.81	-1.19	0.87	-1.19	-1.04	1.44	1.18	-1.18	0	2	0	0
NMD3	1.8	-1.23	0.75	-1.34	-1.12	1.45	1.13	-1.14	0	2	0	0
NSFL1C	2.03	-1.42	1.47	-0.32	-1.08	1.61	1.31	-1.14	0	2	0	0
PATE2	1.68	-1.37	1.2	-0.07	-1.02	1.45	1.27	-1.12	0	2	0	0
PCNA	1.71	-0.55	1.33	-0.79	-1.12	1.44	1.24	-1.04	0	2	0	0
PDXDC1	1.85	-0.16	1.49	-1.24	-1.24	1.55	1.31	1.05	0	2	0	0
PIGL	1.56	-0.08	1.2	-1.2	-1.05	1.36	1.24	-1.05	0	2	0	0
PIGN	1.53	-0.46	1.13	-0.86	-1.04	1.37	1.22	-1.08	0	2	0	0
POLR3A	1.59	-0.12	1.45	-0.76	-1.08	1.44	1.3	-1.02	0	2	0	0
PRPSAP2	1.92	-0.94	1.24	-1.02	-1.22	1.62	1.25	-1.06	0	2	0	0
PTTG1IP	1.99	-0.87	1.41	-0.95	-1.28	1.68	1.31	-1.01	0	2	0	0
RBM22	1.54	-0.75	1.43	0	-1.15	1.53	1.32	-1.01	0	2	0	0
RMI1	2.04	-1.32	1.48	-0.42	-1.01	1.53	1.28	-1.19	0	2	0	0
RNF38	1.98	-1.31	1.38	-0.48	-1.13	1.61	1.28	-1.11	0	2	0	0
SLC16A6	1.91	-0.46	1.45	-1.14	-1.04	1.57	1.4	-1.08	0	2	0	0
SLC38A6	1.81	-0.5	1.14	-1.44	-1.08	1.43	1.23	-1.07	0	2	0	0
SPARC	1.98	-1.18	1.03	-1.28	-1.03	1.43	1.21	-1.15	0	2	0	0
ST7	1.77	-0.06	1.4	-1.35	-1.06	1.44	1.32	-1.02	0	2	0	0
SUGT1	1.58	-0.11	1.48	-0.68	-1.01	1.39	1.31	-1.05	0	2	0	0
SUSD1	2.26	-1.11	1.48	-1.16	-1.13	1.67	1.36	-1.09	0	2	0	0
SYNCRIP	1.57	0.12	1.29	-1.28	-1.19	1.47	1.3	1.06	0	2	0	0
TIAM2	1.65	-0.57	1.04	-1.2	-1.05	1.41	1.21	-1.11	0	2	0	0
TLE4	1.82	-1.11	1	-1.06	-1.14	1.54	1.21	-1.12	0	2	0	0
TLN1	2.21	-1.44	1.33	-0.97	-1.15	1.65	1.31	-1.1	0	2	0	0
TMEM167B	1.94	-0.45	1.42	-1.27	-1.19	1.54	1.28	-1.01	0	2	0	0
TP53BP2	1.74	-1.17	1.49	0.11	1.01	1.45	1.33	-1.1	0	2	0	0
TRAF6	1.52	-0.04	1.24	-1.09	-1.01	1.34	1.26	-1.05	0	2	0	0
TTC13	1.74	-0.62	1.1	-1.23	-1.13	1.5	1.22	-1.08	0	2	0	0
ULK2	1.9	-0.83	1.47	-0.68	-1	1.5	1.34	-1.11	0	2	0	0
USP3	1.66	-0.97	0.91	-1.01	-1.23	1.52	1.22	-1.01	0	2	0	0
USP37	1.76	-0.69	1.18	-1.03	-1.05	1.43	1.24	-1.1	0	2	0	0
USP8	1.84	-0.72	1.19	-1.16	-1.07	1.47	1.26	-1.09	0	2	0	0
VTA1	1.72	-0.22	1.26	-1.32	-1.08	1.42	1.25	-1.05	0	2	0	0
WRN	1.52	-0.06	1.35	-0.87	-1.03	1.33	1.27	-1.02	0	2	0	0
XRN1	1.87	-0.71	1.49	-0.69	-1.08	1.53	1.32	-1.07	0	2	0	0
YOD1	1.57	-0.11	1.24	-1.13	-1.08	1.38	1.24	-1.03	0	2	0	0
ZC3H7A	1.88	-0.89	1.23	-1.01	-1.02	1.48	1.27	-1.14	0	2	0	0
ZNF45	1.71	0.09	1.35	-1.45	-1.1	1.43	1.27	-1.02	0	2	0	0
ZNF532	2.08	-1.23	1.43	-0.71	1.01	1.54	1.29	-1.21	0	2	0	0
ABCC4	2.86	-2.24	2.21	0.09	1.09	1.89	1.57	-1.3	0	2	2	-2
ABHD5	3.06	-2	2.26	-0.54	-1.04	2.07	1.6	-1.25	0	2	2	-2
ACSL4	3.25	-2.93	1.81	-0.81	-1.11	2.12	1.41	-1.36	0	2	2	-2
ACVR1	3.71	-2.18	3.28	0.1	1	2.24	1.89	-1.18	0	2	2	-2
ADD1	2.58	-1.68	2.88	1.38	-1.02	1.93	1.77	-1.07	0	2	2	-2
ADD3	2.04	-2.27	1.85	1.32	-1	1.69	1.43	-1.18	0	2	2	-2
AFTPH	2.32	-1.55	1.63	-0.53	-1.12	1.68	1.32	-1.14	0	2	2	-2
AHSA2	3.06	-1.94	2.86	0.52	1.01	2.15	1.79	-1.21	0	2	2	-2
AKAP11	2.38	-2.07	1.57	-0.21	-1.06	1.73	1.33	-1.24	0	2	2	-2
ANXA2P1	4.03	-2.41	2.8	-1.29	-1.23	2.91	1.95	-1.22	0	2	2	-2
AP1B1	3.02	-1.86	2.5	-0.15	-1.09	2.01	1.55	-1.19	0	2	2	-2
AP1S2	3.415	-3.675	2.06	0.1	-1.275	2.405	1.405	-1.34	0	2	2	-2
ARFGEF1	2.25	-1.79	1.69	0	1.08	1.58	1.38	-1.24	0	2	2	-2
ARHGAP21	4.53	-4.55	3.03	0.34	1.04	2.92	1.89	-1.6	0	2	2	-2
ARPC5	2.69	-2.37	2.07	0.36	-1.16	2.02	1.47	-1.18	0	2	2	-2
ASCC3	2.63	-2.66	2.03	0.72	1.17	1.75	1.5	-1.38	0	2	2	-2
ATP11B	3.27	-2.56	2.57	0.16	1.04	2.07	1.61	-1.33	0	2	2	-2
ATP1B3	2.735	-1.5	2.605	0.305	-1.045	1.915	1.65	-1.11	0	2	2	-2
ATP6AP2	3.18	-2.46	2.81	0.72	-1.16	2.22	1.64	-1.16	0	2	2	-2
ATP6V1A	3.22	-3.59	1.65	-0.31	-1.23	2.17	1.3	-1.35	0	2	2	-2
ATXN1	3.62	-3.17	2.47	-0.14	1	2.2	1.6	-1.38	0	2	2	-2
AZIN1	3.75	-1.89	3.54	0.18	-1.07	2.41	2.07	-1.09	0	2	2	-2
BANK1	3.13	-1.66	3.13	0.58	1.09	2.02	1.82	-1.2	0	2	2	-2
BATF3	2.68	-1.8	1.56	-1.21	-1.08	1.85	1.4	-1.23	0	2	2	-2
BCL2L13	2.48	-1.55	1.79	-0.58	-1.22	1.79	1.35	-1.1	0	2	2	-2
BCL6	3.57	-2.12	3.09	-0.01	-1.09	2.45	2.02	-1.12	0	2	2	-2
BIRC2	3.02	-1.58	2.85	0.2	-1.01	1.99	1.72	-1.15	0	2	2	-2
BIRC6	2.59	-1.95	1.66	-0.65	-1.06	1.77	1.33	-1.25	0	2	2	-2
BMP2K	2.86	-2.24	2.09	-0.14	1.07	1.85	1.5	-1.31	0	2	2	-2
BTAF1	3.24	-3.34	2.68	1.3	1.1	2.15	1.64	-1.45	0	2	2	-2
BTG3	3.08	-1.77	3.3	1.1	1.23	1.96	1.91	-1.26	0	2	2	-2
BTK	3.06	-2.35	2.63	0.55	-1.1	2.12	1.59	-1.21	0	2	2	-2
C16orf93	2.29	-1.77	1.64	-0.2	-1.03	1.69	1.35	-1.21	0	2	2	-2
C17orf91	5.11	-2.75	4.55	-0.08	-1.01	3.49	2.55	-1.35	0	2	2	-2
C3orf64	2.78	-1.94	1.67	-1.08	-1.02	1.77	1.36	-1.27	0	2	2	-2
C4orf18	4.47	-4.1	2.94	-0.18	-1.14	3.15	1.86	-1.49	0	2	2	-2
CAST	3.835	-1.78	3.1	-0.975	-0.13	2.33	1.87	-1.115	0	2	2	-2
CAT	5.1	-2.88	4.42	-0.17	-1.06	3.43	2.38	-1.36	0	2	2	-2
CBLL1	2.91	-1.72	2.39	-0.27	-1.11	1.98	1.58	-1.13	0	2	2	-2
CCDC50	3	-2.16	1.87	-0.96	-1.19	2	1.37	-1.23	0	2	2	-2
CCNG2	4.49	-3.33	3.16	-0.65	-1.07	2.72	1.77	-1.44	0	2	2	-2
CD164	2.76	-1.62	1.86	-1.03	-1.05	1.77	1.44	-1.18	0	2	2	-2
CD44	3.31	-2.97	2.93	1.22	-1.08	2.39	1.82	-1.22	0	2	2	-2
CDC26	2.48	-1.55	2.61	0.95	1	1.84	1.66	-1.11	0	2	2	-2
CDCA7	2.67	-2.36	2.14	0.52	1.05	1.79	1.55	-1.22	0	2	2	-2
CDK2AP1	2.53	-3.1	1.83	1.08	1.02	1.84	1.47	-1.28	0	2	2	-2
CDKN1B	2.69	-2.29	1.56	-0.7	-1.11	1.87	1.35	-1.24	0	2	2	-2
CHPT1	4.06	-2.9	3.43	0.37	1	2.63	2.01	-1.31	0	2	2	-2
CHST2	3.08	-2.24	1.98	-0.85	-1.01	2.03	1.51	-1.33	0	2	2	-2
CHSY1	3.41	-2.71	2.56	0	-1.07	2.28	1.66	-1.29	0	2	2	-2
CLIC4	4.63	-4.49	3.34	0.63	1.02	2.99	1.91	-1.6	0	2	2	-2
CLIP1	3.73	-2.85	2.65	-0.41	-1.09	2.45	1.71	-1.32	0	2	2	-2
CLK1	4.32	-2.81	3.88	0.52	-1.01	2.58	2.08	-1.23	0	2	2	-2
CNOT1	2.55	-1.56	2.59	0.76	-1.03	1.9	1.69	-1.1	0	2	2	-2
COBLL1	3.3	-1.61	3.05	-0.03	1.03	2.04	1.75	-1.2	0	2	2	-2
COG3	2.58	-1.56	1.97	-0.48	1.03	1.71	1.45	-1.22	0	2	2	-2
COMMD5	2.56	-1.79	1.9	-0.31	-1.11	1.8	1.39	-1.17	0	2	2	-2
CPNE8	4.32	-3.87	2.63	-0.66	-1.09	2.59	1.58	-1.49	0	2	2	-2
CRY1	3.3	-1.73	2.87	-0.25	1.01	2.07	1.74	-1.21	0	2	2	-2
CS	2.4	-1.53	2.39	0.7	-1.07	1.83	1.57	-1.08	0	2	2	-2
CSDA	4.16	-3.51	3.11	0.19	-1.22	2.69	1.69	-1.31	0	2	2	-2
CTNNA1	3.74	-2.985	2.565	-0.44	-1.215	2.44	1.57	-1.28	0	2	2	-2
CUL4A	3.66	-3.09	2.97	0.61	1.02	2.38	1.81	-1.34	0	2	2	-2
DAAM1	3.25	-2.26	2.34	-0.55	-1.01	2.1	1.6	-1.3	0	2	2	-2
DHX15	2.62	-1.76	2.59	0.82	-1.03	1.9	1.63	-1.14	0	2	2	-2
DIAPH2	3.17	-1.5	2.47	-0.95	-1.09	2.04	1.6	-1.16	0	2	2	-2
DICER1	3.55	-3.2	2.12	-0.63	1	2.19	1.53	-1.44	0	2	2	-2
DIP2B	2.68	-1.8	2.05	-0.3	-1.09	1.91	1.49	-1.18	0	2	2	-2
DMTF1	4.18	-2.71	3.27	-0.42	-1.07	2.65	1.88	-1.32	0	2	2	-2
DNAJA1	2.48	-1.88	2.21	0.57	-1.11	1.87	1.46	-1.15	0	2	2	-2
DNAJC10	3.67	-2.61	2.47	-0.88	-1.15	2.36	1.57	-1.31	0	2	2	-2
DOCK10	2.56	-1.83	2.1	0.12	-1.1	1.86	1.48	-1.15	0	2	2	-2
DOCK11	3.8	-2.43	2.79	-0.77	-1.16	2.47	1.74	-1.23	0	2	2	-2
EAF1	3.16	-2.02	2.82	0.31	1.06	2.02	1.78	-1.2	0	2	2	-2
EAF2	3.14	-1.78	2.7	-0.12	-1.03	2.11	1.7	-1.21	0	2	2	-2
EBF1	3.55	-1.93	3.23	0.08	1.04	2.28	1.85	-1.28	0	2	2	-2
EFR3A	2.62	-1.65	2.08	-0.26	-1.1	1.86	1.48	-1.15	0	2	2	-2
EIF1B	1.54	-1.58	1.56	1.14	1	1.47	1.37	-1.08	0	2	2	-2
EIF3A	3.29	-2.89	2.63	0.62	-1.01	2.17	1.64	-1.31	0	2	2	-2
ELOVL5	3.2	-1.5	3.55	1.01	1.07	2.2	2.1	-1.12	0	2	2	-2
EVI2A	4.57	-1.54	3.97	-1.29	-1.18	2.94	2.11	-1.18	0	2	2	-2
EXOSC10	2.88	-1.62	2.35	-0.37	-1.04	1.99	1.64	-1.17	0	2	2	-2
FAM102B	2.88	-1.98	2.04	-0.57	-1.03	1.91	1.47	-1.26	0	2	2	-2
FAM108B1	3.24	-2.42	1.79	-1.38	-1.06	1.99	1.41	-1.33	0	2	2	-2
FAM160B1	3.31	-1.64	2.49	-1.09	-1.1	2.09	1.63	-1.16	0	2	2	-2
FAM26F	3.76	-2.76	2.99	0.07	1.05	2.37	1.86	-1.34	0	2	2	-2
FAM46C	3.8	-1.54	3.34	-0.7	-1.03	2.34	1.89	-1.2	0	2	2	-2
FAM96A	2.03	-1.7	1.94	0.87	-1.1	1.68	1.4	-1.1	0	2	2	-2
FBXL10	2.23	-1.86	1.8	0.34	-1.09	1.76	1.41	-1.15	0	2	2	-2
FBXL3	2.22	-1.84	1.62	-0.01	1.09	1.58	1.38	-1.25	0	2	2	-2
FBXO11	2.955	-1.71	2.14	-0.845	-1.14	2.005	1.495	-1.17	0	2	2	-2
FBXO33	3.06	-2.69	2.72	1.09	1.05	2.04	1.69	-1.27	0	2	2	-2
FCGR2B	2.31	-1.5	2.06	0.25	1.11	1.67	1.51	-1.22	0	2	2	-2
FCHSD2	3.55	-2.95	2.8	0.39	1.03	2.29	1.68	-1.4	0	2	2	-2
FECH	2.36	-2.1	1.59	-0.1	1.06	1.67	1.37	-1.29	0	2	2	-2
FLI1	4.14	-2.73	2.94	-0.94	-1.13	2.63	1.81	-1.29	0	2	2	-2
FLJ21986	3.25	-3.15	1.75	-0.69	-1.02	2.26	1.53	-1.45	0	2	2	-2
FNDC3A	3.715	-1.915	3.28	-0.22	1.055	2.255	1.865	-1.275	0	2	2	-2
FUT4	3.6	-1.97	3.25	0.07	1	2.47	1.97	-1.26	0	2	2	-2
G3BP2	2.21	-1.72	1.9	0.41	-1.01	1.71	1.44	-1.17	0	2	2	-2
GADD45A	2.74	-1.59	2.49	0.18	1.06	1.84	1.67	-1.18	0	2	2	-2
GMFB	3.84	-2.39	3.13	-0.25	-1.07	2.42	1.78	-1.27	0	2	2	-2
GPBP1L1	2.83	-1.79	1.89	-0.94	-1.04	1.84	1.45	-1.22	0	2	2	-2
GSTO1	2.33	-1.72	2.18	0.65	-1.08	1.88	1.56	-1.11	0	2	2	-2
HDHD2	2.2	-1.53	1.91	0.27	-1.02	1.67	1.42	-1.16	0	2	2	-2
HECA	2.53	-1.67	2.37	0.5	1.05	1.64	1.63	-1.05	0	2	2	-2
HERPUD2	2.19	-1.72	1.61	-0.08	1	1.58	1.31	-1.21	0	2	2	-2
HHEX	4.46	-3.87	2.39	-1.46	-1.27	2.66	1.38	-1.51	0	2	2	-2
HIAT1	2.54	-1.64	1.8	-0.61	1.03	1.66	1.41	-1.22	0	2	2	-2
HIF1A	3.77	-2.95	3.04	0.34	1.09	2.44	1.89	-1.41	0	2	2	-2
HIGD1A	3.94	-2.3	3.31	-0.26	-1.02	2.52	1.99	-1.24	0	2	2	-2
HIST1H1C	2.78	-2.68	1.52	-0.55	-1.09	1.88	1.37	-1.26	0	2	2	-2
HMGB2	2.53	-2.73	1.94	0.87	-1.05	1.88	1.46	-1.22	0	2	2	-2
HMGCS1	2.43	-1.82	1.84	-0.08	-1.03	1.71	1.38	-1.2	0	2	2	-2
HNRNPC	3.38	-1.62	3.02	-0.26	-1.07	2.14	1.79	-1.12	0	2	2	-2
HSP90B1	2.28	-1.88	1.68	0.02	-1.15	1.78	1.36	-1.14	0	2	2	-2
IBTK	3.62	-2.32	3.07	0.05	1.04	2.28	1.86	-1.27	0	2	2	-2
ID2	3.97	-3.77	3.06	0.82	-1.04	2.66	1.89	-1.35	0	2	2	-2
IDS	3.16	-1.59	2.88	-0.04	1.07	1.98	1.74	-1.21	0	2	2	-2
INPP1	2.86	-1.5	2.42	-0.33	-1.07	1.9	1.55	-1.15	0	2	2	-2
INTS2	2.29	-1.95	1.72	0.14	1.06	1.61	1.37	-1.25	0	2	2	-2
IQGAP2	3.16	-1.87	2.75	0	-1	2.1	1.74	-1.2	0	2	2	-2
ITPRIP	3.795	-1.77	4.025	0.855	1.175	2.5	2.4	-1.21	0	2	2	-2
JAZF1	3.89	-2.74	3.27	0.28	-1.03	2.59	1.91	-1.32	0	2	2	-2
JMJD1C	3.96	-1.87	3.69	-0.05	-1.01	2.47	2.09	-1.17	0	2	2	-2
KAT2B	3.75	-2.52	2.67	-0.78	-1.15	2.43	1.67	-1.26	0	2	2	-2
KBTBD8	2.95	-2.2	2.64	0.64	1.13	1.9	1.65	-1.3	0	2	2	-2
KCTD6	2.73	-2.23	2.15	0.25	1.02	1.81	1.44	-1.28	0	2	2	-2
KIAA0528	3.05	-2.04	2.17	-0.65	-1.11	2.03	1.47	-1.24	0	2	2	-2
KIAA1033	2.99	-1.98	2.24	-0.44	1.07	1.88	1.54	-1.3	0	2	2	-2
KLF11	2.89	-2.66	2.27	0.59	-1.1	2.09	1.53	-1.25	0	2	2	-2
KLHL2	3.81	-2.86	2.54	-0.78	1	2.34	1.65	-1.42	0	2	2	-2
KLHL24	2.64	-1.67	1.58	-1.22	-1.14	1.81	1.32	-1.2	0	2	2	-2
KLRF1	2.84	-1.52	2.42	-0.29	-1.11	2	1.61	-1.12	0	2	2	-2
KPNA4	3.73	-2.43	2.75	-0.68	-1.08	2.31	1.66	-1.28	0	2	2	-2
KYNU	3.83	-2.14	3.3	-0.18	-1.23	2.67	1.84	-1.18	0	2	2	-2
LAMP2	3.18333	-2.50333	2.72667	0.61	-0.36	2.25333	1.79667	-1.24667	0	2	2	-2
LANCL2	2.21	-1.64	1.77	0.08	1.06	1.6	1.4	-1.22	0	2	2	-2
LGALS3	4.14	-3.32	3.06	-0.05	-1.02	2.6	1.86	-1.37	0	2	2	-2
LILRA2	3.8	-4.13	1.97	-0.44	-1.32	2.42	1.34	-1.37	0	2	2	-2
LOC100131261	2.92	-2.01	2.19	-0.34	-1.1	1.9	1.49	-1.17	0	2	2	-2
LOC100131336	3.41	-2.01	2.27	-1.33	-1.12	2.12	1.51	-1.25	0	2	2	-2
LOC284988	3.78	-4.53	2.11	0.32	-1.01	2.3	1.5	-1.53	0	2	2	-2
LOC285074	3.24	-1.61	3.39	0.74	1.03	2.17	1.96	-1.14	0	2	2	-2
LOC286512	2.83	-1.54	3.18	1.23	1.06	1.8	1.89	-1.01	0	2	2	-2
LOC387820	2.46	-1.63	2.05	0.03	-1.13	1.87	1.5	-1.1	0	2	2	-2
LOC400304	3.06	-2.3	2.23	-0.27	-1.01	1.96	1.56	-1.24	0	2	2	-2
LOC642975	2.22	-1.8	1.85	0.39	-1.14	1.71	1.35	-1.12	0	2	2	-2
LOC650832	2.4	-1.81	1.74	-0.23	-1.09	1.81	1.43	-1.16	0	2	2	-2
LOC654191	3.77	-3.15	2.48	-0.48	-1.11	2.4	1.61	-1.34	0	2	2	-2
LYSMD2	3.45	-2.52	2.96	0.46	-1.09	2.3	1.72	-1.23	0	2	2	-2
MAN2B2	2.24	-1.65	2.39	1.19	-1	1.76	1.61	-1.09	0	2	2	-2
MAP2K3	2.54	-2.25	1.89	0.23	-1.05	1.88	1.47	-1.21	0	2	2	-2
MAP3K8	5.25	-3.2	3.72	-1.47	-1.16	3.51	2.15	-1.41	0	2	2	-2
MAP4K5	3.28	-1.92	2.87	0.01	1.05	2.07	1.78	-1.22	0	2	2	-2
MAPK6	3.57	-2.52	3	0.25	1.05	2.22	1.76	-1.32	0	2	2	-2
MAR7	2.99	-1.53	3.04	0.57	-1.01	2.05	1.8	-1.14	0	2	2	-2
MATR3	2.58	-1.59	2.66	0.86	-1.03	1.87	1.68	-1.08	0	2	2	-2
MED23	3.68	-3.12	2.16	-0.9	-1.02	2.21	1.48	-1.46	0	2	2	-2
MEGF9	4.11	-3.32	3.36	0.58	-1.04	2.7	1.98	-1.31	0	2	2	-2
MEX3C	3.37	-2.57	2.9	0.59	1.08	2.12	1.74	-1.32	0	2	2	-2
MFSD1	3.59	-2.5	2.41	-0.91	-1.25	2.37	1.55	-1.22	0	2	2	-2
MRPL13	4.57	-2.33	4.27	0.16	-1.01	2.85	2.18	-1.29	0	2	2	-2
MTMR6	3.86	-2.31	3.13	-0.4	-1.03	2.29	1.77	-1.26	0	2	2	-2
MTSS1	4.4	-2.77	3.31	-0.78	-1.18	2.84	1.82	-1.32	0	2	2	-2
MYBL1	4.16	-2.57	2.96	-1.1	-1.08	2.54	1.76	-1.33	0	2	2	-2
MYCBP2	2.43	-2.24	2.22	1.08	1.05	1.81	1.54	-1.23	0	2	2	-2
MYO5A	4.54	-3.28	3.68	0.14	1.06	2.9	2.15	-1.43	0	2	2	-2
N4BP2L1	2.79	-1.64	1.71	-1.365	-1.16	1.9	1.36	-1.205	0	2	2	-2
NARS	2.55	-2.03	1.64	-0.52	-1.16	1.88	1.38	-1.17	0	2	2	-2
NECAP1	3.56	-2.02	2.97	-0.33	-1.09	2.25	1.79	-1.15	0	2	2	-2
NEDD9	3.71	-3.16	2.97	0.59	1.12	2.31	1.78	-1.44	0	2	2	-2
NIN	2.66	-2.72	2.08	0.84	1.03	1.88	1.49	-1.3	0	2	2	-2
NINJ1	4.17	-2.36	3.91	0.43	1.09	2.97	2.33	-1.38	0	2	2	-2
NNT	3.53	-2.28	2.69	-0.49	-1.02	2.21	1.67	-1.29	0	2	2	-2
NOC3L	3.04	-1.5	2.38	-0.81	-1.04	1.93	1.53	-1.21	0	2	2	-2
NOTCH2	4.68	-4.39	3.79	1.26	1.12	3.12	2.21	-1.58	0	2	2	-2
NPTN	3.625	-3.255	2.15	-0.66	-1.165	2.415	1.54	-1.345	0	2	2	-2
NT5C2	2.75	-2.07	1.76	-0.69	-1.17	1.93	1.39	-1.19	0	2	2	-2
OSBPL8	3.53	-2.58	3.52	1.4	1.11	2.25	2.01	-1.25	0	2	2	-2
OTUD6B	3.53	-2.28	2.32	-1.21	-1.05	2.06	1.53	-1.28	0	2	2	-2
OXSR1	2.37	-1.9	1.95	0.34	-1.05	1.79	1.48	-1.16	0	2	2	-2
PALLD	3.58	-3.53	1.53	-1.43	-1.12	2.28	1.38	-1.48	0	2	2	-2
PAPOLA	2.34	-2.04	2.17	0.97	1.02	1.78	1.51	-1.2	0	2	2	-2
PAQR4	2.75	-1.92	1.81	-0.77	-1.14	1.79	1.31	-1.2	0	2	2	-2
PARP4	2.87	-2.24	2.61	0.8	-1.06	2.06	1.66	-1.17	0	2	2	-2
PCM1	3.71	-1.52	3.53	-0.16	-1.02	2.36	1.98	-1.16	0	2	2	-2
PDCD10	3.65	-2.4	3.13	0.19	-1.06	2.39	1.8	-1.26	0	2	2	-2
PDE5A	2.8	-2.41	2.31	0.6	1.13	1.84	1.56	-1.34	0	2	2	-2
PDPK1	3.32	-2.14	2.58	-0.38	-1.06	2.19	1.67	-1.24	0	2	2	-2
PFKFB4	3.45	-2.89	2.02	-0.9	-1.25	2.24	1.41	-1.27	0	2	2	-2
PGK1	3.04	-2.39	2.3	0.01	-1.07	2.06	1.55	-1.24	0	2	2	-2
PHKB	2.36	-1.54	1.64	-0.61	-1.12	1.69	1.33	-1.14	0	2	2	-2
POMP	2.39	-2.17	1.77	0.27	-1.14	1.88	1.41	-1.18	0	2	2	-2
PPM1D	2.56	-1.64	1.74	-0.78	-1.05	1.72	1.32	-1.24	0	2	2	-2
PPP1CC	2.36	-1.81	2.27	0.89	-1.08	1.83	1.53	-1.11	0	2	2	-2
PPP2R3C	3.68	-1.76	3.34	-0.19	-1.07	2.36	1.88	-1.17	0	2	2	-2
PRCP	2.57	-2.29	2.12	0.62	-1.13	1.9	1.44	-1.17	0	2	2	-2
PRMT3	3.34	-1.61	2.75	-0.68	-1.06	2.1	1.65	-1.2	0	2	2	-2
PSMA1	3.15	-1.73	3.02	0.38	-1.16	2.19	1.71	-1.11	0	2	2	-2
PTBP2	2.54	-2.58	1.71	0.25	1.09	1.71	1.36	-1.37	0	2	2	-2
PTGER4	4.31	-2.16	4.02	0.09	1.03	2.96	2.48	-1.22	0	2	2	-2
PTK2	3.19	-2.78	2.06	-0.38	-1.1	2.13	1.45	-1.32	0	2	2	-2
PTMA	3.9	-1.94	3.62	0.03	-1.02	2.46	2.1	-1.15	0	2	2	-2
PTPLB	3.43	-1.84	3.44	0.67	1.03	2.29	2.05	-1.15	0	2	2	-2
PTPN11	4.29	-2.74	3.71	0.2	1	2.68	2.04	-1.32	0	2	2	-2
PTS	4.05	-1.92	4.02	0.42	1.03	2.61	2.23	-1.21	0	2	2	-2
RAB10	3.59	-2.42	2.66	-0.53	-1.21	2.35	1.59	-1.22	0	2	2	-2
RAB8B	2.78	-2.1	2.06	-0.18	-1.1	1.98	1.48	-1.22	0	2	2	-2
RAP1B	3.38	-2.03	2.48	-0.82	-1.06	2.16	1.64	-1.24	0	2	2	-2
RAPGEF2	3.39	-2.56	2.79	0.31	1.08	2.27	1.85	-1.32	0	2	2	-2
RASGRP3	3.47	-1.72	2.79	-0.78	-1.03	2.2	1.68	-1.27	0	2	2	-2
RASSF2	3.06	-3.47	1.96	0.51	-1.11	2.23	1.5	-1.33	0	2	2	-2
RB1CC1	2.46	-1.82	2.44	0.97	1.11	1.72	1.59	-1.2	0	2	2	-2
RECK	3.15	-1.71	2.68	-0.29	1.03	1.99	1.66	-1.23	0	2	2	-2
RFX7	2.9	-1.66	2.73	0.34	1	1.98	1.68	-1.18	0	2	2	-2
RGS2	3.8	-2.66	3.57	0.98	-1.05	2.6	2.16	-1.15	0	2	2	-2
RHOU	4.3	-3.85	3.17	0.37	-1.02	2.55	1.82	-1.38	0	2	2	-2
RNASEH2B	3.31	-2.15	3.35	1.1	1.14	2.1	1.96	-1.22	0	2	2	-2
RP5-1022P6.2	3	-1.66	2.37	-0.57	-1.05	2.04	1.65	-1.18	0	2	2	-2
RRN3	3.6	-2.58	2.3	-1.06	-1.11	2.24	1.54	-1.31	0	2	2	-2
RSRC2	2.14	-1.93	1.8	0.6	-1.01	1.69	1.42	-1.18	0	2	2	-2
RSU1	3.88	-1.89	3.7	0.16	-1.01	2.45	2.04	-1.19	0	2	2	-2
RUFY3	2.18	-1.74	1.7	0.12	-1.03	1.64	1.34	-1.19	0	2	2	-2
SCD	3.09	-2.73	1.66	-0.94	-1.08	1.94	1.3	-1.38	0	2	2	-2
SDHD	5.52	-3.55	5.16	1	1.02	3.59	2.65	-1.38	0	2	2	-2
SDPR	3.16	-3.76	2.07	0.79	-1.01	2.08	1.49	-1.39	0	2	2	-2
SEC24B	4.21	-3.13	3.11	-0.33	-1.02	2.59	1.82	-1.4	0	2	2	-2
SENP7	2.74	-2.09	2.01	-0.2	-1.02	1.86	1.45	-1.25	0	2	2	-2
SEPT7	2.74	-1.65	2.13	-0.44	-1.01	1.75	1.51	-1.16	0	2	2	-2
SFRS10	2.71	-1.82	2.56	0.63	-1.04	1.92	1.61	-1.15	0	2	2	-2
SH2D1B	3.03	-1.92	2.05	-0.97	-1.17	1.85	1.44	-1.1	0	2	2	-2
SH3YL1	2.94	-2.28	1.97	-0.51	-1.04	1.88	1.41	-1.28	0	2	2	-2
SIGLEC10	4.44	-4.57	1.96	-1.45	-1.23	2.76	1.44	-1.55	0	2	2	-2
SLC15A4	2.51	-1.99	1.98	0.18	-1.06	1.83	1.46	-1.18	0	2	2	-2
SLC25A19	2.81	-1.79	1.64	-1.39	-1.19	1.91	1.33	-1.21	0	2	2	-2
SLC30A1	3.8	-2.51	3.32	0.3	1.07	2.41	1.92	-1.35	0	2	2	-2
SLC38A2	4.65	-3.54	3.56	-0.04	1	2.81	1.94	-1.46	0	2	2	-2
SLC4A7	3.42	-2.28	2.8	-0.06	-1.01	2.18	1.64	-1.32	0	2	2	-2
SLK	3.45	-1.905	2.775	-0.58	-0.02	2.24	1.77	-1.24	0	2	2	-2
SLTM	2.85	-2.685	1.965	0.14	-1.06	1.975	1.46	-1.275	0	2	2	-2
SMAD7	2.55	-2.2	1.97	0.31	1.11	1.74	1.48	-1.31	0	2	2	-2
SMARCA2	1.81	-1.64	1.6	0.66	-1.04	1.53	1.38	-1.08	0	2	2	-2
SMNDC1	2.59	-1.59	2.17	-0.09	-1.01	1.79	1.48	-1.19	0	2	2	-2
SNAP23	3.67	-3.07	2.49	-0.33	1	2.42	1.74	-1.39	0	2	2	-2
SNIP1	3.64	-1.85	3.31	-0.05	-1.01	2.3	1.9	-1.19	0	2	2	-2
SNRK	3.97	-2.09	3.83	0.45	-1.02	2.58	2.1	-1.21	0	2	2	-2
SNTB1	3.33	-1.85	2.89	-0.15	-1.03	2.12	1.67	-1.23	0	2	2	-2
SNX10	5.32	-4.27	3.66	-0.6	-1.13	3.58	2.04	-1.56	0	2	2	-2
SNX27	2.77	-2.16	1.94	-0.3	-1.2	1.95	1.42	-1.14	0	2	2	-2
SNX29	3.3	-2.06	2.48	-0.61	-1.08	2.15	1.58	-1.26	0	2	2	-2
SNX3	2.52	-2.78	1.94	0.96	-1.11	1.95	1.44	-1.22	0	2	2	-2
SPAG9	3.62	-1.79	2.99	-0.67	-1.06	2.32	1.83	-1.19	0	2	2	-2
SPAST	2.74	-1.92	1.72	-0.92	-1.015	1.875	1.435	-1.275	0	2	2	-2
SPEN	1.97	-1.76	1.5	0.25	-1.08	1.63	1.34	-1.13	0	2	2	-2
SSR1	2.79	-1.69	2.23	-0.35	-1.11	1.99	1.55	-1.16	0	2	2	-2
STAT1	3.67	-2.82	2.71	-0.19	-1.22	2.26	1.51	-1.22	0	2	2	-2
STX3	2.92	-2.7	1.82	-0.29	-1.05	1.91	1.38	-1.32	0	2	2	-2
SUB1	2.97	-2.44	2.68	0.93	1.06	1.98	1.63	-1.29	0	2	2	-2
SWAP70	3.35	-2.52	2.86	0.51	-1.03	2.22	1.69	-1.28	0	2	2	-2
SYNJ1	4.05	-2.64	3.04	-0.64	-1.01	2.46	1.82	-1.35	0	2	2	-2
TADA1L	2.83	-1.7	2.52	0.14	1.09	1.83	1.6	-1.24	0	2	2	-2
TBC1D9	4.04	-2.87	2.85	-0.73	-1.09	2.65	1.84	-1.33	0	2	2	-2
TDRD7	3.72	-1.63	3.21	-0.67	-1.07	2.28	1.8	-1.18	0	2	2	-2
TFRC	3.72	-2.55	3.57	1.04	1.06	2.45	2.07	-1.25	0	2	2	-2
TIPARP	3.52	-1.54	2.59	-1.47	-1.19	2.31	1.66	-1.17	0	2	2	-2
TLK1	2.51	-1.87	2.48	0.98	1.18	1.73	1.64	-1.24	0	2	2	-2
TMED5	4.16	-1.71	4.04	-0.01	-1.05	2.58	2.11	-1.16	0	2	2	-2
TMEM131	1.99	-1.73	1.56	0.28	-1.11	1.62	1.33	-1.09	0	2	2	-2
TMEM167A	3.74	-1.89	3.29	-0.26	-1.12	2.41	1.77	-1.21	0	2	2	-2
TMEM170B	4.05	-3.36	2.23	-1.37	-1.21	2.62	1.46	-1.49	0	2	2	-2
TMX1	3.6	-1.96	2.44	-1.48	-1.29	2.29	1.49	-1.19	0	2	2	-2
TNS3	3.37	-3.37	2.77	1.21	-1.09	2.21	1.49	-1.35	0	2	2	-2
TSC1	2.26	-1.58	1.82	-0.01	-1.03	1.72	1.42	-1.18	0	2	2	-2
TSC22D1	3.94	-3.22	2.51	-0.75	1.01	2.32	1.63	-1.44	0	2	2	-2
TSPAN13	4.11	-3.2	3.48	0.65	1.09	2.34	1.85	-1.38	0	2	2	-2
TUBB1	3.57	-4.34	1.94	0.24	-1.05	2.43	1.57	-1.48	0	2	2	-2
TWSG1	3.6	-2.16	2.38	-1.38	-1.05	2.17	1.56	-1.32	0	2	2	-2
TXNDC17	2.97	-1.78	2.6	0.07	-1.1	2.1	1.64	-1.17	0	2	2	-2
TXNDC9	3.16	-1.56	2.5	-0.8	-1.03	1.95	1.58	-1.2	0	2	2	-2
UBE2J1	4.46	-2.8	3.78	0.01	-1.05	2.8	2.07	-1.3	0	2	2	-2
UBE2Q2	3.54	-1.57	3.56	0.35	1.02	2.21	1.93	-1.17	0	2	2	-2
UBE4A	2.69	-1.56	2.02	-0.63	-1.08	1.86	1.48	-1.17	0	2	2	-2
UBLCP1	4.01	-3.63	2.92	0.33	1.01	2.53	1.78	-1.43	0	2	2	-2
UNC45A	2.23	-2.43	1.55	0.48	-1.05	1.71	1.36	-1.21	0	2	2	-2
USP38	3.64	-2.07	2.46	-1.41	-1.12	2.23	1.57	-1.27	0	2	2	-2
USP6NL	3.28	-1.52	2.63	-0.87	-1.03	2.11	1.72	-1.19	0	2	2	-2
USPL1	2.36	-1.61	2.01	0.16	-1.01	1.69	1.41	-1.19	0	2	2	-2
VAV3	2.85	-2.28	1.76	-0.71	-1.07	1.86	1.38	-1.27	0	2	2	-2
VCL	3.19	-3.84	2	0.68	-1.07	2.25	1.54	-1.37	0	2	2	-2
VKORC1L1	2.77	-1.58	2.72	0.52	1.13	1.8	1.67	-1.22	0	2	2	-2
VNN2	3.65	-3.96	2.7	1.08	-1.1	2.47	1.61	-1.39	0	2	2	-2
VPS37C	2.76	-1.75	1.85	-0.91	-1.2	1.97	1.41	-1.17	0	2	2	-2
WDFY1	3.21	-2.03	2.42	-0.57	-1.12	2.13	1.58	-1.2	0	2	2	-2
WDSUB1	4.43	-1.54	3.75	-1.37	-1.15	2.74	1.99	-1.19	0	2	2	-2
WRB	3	-2.31	1.94	-0.68	-1.02	1.93	1.46	-1.3	0	2	2	-2
WSB1	2.4	-1.53	1.66	-0.68	-1.07	1.76	1.42	-1.16	0	2	2	-2
WSB2	2.84	-2.3	1.53	-1.09	-1.09	1.89	1.34	-1.29	0	2	2	-2
XPNPEP1	2.67	-2.11	1.69	-0.6	-1.16	1.94	1.41	-1.18	0	2	2	-2
YY1	2.98	-1.59	2.68	-0.01	-1.03	1.99	1.68	-1.15	0	2	2	-2
ZFAND2A	2.44	-1.87	2.59	1.35	1.05	1.89	1.73	-1.14	0	2	2	-2
ZFHX3	4.23	-2.97	2.96	-0.84	-1.15	2.7	1.73	-1.35	0	2	2	-2
ZFP36L1	2.85	-1.76	2.21	-0.43	-1.11	2.14	1.72	-1.12	0	2	2	-2
ZFP91	2.96	-2.37	2.19	-0.04	-1.1	2.03	1.5	-1.23	0	2	2	-2
ZFR	3.34	-1.65	2.96	-0.27	-1.03	2.19	1.79	-1.18	0	2	2	-2
ZMIZ1	2.89	-2.19	1.98	-0.47	-1.14	2.03	1.51	-1.17	0	2	2	-2
ZNF185	3.97	-5.19	1.95	0.3	-1.01	2.45	1.47	-1.65	0	2	2	-2
ZNF207	3.22	-1.505	3.475	0.845	-0.01	2.175	1.94	-1.115	0	2	2	-2
ZNF800	3.2	-1.74	2.78	-0.16	-1.02	2.03	1.66	-1.21	0	2	2	-2
ZSWIM6	2.67	-2.5	1.72	-0.11	-1.03	1.88	1.39	-1.31	0	2	2	-2
ANKRD13A	1.71	-1.87	1.09	0.19	-1.1	1.53	1.23	-1.12	0	2	0	-2
ARPP19	2.31	-2.49	0.83	-0.99	-1.18	1.71	1.15	-1.26	0	2	0	-2
ASAP1	2.06	-1.96	0.775	-1.095	-1.23	1.655	1.195	-1.13	0	2	0	-2
ATP9A	2.68	-4.69	1.13	1.15	1.16	1.81	1.25	-1.68	0	2	0	-2
BNIP3L	2.68	-2.285	1.37	-1.025	-1.095	1.86	1.325	-1.275	0	2	0	-2
C20orf127	1.88	-1.69	0.54	-1.44	-1.08	1.47	1.1	-1.24	0	2	0	-2
C5orf5	2.12	-2.12	1.34	0.01	-1.02	1.64	1.28	-1.26	0	2	0	-2
CAPZA1	1.9	-2.07	0.94	-0.31	1.03	1.5	1.19	-1.29	0	2	0	-2
CDC2L6	1.92	-1.83	1.14	-0.24	-1.09	1.59	1.25	-1.16	0	2	0	-2
CHD1	2.2	-2.81	0.82	-0.38	-1.06	1.65	1.17	-1.34	0	2	0	-2
CHST15	2.45	-2.93	0.59	-1.26	-1.33	1.8	1.08	-1.24	0	2	0	-2
CLCN3	2.21	-2.42	0.79	-0.9	-1.04	1.62	1.18	-1.32	0	2	0	-2
CLEC12A	4.2	-6.24	1.1	-0.68	-1.3	2.8	0.155	-1.86	0	2	0	-2
CLIP2	1.76	-1.5	1.02	-0.47	1.02	1.44	1.21	-1.21	0	2	0	-2
CR2	2.37	-3.36	0.95	0.05	1.04	1.76	1.23	-1.49	0	2	0	-2
CROP	2.54	-2.09	1.38	-0.91	-1.13	1.74	1.3	-1.18	0	2	0	-2
CSF1R	2.69	-3.49	0.84	-0.74	-1.29	1.98	1.16	-1.33	0	2	0	-2
CTDSPL	2.66	-3.35	0.97	-0.58	-1.04	1.74	1.19	-1.41	0	2	0	-2
CUL4B	1.53	-1.66	0.3	-1.11	-1.05	1.37	1.05	-1.24	0	2	0	-2
CXorf20	2.28	-1.83	1.1	-1.12	-1.03	1.56	1.22	-1.24	0	2	0	-2
DAPP1	2.59	-3.76	0.42	-1	-1.05	1.78	1.14	-1.49	0	2	0	-2
DDEF2	2.62	-3.35	0.9	-0.61	1.02	1.73	1.2	-1.47	0	2	0	-2
DPYSL2	2.76	-4.99	0.55	0.2	-1.17	2	1.06	-1.6	0	2	0	-2
EDEM3	2.12	-2.09	0.87	-0.91	-1.07	1.58	1.18	-1.25	0	2	0	-2
EIF2AK1	1.54	-1.92	1.13	0.72	-1.03	1.53	1.27	-1.17	0	2	0	-2
EIF4G2	2.06	-3.215	1.275	1.21	-0.01	1.74	1.325	-1.305	0	2	0	-2
ENC1	2.25	-2.02	0.76	-1.48	-1.07	1.58	1.13	-1.31	0	2	0	-2
FAM13B	2.23	-1.89	1.4	-0.39	-1.08	1.68	1.28	-1.22	0	2	0	-2
FEM1C	1.9	-1.87	1.18	-0.06	-1.04	1.53	1.22	-1.21	0	2	0	-2
FER1L3	2.81	-3.47	0.87	-0.96	-1.17	1.89	1.12	-1.45	0	2	0	-2
FTHL11	3.11	-5.04	1.04	0.36	-1.13	2.16	1.29	-1.48	0	2	0	-2
GARNL4	2.28	-2.81	0.88	-0.48	-1.15	1.7	1.18	-1.26	0	2	0	-2
GAS7	2.27	-2.11	0.75	-1.46	-1.25	1.66	1.13	-1.18	0	2	0	-2
GNAZ	1.99	-2.75	0.54	-0.51	1.02	1.5	1.12	-1.36	0	2	0	-2
HAL	2.83	-3.16	1.19	-0.76	-1.02	1.88	1.28	-1.43	0	2	0	-2
HCK	1.71	-3.32	-0.03	-0.32	-1.19	1.55	-1	-1.31	0	2	0	-2
IGF2BP2	2.05	-3.49	0.7	0.47	1.05	1.57	1.15	-1.44	0	2	0	-2
IRF8	2.18	-2.39	1.21	-0.09	-1.24	1.77	1.27	-1.13	0	2	0	-2
ITGB5	3.3	-4.735	1.145	-0.175	-1.03	2.055	1.27	-1.58	0	2	0	-2
KLHL5	2.39	-1.68	1.43	-0.92	-1.08	1.65	1.34	-1.14	0	2	0	-2
LMO2	2.24	-3.94	-0.1	-1	-1.34	1.7	-1.09	-1.39	0	2	0	-2
LMO4	2.26	-2.07	1.3	-0.43	-1.09	1.69	1.27	-1.22	0	2	0	-2
MAP3K1	2.27	-3.42	1.09	0.61	-1.08	1.83	1.28	-1.32	0	2	0	-2
MS4A14	2.21	-2.7	0.67	-0.82	-1.05	1.6	1.08	-1.4	0	2	0	-2
MTMR10	2.495	-1.855	1.32	-1.175	-1.22	1.815	1.27	-1.185	0	2	0	-2
MYB	2.42	-1.64	1.37	-1.16	-1.09	1.75	1.32	-1.21	0	2	0	-2
NUMB	1.82	-2.29	0.19	-1.28	-1.25	1.555	0.035	-1.205	0	2	0	-2
NXT2	1.97	-1.65	1.48	0.1	1.08	1.51	1.33	-1.23	0	2	0	-2
PGRMC1	2.71	-2.87	1.31	-0.58	-1.17	1.92	1.31	-1.25	0	2	0	-2
PLCG2	2.62	-2.58	1.1	-1.09	-1.25	1.91	1.21	-1.25	0	2	0	-2
PNPO	1.83	-1.73	1.32	0.21	-1.05	1.52	1.22	-1.18	0	2	0	-2
PPP1R12A	2.13	-2.15	1.09	-0.47	1.02	1.58	1.24	-1.29	0	2	0	-2
PROS1	2.42	-3.08	0.78	-0.67	-1.02	1.73	1.19	-1.43	0	2	0	-2
PTGS1	2.38	-4.6	0.05	-0.29	-1.05	1.7	1.05	-1.54	0	2	0	-2
PTPRE	2.49	-1.91	1.28	-1.19	-1.25	2	1.37	-1.17	0	2	0	-2
RAB31	2.72	-2.88	1.07	-1.04	-1.32	1.95	1.22	-1.21	0	2	0	-2
RALB	2.29	-1.61	1.34	-0.93	-1.25	1.74	1.26	-1.1	0	2	0	-2
RNF141	1.7	-1.78	0.96	-0.13	1.06	1.43	1.21	-1.26	0	2	0	-2
SERBP1	1.67	-1.58	1	-0.19	-1.09	1.48	1.18	-1.15	0	2	0	-2
SH3BGRL	1.54	-1.98	-0.07	-1.48	-1.26	1.45	1.04	-1.11	0	2	0	-2
SH3BGRL2	2.2	-4.64	-0.51	-0.91	-1.08	1.64	-1.07	-1.63	0	2	0	-2
SMARCAD1	1.74	-1.65	1.01	-0.27	1.03	1.42	1.19	-1.24	0	2	0	-2
SMEK2	1.95	-2.04	0.94	-0.45	-1.09	1.59	1.17	-1.24	0	2	0	-2
SNX11	2.02	-1.57	0.98	-1.06	-1.18	1.61	1.17	-1.16	0	2	0	-2
SOX4	1.91	-2.88	0.63	-0.02	1.03	1.55	1.16	-1.37	0	2	0	-2
SP3	1.95	-1.98	0.86	-0.67	1.01	1.51	1.2	-1.27	0	2	0	-2
SPTLC1	1.94	-1.65	1.2	-0.39	-1.08	1.57	1.25	-1.16	0	2	0	-2
STRAP	1.9	-1.63	1.45	0.2	-1.04	1.61	1.36	-1.13	0	2	0	-2
TICAM2	3.01	-3.3	1.14	-1.12	-1.19	1.95	1.16	-1.42	0	2	0	-2
TMCO1	2.29	-2.11	1.4	-0.28	-1.16	1.77	1.29	-1.18	0	2	0	-2
TMEM127	1.66	-1.8	0.78	-0.36	-1.01	1.4	1.13	-1.23	0	2	0	-2
TMEM189	2.33	-2.06	0.86	-1.45	-1.18	1.69	1.17	-1.23	0	2	0	-2
TMEM194A	2.52	-1.6	1.49	-1.2	-1.09	1.72	1.3	-1.21	0	2	0	-2
UBA6	2.41	-2.25	1.45	-0.33	-1	1.68	1.3	-1.29	0	2	0	-2
VCP	1.78	-1.62	1.46	0.47	-1.01	1.54	1.33	-1.15	0	2	0	-2
YWHAH	2.06	-2.04	1.1	-0.4	-1.17	1.69	1.24	-1.16	0	2	0	-2
ZFAND5	2.2	-2.32	1.35	0.06	-1.17	1.79	1.28	-1.19	0	2	0	-2
ZMYND15	2.5	-1.96	1.4	-0.92	-1.08	1.74	1.3	-1.25	0	2	0	-2
ZNF518A	2.16	-1.57	1.04	-1.24	-1.08	1.6	1.2	-1.24	0	2	0	-2
ZSCAN29	1.87	-1.54	1.35	-0.04	1.09	1.45	1.28	-1.23	0	2	0	-2
ARIH1	2.2	-0.67	3.21	1.76	1.23	1.58	1.77	-1.1	2	2	2	0
ATP6V1G1	2.11	-0.17	3.85	2.62	1.14	1.74	2.15	1.08	2	2	2	0
C10orf50	1.91	-0.77	2.69	1.55	1.24	1.53	1.7	-1.11	2	2	2	0
CD48	1.67	-1.13	2.3	1.76	-1.02	1.61	1.61	1.02	2	2	2	0
CELSR3	2.35	0.61	4.05	1.58	1.25	1.63	2.09	1.03	2	2	2	0
CENTG2	2.85	-0.91	3.89	1.81	1.28	1.96	2.21	-1.14	2	2	2	0
EIF3E	1.76	-0.7	2.76	1.95	-1.02	1.67	1.73	1.05	2	2	2	0
EIF4A2	1.79	-1	2.58	1.86	1	1.64	1.67	1.02	2	2	2	0
FDFT1	1.83	-0.97	3.03	2.59	1.11	1.59	1.73	-1.02	2	2	2	0
HDDC2	1.6	-0.6	2.83	2.33	1.11	1.55	1.67	-1.03	2	2	2	0
HSP90AA1	1.79	-0.71	2.55	1.5	-1.02	1.61	1.62	1.03	2	2	2	0
LRP5L	1.65	-0.27	3.02	2.23	1.19	1.47	1.73	-1.01	2	2	2	0
MUDENG	2.46	-0.32	3.85	1.99	1.21	1.7	1.94	-1.06	2	2	2	0
NT5E	1.84	0.14	3.11	1.5	1.29	1.38	1.78	1	2	2	2	0
OCIAD2	1.82	-1.1	2.72	2.17	1.24	1.53	1.71	-1.1	2	2	2	0
RAB11FIP5	2.5	0.44	4.09	1.52	1.18	1.85	2.34	1.07	2	2	2	0
TMEM14B	2.92	-1.37	3.7	1.82	1.08	2.07	2.07	-1.08	2	2	2	0
TOMM20	1.62	-0.21	2.63	1.51	1.04	1.47	1.63	1.07	2	2	2	0
UBQLN2	2.75	-1.05	3.54	1.54	1.08	1.77	1.98	1.03	2	2	2	0
ANKDD1A	2.96	-1.52	5.88	6	1.88	1.98	3.23	-1.15	2	2	2	-2
ANXA1	2.66	-2.32	2.75	1.65	-1.04	2.15	1.77	-1.16	2	2	2	-2
ARL6IP5	2.08	-1.92	2.28	1.64	-1.01	1.72	1.55	-1.1	2	2	2	-2
CRYZ	3.44	-3.54	3.65	2.9	1.29	2.26	2.04	-1.43	2	2	2	-2
GZMB	3.53	-2.68	3.53	1.52	1.01	2.36	2	-1.2	2	2	2	-2
HLA-A29.1	16.01	-29.13	6.2	7.03	1.4	44.45	1.82	-34.09	2	2	2	-2
HLA-DMB	2.67	-4.45	2.15	2.83	1.04	2.03	1.47	-1.44	2	2	2	-2
IFNG	3.85	-1.51	4.83	1.96	1.32	2.3	2.51	-1.21	2	2	2	-2
IRAK2	1.88	-1.66	2.24	1.75	1.21	1.52	1.54	-1.2	2	2	2	-2
IRF1	3.3	-3.95	3.14	2.72	1.05	2.34	1.81	-1.36	2	2	2	-2
LOC645381	3.02	-2.49	3.16	1.78	1.22	2.05	1.88	-1.33	2	2	2	-2
MBNL1	2.85	-3.46	2.46	1.91	1.09	2.03	1.63	-1.36	2	2	2	-2
MTPN	3.45	-3.8	2.83	1.6	-1	2.45	1.78	-1.38	2	2	2	-2
NCK2	2.37	-1.96	2.76	1.93	1.11	1.75	1.7	-1.14	2	2	2	-2
OTUD1	4.08	-2.28	4.6	1.84	1.34	2.65	2.73	-1.29	2	2	2	-2
OXR1	3.16	-2.83	3.15	1.82	1.21	2.03	1.8	-1.36	2	2	2	-2
PJA2	2.63	-2.04	2.82	1.53	1.06	1.96	1.75	-1.19	2	2	2	-2
PLEK	3.02	-3.54	2.47	1.63	1.02	2.2	1.73	-1.29	2	2	2	-2
PMAIP1	4.77	-5.63	4.37	3.53	1.75	3.2	2.45	-2.28	2	2	2	-2
PRKCB	2.89	-2.48	2.97	1.7	1.08	2.02	1.9	-1.15	2	2	2	-2
PRSS23	3.17	-2.09	3.91	2.42	1.25	2.16	2.15	-1.25	2	2	2	-2
PTPN12	5.17	-5.81	3.99	2.08	1.16	3.37	2.17	-1.79	2	2	2	-2
SOCS2	3.21	-2.63	3.31	1.78	1.22	2.05	1.86	-1.34	2	2	2	-2
SPRY1	2.61	-2.48	2.78	1.99	1.28	1.68	1.64	-1.31	2	2	2	-2
TMEM128	3.02	-2.39	3.29	1.92	1.31	1.87	1.87	-1.31	2	2	2	-2
TSPAN33	3.17	-4.38	2.31	1.9	1.15	2.05	1.55	-1.53	2	2	2	-2
UBE2E1	3.11	-3.04	3.07	2.02	1.06	2.16	1.79	-1.28	2	2	2	-2
ZCCHC7	2.31	-1.71	3.97	4.07	1.37	1.84	2.14	-1.17	2	2	2	-2
ZNF318	2.5	-1.75	3.34	2.51	1.22	1.83	1.92	-1.16	2	2	2	-2
FANCG	1.39	1.89	1.6	-2.24	-1.19	1.36	1.35	1.18	-2	0	2	2
ORC5L	0.97	2.38	1.54	-1.94	-1.18	1.21	1.32	1.29	-2	0	2	2
ZDHHC6	1.44	1.65	1.73	-1.85	-1.25	1.34	1.38	1.28	-2	0	2	2
ALG9	1.14	1.6	1	-2.49	-1.26	1.26	1.21	1.21	-2	0	0	2
ARRDC5	-1.35	4.32	-0.05	-1.74	-1.21	-1.32	-1.01	1.58	-2	0	0	2
CCNC	0.715	1.575	0.31	-2.775	-1.29	0.25	0.065	0.18	-2	0	0	2
CYP2E1	1.02	2.21	0.91	-3.04	-1.24	1.24	1.22	1.22	-2	0	0	2
KIR2DL4	0.55	1.5	-0.85	-4.52	-1.43	1.09	-1.17	1.12	-2	0	0	2
LOC644517	-1.13	2.54	-0.7	-1.52	-1.05	-1.36	-1.14	1.26	-2	0	0	2
RANBP3	0.8	1.66	0.87	-2.02	-1.26	1.2	1.18	1.23	-2	0	0	2
TFG	-0.84	2.08	-0.99	-2.22	-1.3	-1.23	-1.22	1.31	-2	0	0	2
TROVE2	-0.565	1.795	-0.45	-1.52	-1.16	-0.205	-0.12	1.22	-2	0	0	2
TTC39C	1.14	1.74	1.31	-2.05	-1.21	1.26	1.28	1.23	-2	0	0	2
WDR55	0.42	1.64	-0.17	-3.07	-1.31	1.06	-1.04	1.2	-2	0	0	2
APOBEC3F	-1.43	2.72	-2.06	-3.59	-1.4	-1.35	-1.45	1.31	-2	0	-2	2
C15orf44	-1.23	1.97	-1.66	-2.48	-1.21	-1.37	-1.37	1.21	-2	0	-2	2
LOC642921	-1.09	2.17	-2.15	-3.95	-1.42	-1.34	-1.57	1.22	-2	0	-2	2
TCF12	1.33	1.42	1.64	-1.51	-1.12	1.31	1.34	1.14	-2	0	2	0
ABHD2	0.47	0.27	-0.22	-1.78	-1.11	1.07	-1.05	-1.01	-2	0	0	0
AGK	1.35	0.08	0.64	-1.98	-1.22	1.35	1.12	1.01	-2	0	0	0
AMD1	0.24	0.68	-0.325	-1.91	-1.245	0.08	-0.09	0.12	-2	0	0	0
C16orf80	1.01	1.29	0.68	-2.44	-1.29	1.25	1.14	1.18	-2	0	0	0
C1orf104	0.73	1.09	0.16	-2.55	-1.18	1.13	1.03	1.08	-2	0	0	0
DCAKD	-0.8	0.91	-1.47	-1.94	-1.2	-1.2	-1.31	1.11	-2	0	0	0
DUSP22	0.45	-0.9	-1.23	-2.35	-1.38	1.12	-1.27	-1.03	-2	0	0	0
FZD1	0.23	-0.34	-0.77	-1.62	-1.08	1	-1.16	-1.07	-2	0	0	0
KIR3DL2	0.92	0.45	-0.67	-3.85	-1.35	1.18	-1.13	1.01	-2	0	0	0
LOC442609	0.46	0.34	-0.85	-3.01	-1.29	1.08	-1.17	1.02	-2	0	0	0
LOC648605	0.525	-1.32	-1.005	-1.65	-1.115	0.12	-0.235	-1.165	-2	0	0	0
LOC653377	0.63	-0.85	-0.66	-1.75	-1.2	1.15	-1.13	-1.08	-2	0	0	0
MGAT2	0.245	0.795	-0.5	-2.39	-1.255	0.075	-0.17	0.075	-2	0	0	0
MLKL	-0.133333	1.20667	-0.836667	-2.6	-1.31333	-0.316667	-0.52	0.496667	-2	0	0	0
MMS19	1.09	0.43	0.14	-2.68	-1.39	1.31	1.02	1.09	-2	0	0	0
NUP155	1.15	0.47	0.87	-1.5	-1.09	1.25	1.17	1.03	-2	0	0	0
OSBPL1A	0.84	-0.65	-1.32	-3.68	-1.42	1.16	-1.34	-1.1	-2	0	0	0
PHYH	0.995	0.64	0.495	-2.035	-1.19	0.32	0.115	1.035	-2	0	0	0
POLD3	-0.32	0.45	-1.48	-2.56	-1.2	-1.13	-1.35	1.01	-2	0	0	0
PPFIA1	1.485	0.3	1.13	-1.595	-1.16	1.43	1.265	0.025	-2	0	0	0
PRPF38A	1.46	0.78	0.82	-2.66	-1.3	1.37	1.14	1.09	-2	0	0	0
PSMD13	-0.71	1.12	-1.45	-2.33	-1.18	-1.22	-1.32	1.09	-2	0	0	0
TJP2	0.18	0.41	-1.19	-3.12	-1.33	-1.02	-1.29	1.05	-2	0	0	0
TOM1L2	1.35	-0.23	0.34	-2.2	-1.15	1.31	1.07	-1.06	-2	0	0	0
TOR1B	0.64	1.13	-0.5	-3.64	-1.47	1.14	-1.14	1.13	-2	0	0	0
ZFYVE1	-0.3	-0.31	-1.43	-1.66	-1.13	-1.12	-1.32	-1.05	-2	0	0	0
AKAP13	-0.7	-0.77	-2.29	-1.87	-1.19	-1.21	-1.55	-1.07	-2	0	-2	0
C10orf32	-0.9	0.25	-1.83	-1.68	-1.27	-1.18	-1.42	1.06	-2	0	-2	0
CALML4	-0.29	-0.98	-2.22	-2.46	-1.29	-1.1	-1.57	-1.11	-2	0	-2	0
FGFRL1	-0.37	-0.33	-1.6	-1.82	-1.1	-1.14	-1.35	-1.08	-2	0	-2	0
FRAT1	-1.08	0.29	-2.16	-1.915	-1.2	-1.335	-1.55	1.035	-2	0	-2	0
HNRPC	-0.33	-1.38	-2.63	-2.68	-1.34	-1.12	-1.68	-1.12	-2	0	-2	0
LOC100128689	-1.27	-0.56	-2.67	-1.52	-1.17	-1.36	-1.7	-1.06	-2	0	-2	0
LOC100129086	-0.95	-1.37	-2.8	-1.61	-1.22	-1.24	-1.72	-1.14	-2	0	-2	0
LOC100134291	0.84	-1.41	-1.94	-4.04	-1.5	1.17	-1.47	-1.15	-2	0	-2	0
LOC402644	-1.29	-0.72	-3.51	-2.87	-1.52	-1.33	-2.08	-1.03	-2	0	-2	0
LOC643997	-0.91	-0.86	-2.9	-2.45	-1.35	-1.25	-1.79	-1.06	-2	0	-2	0
LOC646949	-1.31	1.1	-2.74	-3.37	-1.3	-1.44	-1.72	1.09	-2	0	-2	0
LOC728825	-1.37	-0.51	-2.92	-1.81	-1.13	-1.41	-1.75	-1.1	-2	0	-2	0
MBOAT1	-0.55	0.09	-1.78	-2.19	-1.24	-1.19	-1.42	1.04	-2	0	-2	0
MLEC	-1.2	0.9	-1.79	-1.61	-1.24	-1.28	-1.39	1.14	-2	0	-2	0
MRPS11	-1.33	1.19	-1.8	-1.66	-1.18	-1.35	-1.4	1.14	-2	0	-2	0
MTMR3	-1.23	1.01	-2.4	-2.81	-1.24	-1.41	-1.58	1.11	-2	0	-2	0
NCRNA00152	0.01	-0.91	-1.57	-2	-1.13	-1.05	-1.34	-1.13	-2	0	-2	0
NUDT16	-0.64	0.66	-1.95	-2.93	-1.28	-1.19	-1.45	1.05	-2	0	-2	0
OCRL	-0.37	-0.4	-1.74	-2	-1.18	-1.12	-1.41	-1.06	-2	0	-2	0
OXA1L	-1.4	1.04	-1.89	-1.5	-1.29	-1.32	-1.41	1.2	-2	0	-2	0
PAK1IP1	-1.49	1.04	-2.24	-1.95	-1.24	-1.4	-1.55	1.12	-2	0	-2	0
PAPSS2	1.07	-1.23	-1.52	-3.95	-1.43	1.21	-1.37	-1.16	-2	0	-2	0
PIK3R5	-1.04	0.32	-2.52	-2.71	-1.2	-1.33	-1.6	1	-2	0	-2	0
PPP1R10	-1.48	1.47	-2.71	-3.33	-1.39	-1.49	-1.73	1.2	-2	0	-2	0
PPPDE2	-1.26	0.2	-2.29	-1.66	-1.17	-1.37	-1.57	1.02	-2	0	-2	0
PRPF40A	-1.02	0.585	-1.705	-1.525	-1.125	-1.28	-1.37	1.05	-2	0	-2	0
RHPN1	-1.45	0.39	-2.75	-2.29	-1.21	-1.48	-1.75	1.02	-2	0	-2	0
SIRT2	-0.69	0.35	-1.62	-1.87	-1.16	-1.2	-1.36	1.02	-2	0	-2	0
SND1	-1.11	0.32	-2.2	-1.95	-1.29	-1.33	-1.51	1.13	-2	0	-2	0
SPINK2	-0.29	0.07	-1.96	-3.12	-1.27	-1.12	-1.48	-1.03	-2	0	-2	0
SULT1A3	-1.15	0.41	-2.44	-2.43	-1.24	-1.26	-1.51	1.04	-2	0	-2	0
THAP1	-1.41	1.16	-1.99	-1.79	-1.18	-1.43	-1.52	1.11	-2	0	-2	0
TNFRSF8	-0.2	-0.21	-2.38	-3.8	-1.42	-1.08	-1.62	-1.06	-2	0	-2	0
VASP	-1.46	-1.49	-3.98	-2.54	-1.3	-1.39	-2.14	-1.18	-2	0	-2	0
ZNF136	-1.41	1.15	-1.93	-1.67	-1.13	-1.4	-1.42	1.12	-2	0	-2	0
ZNF384	-1.02	0.72	-1.72	-1.71	-1.12	-1.32	-1.4	1.05	-2	0	-2	0
ALDOB	-0.44	-1.94	-3.62	-3.68	-1.38	-1.1	-1.96	-1.29	-2	0	-2	-2
C1orf38	-0.01	-1.59	-2.26	-2.51	-1.2	-1.03	-1.53	-1.23	-2	0	-2	-2
DAPK1	-0.12	-2.52	-2.92	-2.47	-1.25	-1.07	-1.77	-1.33	-2	0	-2	-2
FBXW9	0.63	-2.49	-1.71	-1.93	-1.2	1.14	-1.37	-1.3	-2	0	-2	-2
FCER1G	-1.19	-2.75	-3.86	-1.55	-1.28	-1.28	-1.97	-1.2	-2	0	-2	-2
FKBP15	-0.02	-1.71	-1.99	-1.82	-1.25	-1.01	-1.47	-1.17	-2	0	-2	-2
KIAA0513	-0.41	-1.5	-2.26	-1.67	-1.22	-1.1	-1.54	-1.15	-2	0	-2	-2
LILRB1	1.05	-2.49	-2.05	-3.53	-1.34	1.22	-1.5	-1.37	-2	0	-2	-2
LOC644931	-1.03	-3.23	-4.61	-2.78	-1.38	-1.22	-2.4	-1.42	-2	0	-2	-2
LOC730278	-0.9	-2.5	-3.78	-2.34	-1.39	-1.18	-2.09	-1.28	-2	0	-2	-2
MYADM	-0.31	-2.01	-2.78	-2.32	-1.32	-1.09	-1.76	-1.22	-2	0	-2	-2
ADARB1	1.05	1.76	2.46	0.31	-1.06	1.29	1.57	1.29	0	0	2	2
AK3	0.56	1.81	1.62	-0.22	-1.04	1.15	1.37	1.25	0	0	2	2
ANXA6	-0.28	2.68	1.81	1.11	1.18	-1.12	1.4	1.32	0	0	2	2
BOLA3	0.41	1.59	2.04	1.18	1.11	1.12	1.5	1.21	0	0	2	2
C11orf17	1.31	2.42	2.46	-1.02	-1.16	1.31	1.55	1.36	0	0	2	2
CCDC128	1.48	1.53	2.06	-1.19	-1.12	1.36	1.45	1.2	0	0	2	2
DNASE2	1.37	2.26	2.56	-0.77	-1.05	1.37	1.59	1.22	0	0	2	2
FBXW4	0.97	1.57	2.13	0.07	-1.01	1.24	1.5	1.23	0	0	2	2
FLYWCH1	1.09	2.86	2.37	-1.16	-1.07	1.24	1.54	1.32	0	0	2	2
GATS	1.12	1.64	2.44	0.24	1.05	1.31	1.62	1.18	0	0	2	2
LOC100130557	1.21	1.55	2.02	-0.66	1.02	1.25	1.44	1.14	0	0	2	2
LOC652685	0.54	2.23	2.1	0.29	1.05	1.13	1.47	1.24	0	0	2	2
MOAP1	0.68	1.7	2.46	1.22	1.09	1.09	1.64	1.39	0	0	2	2
MRPL52	1	1.715	1.93	-0.525	-0.01	1.22	1.415	1.175	0	0	2	2
MRPS26	0.98	1.74	2.44	0.44	1.03	1.26	1.6	1.24	0	0	2	2
MRPS30	0.61	2.21	1.85	-0.32	-1.08	1.17	1.45	1.34	0	0	2	2
MYST1	0.85	1.64	1.97	-0.04	-1.05	1.21	1.43	1.25	0	0	2	2
NDFIP2	1.14	1.52	1.77	-0.93	-1.01	1.24	1.38	1.12	0	0	2	2
PIGK	1.43	1.72	2.07	-1.26	-1.12	1.27	1.43	1.26	0	0	2	2
POLR1E	1.43	1.97	2.47	-0.76	-1.08	1.37	1.6	1.26	0	0	2	2
PRKCZ	0.43	2.62	2.04	-0.03	1.04	1.07	1.47	1.31	0	0	2	2
SAP18	0.91	1.94	1.66	-1.08	-1.08	1.19	1.33	1.2	0	0	2	2
SDAD1	0.54	2.06	1.71	-0.26	-1.1	1.1	1.37	1.36	0	0	2	2
SEPT13	0.97	2.65	2.17	-1.04	-1.04	1.22	1.53	1.31	0	0	2	2
TCEA2	0.33	1.84	2.24	1.45	1.14	1.06	1.51	1.26	0	0	2	2
TCEAL3	-0.115	2.195	1.785	1.21	1.12	-0.01	1.395	1.255	0	0	2	2
VRK1	1.4	2.5	2.53	-1.16	-1.06	1.26	1.63	1.37	0	0	2	2
WDR20	1.46	1.57	2.21	-0.91	-1.09	1.38	1.48	1.17	0	0	2	2
ZNF827	1.21	1.8	1.9	-1.15	-1.1	1.29	1.43	1.22	0	0	2	2
ABCF2	-1.39	2.42	-0.59	-0.57	1	-1.41	-1.11	1.28	0	0	0	2
ABHD14A	-0.99	2.74	0.6	0.39	1.08	-1.27	1.12	1.31	0	0	0	2
AUH	-1.37	2.09	-0.76	-0.58	-1.02	-1.4	-1.16	1.23	0	0	0	2
BCAT2	-0.72	1.84	0.18	-0.05	1.02	-1.2	1.03	1.21	0	0	0	2
C16orf13	-1.49	1.73	-0.92	-0.23	1.05	-1.46	-1.2	1.16	0	0	0	2
C19orf52	-0.98	2.16	-0.45	-0.97	-1.05	-1.28	-1.09	1.23	0	0	0	2
DCP1B	-0.94	1.96	0.12	0.22	1.12	-1.3	1.02	1.18	0	0	0	2
DUSP14	-0.69	2.4	1	0.82	1.13	-1.18	1.19	1.25	0	0	0	2
FBXO32	-1.2	3.55	0.145	-0.87	-1.095	-0.435	0.05	1.525	0	0	0	2
GAR1	-1.21	2.435	0.095	0.28	1.045	-0.43	0.05	1.31	0	0	0	2
GMPPA	-0.86	1.57	-0.77	-1.22	-1.14	-1.21	-1.15	1.19	0	0	0	2
RAB3IP	-0.4	1.705	0.325	-0.35	-0.04	-0.15	0.085	1.24	0	0	0	2
SPPL3	-0.87	1.79	-0.65	-1.19	-1.05	-1.26	-1.12	1.18	0	0	0	2
STARD3	-1.4	1.91	-0.53	0.12	1.03	-1.4	-1.09	1.25	0	0	0	2
TFPT	-1.08	2.22	0.15	0.32	1.04	-1.29	1.03	1.27	0	0	0	2
USP11	-1.38	2.77	-0.62	-1.05	-1.05	-1.4	-1.12	1.31	0	0	0	2
WBSCR16	-0.11	2.06	0.7	-0.69	1	-1.06	1.14	1.21	0	0	0	2
ACOT4	1.28	0.96	2.24	0.26	1.11	1.3	1.55	1.07	0	0	2	0
ACRC	1.41	0.72	1.87	-0.5	1.03	1.33	1.44	1.05	0	0	2	0
AMMECR1	1.32	0.62	1.81	-0.29	1.01	1.29	1.4	1.08	0	0	2	0
ARD1A	1.34	0.56	2.11	0.31	1.01	1.34	1.49	1.11	0	0	2	0
ARHGAP15	1.16	0.97	2.15	0.32	-1.08	1.34	1.5	1.21	0	0	2	0
ARHGEF3	1.3	-0.23	2.13	1.28	1.04	1.33	1.52	1.1	0	0	2	0
ARID5B	1.48	-0.01	1.8	0.01	-1.07	1.39	1.41	1.08	0	0	2	0
ARL1	0.81	1.25	1.64	-0.13	1.01	1.16	1.34	1.14	0	0	2	0
ARL2BP	1.28	1.29	1.73	-1.08	-1.22	1.33	1.34	1.22	0	0	2	0
ATP6V0A2	1.48	0.3	1.56	-0.78	-1.06	1.38	1.31	1.01	0	0	2	0
ATPBD4	1.41	0.36	1.64	-0.53	1.03	1.31	1.35	-1	0	0	2	0
BCKDHB	1.4	-0.57	1.62	0.49	1.1	1.33	1.36	-1.08	0	0	2	0
BRP44	1.27	0.07	1.66	0.14	-1.02	1.34	1.37	1.04	0	0	2	0
BRPF3	1.27	-0.09	1.77	0.54	1	1.3	1.4	1.07	0	0	2	0
C14orf93	1.31	0.4	1.59	-0.44	-1.07	1.35	1.34	1.06	0	0	2	0
C22orf32	1.32	0.6	1.96	0.03	1	1.31	1.46	1.11	0	0	2	0
C6orf64	1.42	-0.81	1.6	0.66	1.09	1.36	1.36	-1.1	0	0	2	0
C8orf38	1.04	0.58	2.09	0.92	1.16	1.27	1.52	1.04	0	0	2	0
C8orf40	1.26	1.33	2.73	0.82	1.02	1.32	1.66	1.23	0	0	2	0
C9orf103	1.24	0.72	1.91	-0.03	-1.01	1.32	1.42	1.09	0	0	2	0
CAB39	1.28	0.15	1.66	0.04	-1.13	1.41	1.37	1.09	0	0	2	0
CCDC99	1.35	0.29	1.57	-0.45	1.02	1.29	1.32	-1	0	0	2	0
CCT5	1.39	-0.4	1.59	0.25	1.1	1.31	1.35	-1.07	0	0	2	0
CD226	0.69	0.82	1.59	0.53	1.14	1.13	1.34	1.04	0	0	2	0
CFH	1.31	0.92	1.78	-0.65	1	1.32	1.41	1.06	0	0	2	0
CNPY2	1.4	0.72	2.09	-0.05	-1.09	1.43	1.48	1.13	0	0	2	0
COPS4	1.35	1.09	1.84	-0.82	-1.09	1.35	1.43	1.16	0	0	2	0
CRTAP	1.42	0.35	1.75	-0.33	-1.01	1.37	1.39	1.03	0	0	2	0
CSRP2BP	1.28	0.97	2.07	-0.08	-1.05	1.3	1.46	1.18	0	0	2	0
CTRL	1.37	0.26	2.1	0.55	1.08	1.34	1.5	1.04	0	0	2	0
CWC15	1.44	-0.06	1.75	0.08	-1.07	1.44	1.41	1.04	0	0	2	0
DARS	1.09	0.43	1.69	0.22	-1.15	1.35	1.38	1.17	0	0	2	0
DBN1	1.18	0.62	2.2	0.77	1.15	1.27	1.49	1.01	0	0	2	0
DCTN3	0.54	0.65	1.71	1.27	1.04	1.17	1.42	1.17	0	0	2	0
DCUN1D4	1.46	0.06	1.72	-0.16	1.04	1.34	1.37	-1.02	0	0	2	0
DDHD2	1.03	1.34	1.58	-0.84	-1.12	1.25	1.33	1.19	0	0	2	0
DDX19B	1.37	0.21	1.78	0.01	-1.09	1.41	1.39	1.07	0	0	2	0
EBAG9	0.89	1.05	2.34	1.23	1.06	1.2	1.51	1.19	0	0	2	0
EBNA1BP2	1.41	0.2	1.99	0.31	-1.04	1.39	1.45	1.08	0	0	2	0
EIF5A2	1.29	0.6	1.6	-0.6	1.02	1.28	1.34	1.03	0	0	2	0
FAF1	1.44	0.66	2.06	-0.15	-1	1.34	1.49	1.12	0	0	2	0
FAM89A	0.98	1.41	2.23	0.4	1.14	1.19	1.51	1.11	0	0	2	0
GALK2	1.42	0.85	1.51	-1.34	-1.08	1.34	1.32	1.06	0	0	2	0
GLO1	0.61	1.04	1.83	0.91	1.05	1.1	1.41	1.21	0	0	2	0
GTF2E2	1.34	-0.04	1.63	0.05	-1.1	1.42	1.34	1.04	0	0	2	0
GTF3A	0.67	1.39	2.24	1.17	-1	1.25	1.65	1.33	0	0	2	0
H2AFZ	1.48	-0.42	2.02	0.89	-1.09	1.53	1.47	1.05	0	0	2	0
HADH	1.27	-0.1	1.75	0.5	1	1.35	1.36	1.01	0	0	2	0
HINT3	1.45	-0.07	2.05	0.62	1.03	1.44	1.52	1.02	0	0	2	0
HNRNPU	1.44	0.13	1.77	-0.1	1.02	1.38	1.4	1	0	0	2	0
HRAS	1.06	0.96	1.64	-0.38	1.01	1.23	1.36	1.09	0	0	2	0
HS2ST1	1.33	0.51	2.03	0.22	1.11	1.3	1.49	1.04	0	0	2	0
HSPA5	1.47	1.44	2.24	-0.72	-1.07	1.39	1.52	1.16	0	0	2	0
IFT57	1.32	1.01	2.12	-0.13	1.02	1.33	1.5	1.11	0	0	2	0
IQCK	1.47	-0.52	1.52	0.07	1.09	1.34	1.32	-1.1	0	0	2	0
KIAA1147	0.92	0.91	1.65	0.02	-1.07	1.25	1.36	1.17	0	0	2	0
KIF21B	1.27	1.27	2.49	0.4	1.02	1.26	1.61	1.25	0	0	2	0
KPNB1	1.28	-0.57	1.64	0.79	-1.03	1.42	1.4	1.01	0	0	2	0
L3MBTL2	1.23	1.18	1.68	-0.95	-1.1	1.32	1.38	1.15	0	0	2	0
LAS1L	1.33	0.04	1.63	-0.01	-1.02	1.35	1.36	1.02	0	0	2	0
LOC100128163	1.23	-0.34	1.81	0.96	1.19	1.26	1.39	-1.08	0	0	2	0
LOC100133163	1.06	1.03	2.38	0.93	1.1	1.23	1.59	1.17	0	0	2	0
LOC124512	1.3	1.37	2.25	-0.23	-1.12	1.37	1.53	1.25	0	0	2	0
LOC728492	1.36	0.84	1.55	-1.1	-1.15	1.39	1.35	1.12	0	0	2	0
LRP10	1.36	0.01	1.78	0.25	-1.08	1.41	1.45	1.11	0	0	2	0
LRRC1	1.41	0.15	2.05	0.48	1.15	1.3	1.46	-1.02	0	0	2	0
MAGED1	0.79	0.51	1.53	0.53	-1.04	1.22	1.33	1.13	0	0	2	0
MED10	1.14	-0.05	1.87	0.98	1.01	1.35	1.46	1.07	0	0	2	0
MRPL14	1.24	-0.45	2.03	1.48	1.1	1.34	1.45	-1.02	0	0	2	0
MRPL32	1.36	0.93	1.74	-0.86	-1.15	1.41	1.38	1.13	0	0	2	0
MSI2	0.85	1.33	1.64	-0.3	1.05	1.15	1.34	1.11	0	0	2	0
MUC1	1.29	-0.9	1.67	1.18	1.16	1.31	1.36	-1.12	0	0	2	0
NARS2	1.47	0.36	2.51	0.98	1.2	1.35	1.6	-1.01	0	0	2	0
NCRNA00094	0.74	1.48	1.67	-0.15	1.06	1.12	1.36	1.14	0	0	2	0
NIP7	0.99	1.06	2.16	0.65	1.05	1.26	1.49	1.13	0	0	2	0
NONO	1.47	-0.85	1.68	0.73	-1.11	1.52	1.38	1.01	0	0	2	0
NQO1	1.36	-0.14	1.51	-0.11	1.06	1.3	1.32	-1.04	0	0	2	0
NRBP2	1.21	0.55	2	0.39	1.01	1.3	1.44	1.1	0	0	2	0
NUP98	1.3	-0.39	1.71	0.66	1.14	1.29	1.38	-1.07	0	0	2	0
PAF1	0.85	1.14	2.21	0.97	1.07	1.23	1.53	1.17	0	0	2	0
PGM1	1.36	0.36	1.96	0.19	-1.05	1.36	1.45	1.13	0	0	2	0
PHF17	1.3	0.36	1.72	-0.13	-1.01	1.33	1.39	1.05	0	0	2	0
PSMD14	1.28	0.76	1.72	-0.53	-1.04	1.29	1.4	1.13	0	0	2	0
PTPMT1	1.26	-0.24	1.66	0.51	-1.03	1.37	1.36	1.01	0	0	2	0
PUM1	1.49	-0.65	1.64	0.38	-1.11	1.48	1.38	1.04	0	0	2	0
RAB9A	1.4	0.11	1.57	-0.36	-1.09	1.39	1.34	1.06	0	0	2	0
RDBP	1.24	0.95	1.73	-0.62	-1.02	1.3	1.39	1.09	0	0	2	0
RFC5	1.41	0.82	1.55	-1.19	-1.1	1.32	1.32	1.09	0	0	2	0
SAMM50	0.92	1.34	1.94	0.07	-1.06	1.24	1.46	1.24	0	0	2	0
SCMH1	1.33	1.38	2.88	0.87	1.12	1.33	1.73	1.16	0	0	2	0
SET	1.49	-0.5	1.91	0.75	-1.07	1.5	1.46	1.04	0	0	2	0
SLC20A2	1.22	1.31	1.6	-1.21	-1.06	1.27	1.35	1.12	0	0	2	0
SLC36A4	1.47	-0.05	1.82	0.12	1.1	1.34	1.42	-1.04	0	0	2	0
SNRNP200	1.34	0.65	2.21	0.385	1.045	1.365	1.55	1.095	0	0	2	0
SSBP1	1.41	0.25	2.48	1.19	1.03	1.45	1.67	1.12	0	0	2	0
SUV39H1	1.29	0.81	1.92	-0.24	-1	1.29	1.4	1.09	0	0	2	0
TARSL2	1.17	0.03	1.58	0.26	1.1	1.23	1.33	-1.02	0	0	2	0
TOX	1.21	-0.43	1.84	1.18	1.21	1.26	1.4	-1.09	0	0	2	0
TRAF3IP2	1.26	1.37	2.36	0.06	-1.01	1.3	1.54	1.2	0	0	2	0
TRAK2	1.16	0.02	1.57	0.3	-1.01	1.27	1.33	1.05	0	0	2	0
TRIM33	1.49	1.14	1.99	-0.89	-1.1	1.36	1.42	1.15	0	0	2	0
TSR2	0.37	0.81	1.59	1.27	1.06	1.09	1.35	1.17	0	0	2	0
TTC32	1.39	-0.6	1.76	0.79	1.04	1.38	1.42	-1.01	0	0	2	0
UPF3B	1.34	0.92	1.77	-0.74	-1.08	1.33	1.37	1.11	0	0	2	0
USP46	1.37	-0.27	1.57	0.12	1.08	1.32	1.34	-1.06	0	0	2	0
VARS	1.37	0.17	1.58	-0.33	-1.06	1.38	1.39	1.06	0	0	2	0
ZBTB25	1.44	0.09	1.8	0.01	-1.04	1.41	1.4	1.03	0	0	2	0
ZNF142	1.34	0.79	1.76	-0.62	-1.1	1.37	1.39	1.11	0	0	2	0
ZNF350	1.35	0.72	1.66	-0.75	-1.01	1.3	1.34	1.04	0	0	2	0
ZNF792	1.2	0.5	2.45	1.33	1.18	1.28	1.59	1.06	0	0	2	0
AP1G2	-1.44	-0.49	-2.35	-0.59	-1.18	-1.39	-1.62	1.01	0	0	-2	0
APBB1IP	-1.27	0.26	-2.13	-1.39	-1.27	-1.34	-1.49	1.14	0	0	-2	0
ARHGAP27	-1.09	-1.26	-1.9	0.28	1.01	-1.3	-1.45	-1.12	0	0	-2	0
ATP6V0B	-1.02	-1.44	-2.22	-0.27	-1.08	-1.25	-1.52	-1.13	0	0	-2	0
BAT3	-0.89	-0.43	-1.57	-0.44	-1.07	-1.23	-1.34	-1.02	0	0	-2	0
BAT5	-0.6	-0.55	-1.61	-1.07	-1.11	-1.17	-1.35	-1.04	0	0	-2	0
BRF1	-1.25	0.18	-1.76	-0.64	1.01	-1.37	-1.37	-1.01	0	0	-2	0
C14orf2	-0.8	-0.92	-2.09	-1.11	-1.14	-1.2	-1.51	-1.1	0	0	-2	0
C16orf35	-1.24	0.39	-2.03	-1.42	-1.1	-1.38	-1.47	1.03	0	0	-2	0
C16orf86	-1.49	0.91	-1.51	-0.45	1.01	-1.45	-1.35	1.07	0	0	-2	0
C17orf81	-1.44	1.36	-1.6	-1.22	-1.08	-1.39	-1.33	1.13	0	0	-2	0
C17orf87	-0.68	-0.66	-1.96	-1.44	-1.16	-1.19	-1.47	-1.07	0	0	-2	0
C6orf106	-1.41	-0.08	-1.71	0.07	1.05	-1.45	-1.39	1	0	0	-2	0
CANT1	-1.48	0.19	-2.29	-1.14	-1.14	-1.43	-1.59	1.02	0	0	-2	0
CD63	-1.19	-1.24	-1.87	0.56	1.01	-1.29	-1.41	-1.1	0	0	-2	0
CHD8	-1.47	-0.61	-2.08	0.11	-1.09	-1.32	-1.44	-1	0	0	-2	0
CLN3	-1.37	0.33	-1.92	-0.86	-1.1	-1.37	-1.46	1.04	0	0	-2	0
CMTM3	-1.44	-1.04	-2.59	-0.45	-1.04	-1.41	-1.65	-1.12	0	0	-2	0
COL4A3BP	-1.38	-0.42	-2.02	-0.18	-1.06	-1.38	-1.47	-1	0	0	-2	0
COMMD9	-1.31	-0.48	-2.17	-0.57	-1.1	-1.33	-1.48	-1.01	0	0	-2	0
COX6C	-1.39	-1.38	-1.76	1.38	-1.03	-1.25	-1.36	-1.05	0	0	-2	0
CPSF3L	-1.41	0.48	-1.53	-0.18	-1.02	-1.4	-1.34	1.07	0	0	-2	0
CREBL1	-1.38	0.66	-1.94	-1.22	-1.07	-1.42	-1.44	1.05	0	0	-2	0
CYB5R3	-1.31	-1.13	-2.41	-0.31	-1.01	-1.37	-1.57	-1.14	0	0	-2	0
DPP3	-1.05	0.42	-1.55	-0.97	-1.05	-1.31	-1.33	1.03	0	0	-2	0
DYNLL1	-1.37	-0.94	-2.81	-1.14	-1.22	-1.29	-1.67	-1.05	0	0	-2	0
ELOVL1	-1.05	0.18	-1.73	-1.06	-1.07	-1.3	-1.37	1.01	0	0	-2	0
EWSR1	-0.94	-0.5	-1.5	-0.14	-1.05	-1.25	-1.33	-1.01	0	0	-2	0
FAM100A	-1.02	-0.76	-1.77	-0.16	1.06	-1.32	-1.39	-1.12	0	0	-2	0
FAM109A	-0.78	-0.23	-1.62	-1.01	-1.03	-1.25	-1.37	-1.06	0	0	-2	0
FAM134A	-1.38	0.71	-1.8	-1.01	-1.07	-1.42	-1.41	1.08	0	0	-2	0
FAM160A2	-1.29	-0.2	-1.76	-0.15	-1.05	-1.33	-1.41	-1.01	0	0	-2	0
FBS1	-1.1	-1.08	-1.67	0.56	1.11	-1.34	-1.41	-1.16	0	0	-2	0
FHOD1	-0.94	-0.57	-2.26	-1.47	-1.19	-1.25	-1.56	-1.05	0	0	-2	0
GBF1	-1.45	-0.54	-2.18	-0.21	1	-1.46	-1.55	-1.06	0	0	-2	0
GMIP	-0.84	-1.34	-1.96	-0.29	-1.07	-1.22	-1.42	-1.09	0	0	-2	0
GPN3	-1.23	-0.89	-1.82	0.36	1.02	-1.36	-1.46	-1.09	0	0	-2	0
IK	-1.31	1.04	-1.77	-1.48	-1.24	-1.31	-1.39	1.18	0	0	-2	0
INPP4A	-0.97	0.02	-1.75	-1.1	-1.04	-1.3	-1.4	-1.03	0	0	-2	0
INTS1	-1.3	0.08	-1.66	-0.24	-1	-1.36	-1.35	1	0	0	-2	0
KCNK6	-1.15	-0.67	-2.12	-0.64	-1.1	-1.31	-1.53	-1.06	0	0	-2	0
KIAA0082	-1.2	-0.03	-2.13	-1.23	-1.04	-1.38	-1.48	-1.03	0	0	-2	0
KIAA0146	-1.27	-0.64	-2.08	-0.31	-1.06	-1.37	-1.53	-1.05	0	0	-2	0
KIAA1602	-1.18	-0.39	-2.23	-1.08	-1.06	-1.36	-1.55	-1.08	0	0	-2	0
LASS2	-1.32	-0.22	-1.98	-0.48	-1.07	-1.34	-1.46	-1.01	0	0	-2	0
LOC100132510	-1.05	-1.07	-2.09	-0.38	-1.04	-1.29	-1.5	-1.13	0	0	-2	0
LOC128192	-1.23	-1.05	-2.63	-0.98	-1.25	-1.32	-1.78	-1.08	0	0	-2	0
LOC388122	-1.31	-0.35	-1.74	0.08	1.05	-1.44	-1.39	-1.02	0	0	-2	0
LOC441050	-1.34	-0.08	-1.83	-0.28	1.01	-1.4	-1.43	-1.04	0	0	-2	0
LOC642017	-1.49	0.95	-1.72	-0.87	-1.06	-1.44	-1.39	1.09	0	0	-2	0
LOC642956	-0.8	-1.19	-1.87	-0.38	1.05	-1.25	-1.42	-1.19	0	0	-2	0
LOC644310	-1.13	-0.69	-2.23	-0.86	-1.03	-1.34	-1.53	-1.1	0	0	-2	0
LOC645058	-1.16	-0.49	-1.6	0.19	-1.12	-1.22	-1.33	1.02	0	0	-2	0
LOC645466	-1.27	0.85	-1.6	-1.03	-1.07	-1.36	-1.36	1.07	0	0	-2	0
LOC646821	-0.21	-1.25	-1.75	-1.45	-1.08	-1.1	-1.4	-1.19	0	0	-2	0
LOC650157	-1.25	-0.1	-1.8	-0.42	-1.14	-1.3	-1.44	1.03	0	0	-2	0
LOC730382	-1.4	-0.71	-2.58	-0.88	-1.06	-1.43	-1.63	-1.07	0	0	-2	0
LSM3	-1.44	-1.06	-2.6	-0.46	-1.16	-1.3	-1.59	-1.06	0	0	-2	0
MAFG	-1.1	-0.31	-1.97	-0.87	-1.04	-1.34	-1.48	-1.06	0	0	-2	0
MAP3K14	-1	-0.69	-2.17	-1.05	-1.08	-1.31	-1.54	-1.09	0	0	-2	0
MAPKAPK2	-1	-1.32	-2	-0.04	-1.01	-1.25	-1.44	-1.14	0	0	-2	0
MRPS5	-1	0.02	-1.55	-0.67	-1.12	-1.25	-1.36	1.02	0	0	-2	0
MTHFR	-1.38	-1.36	-2.52	-0.11	-1.05	-1.37	-1.65	-1.15	0	0	-2	0
NAPA	-1.37	-0.78	-2.55	-0.81	-1.02	-1.41	-1.6	-1.12	0	0	-2	0
NCOR2	-1.37	-1.3	-2.34	0.14	-1.02	-1.32	-1.54	-1.13	0	0	-2	0
NFIC	-1.4	-1.32	-1.88	1.11	1.16	-1.33	-1.34	-1.16	0	0	-2	0
NUDT22	-1.44	1.16	-1.53	-0.85	-1.09	-1.41	-1.32	1.16	0	0	-2	0
NUP214	-1.21	-1.36	-2.78	-0.96	-1.22	-1.26	-1.67	-1.09	0	0	-2	0
PAPD1	-1.37	0.49	-1.84	-0.87	-1.06	-1.41	-1.42	1.05	0	0	-2	0
PGLS	-1.43	-0.99	-1.81	0.96	1.02	-1.36	-1.42	-1.06	0	0	-2	0
PHF11	-1.4	0.18	-1.52	0.15	1.06	-1.39	-1.3	1.01	0	0	-2	0
PHPT1	-1.43	0.09	-1.93	-0.46	-1.09	-1.38	-1.44	1.05	0	0	-2	0
PLEKHO2	-0.78	-0.96	-2.1	-1.11	-1.12	-1.2	-1.48	-1.1	0	0	-2	0
POLR2E	-0.94	0.21	-1.7	-1.27	-1.06	-1.29	-1.37	-1	0	0	-2	0
POR	-1.44	0.75	-1.98	-1.27	-1.09	-1.42	-1.46	1.06	0	0	-2	0
PRDX1	-1.17	-0.74	-1.68	0.33	-1.09	-1.24	-1.36	-1.01	0	0	-2	0
PTPN6	-1.09	-1.38	-1.52	1.14	-1.04	-1.22	-1.31	-1.04	0	0	-2	0
RBED1	-0.93	0.21	-1.72	-1.35	-1.11	-1.29	-1.43	-1	0	0	-2	0
RBX1	-1.41	-0.95	-2.34	-0.16	-1.15	-1.31	-1.49	1.01	0	0	-2	0
REEP4	-0.99	-0.24	-1.96	-1.15	-1.04	-1.32	-1.48	-1.08	0	0	-2	0
RG9MTD3	-1.49	0.29	-1.69	-0.09	1.05	-1.46	-1.38	1	0	0	-2	0
RGS14	-1.33	-0.56	-1.93	0.03	1.02	-1.43	-1.49	-1.06	0	0	-2	0
RGS19	-0.81	-0.9	-1.69	-0.35	-1.16	-1.16	-1.41	-1.05	0	0	-2	0
RPS24	-1.48	-1.02	-2.77	-0.71	-1.06	-1.39	-1.67	-1.14	0	0	-2	0
SAP30BP	-1.1	0.94	-1.53	-1.4	-1.08	-1.35	-1.35	1.07	0	0	-2	0
SCNM1	-1.06	0.15	-1.68	-0.91	-1.14	-1.24	-1.34	1.05	0	0	-2	0
SH3BP1	-1.25	-1.2	-1.77	0.85	1.09	-1.32	-1.38	-1.13	0	0	-2	0
SLC17A9	-1.25	0.18	-2.15	-1.39	-1.08	-1.39	-1.5	1	0	0	-2	0
[truncated: 1,556 more rows]

## Sheet: Hypertension-Related (Fig. 2G)
Microarray Results for Fig. 2G:													Figure 2G Comparison Gene Lists Lists:
Symbol	(zratio) BNHT-WNHT	(zratio) BHT-WHT	(zratio) BHT-BNHT	(zratio) WHT-WNHT	(fold change) BNHT-WNHT	(fold change) BHT-WHT	(fold change) BHT-BNHT	(fold change) WHT-WNHT	(selector) BNHT-WNHT	(selector) BHT-WHT	(selector) BHT-BNHT	(selector) WHT-WNHT		46 elements included exclusively in "Up AAHT:AANT":	5 elements included exclusively in "Up WHT:WNT":	13 elements included exclusively in "Down AAHT:AANT":	4 elements included exclusively in "Down WHT:WNT":	2 common elements in "Up AAHT:AANT" and "Up WHT:WNT":	3 common elements in "Down AAHT:AANT" and "Down WHT:WNT":	11 common elements in "Up WHT:WNT" and "Down AAHT:AANT":	18 common elements in "Up AAHT:AANT" and "Down WHT:WNT":
ADD1	1.38	2.58	2.88	-1.68	-1.02	1.93	1.77	-1.07	0	2	2	-2		ACTR6	ABCF2	APOL3	FAM49A	NDFIP2	CYBB	ABLIM1	ADD1
AFTPH	-0.53	2.32	1.63	-1.55	-1.12	1.68	1.32	-1.14	0	2	2	-2		AFF3	CYP2E1	CALML4	PTGS1	ZNF827	FKBP1A	ARHGEF1	AFTPH
ATP6V1A	-0.31	3.22	1.65	-3.59	-1.23	2.17	1.3	-1.35	0	2	2	-2		APTX	FBXO32	CYB5R3	SNCA		ILK	CASP8	ATP6V1A
CCDC50	-0.96	3	1.87	-2.16	-1.19	2	1.37	-1.23	0	2	2	-2		ARL8B	GYPC	CYBA	SP3			CBX7	CCDC50
CHN2	-1.52	3.03	1.91	-1.66	-1.2	2.02	1.46	-1.15	-2	2	2	-2		ATF6	RANBP3	DBP				CMTM7	CHN2
GMFB	-0.25	3.84	3.13	-2.39	-1.07	2.42	1.78	-1.27	0	2	2	-2		ATL3		LOC642361				DTX3	GMFB
GZMB	1.52	3.53	3.53	-2.68	1.01	2.36	2	-1.2	2	2	2	-2		ATMIN		MTHFR				FKBP2	GZMB
HIF1A	0.34	3.77	3.04	-2.95	1.09	2.44	1.89	-1.41	0	2	2	-2		ATP2C1		MUS81				GPC2	HIF1A
KYNU	-0.18	3.83	3.3	-2.14	-1.23	2.67	1.84	-1.18	0	2	2	-2		BAZ1A		NR1H2				NLRP1	KYNU
PDE5A	0.6	2.8	2.31	-2.41	1.13	1.84	1.56	-1.34	0	2	2	-2		BMPR2		PPARD				TMEM204	PDE5A
PHKB	-0.61	2.36	1.64	-1.54	-1.12	1.69	1.33	-1.14	0	2	2	-2		BNIP2		PPP1R12C				TRMU	PHKB
RGS2	0.98	3.8	3.57	-2.66	-1.05	2.6	2.16	-1.15	0	2	2	-2		CD34		TMEM129					RGS2
SCYL2	-1.82	3.68	2.5	-1.71	-1.19	2.33	1.63	-1.2	-2	2	2	-2		CDC7		ZFYVE27					SCYL2
SNTB1	-0.15	3.33	2.89	-1.85	-1.03	2.12	1.67	-1.23	0	2	2	-2		CFH							SNTB1
TMED5	-0.01	4.16	4.04	-1.71	-1.05	2.58	2.11	-1.16	0	2	2	-2		CHM							TMED5
TMX1	-1.48	3.6	2.44	-1.96	-1.29	2.29	1.49	-1.19	0	2	2	-2		CLCN6							TMX1
VAV3	-0.71	2.85	1.76	-2.28	-1.07	1.86	1.38	-1.27	0	2	2	-2		CPD							VAV3
ZNF800	-0.16	3.2	2.78	-1.74	-1.02	2.03	1.66	-1.21	0	2	2	-2		DCUN1D5							ZNF800
FAM49A	-1.63	2.59	1.38	-1.53	-1.15	1.79	1.32	-1.19	-2	2	0	-2		DNAJB9
PTGS1	-0.29	2.38	0.05	-4.6	-1.05	1.7	1.05	-1.54	0	2	0	-2		FAF2
SNCA	-2.73	2.73	0.87	-1.7	-1.35	1.77	1.19	-1.1	-2	2	0	-2		FNDC3B
SP3	-0.67	1.95	0.86	-1.98	1.01	1.51	1.2	-1.27	0	2	0	-2		GLO1
CYBB	-1.86	-2.29	-5.19	-2.46	-1.31	-1.37	-2.25	-1.25	-2	-2	-2	-2		GNAI3
FKBP1A	-0.9	-1.02	-2.98	-2.19	-1.15	-1.21	-1.72	-1.24	0	0	-2	-2		HAGH
ILK	-1.12	-0.37	-1.92	-1.52	-1.06	-1.11	-1.43	-1.21	0	0	-2	-2		HNRNPU
ACTR6	0.57	2.25	2.66	-0.64	1.08	1.67	1.67	-1.08	0	2	2	0		KIAA1147
AFF3	0.35	3.4	3.58	-1.26	1.09	2.26	2.01	-1.23	0	2	2	0		LDLR
APTX	-1.72	2.12	1.55	-0.17	-1.21	1.6	1.28	-1.03	-2	2	2	0		MTHFS
ARL8B	-2.18	2.64	2.06	0.02	-1.29	1.85	1.45	1.01	-2	2	2	0		MYNN
ATF6	-2.54	2.5	1.9	0.36	-1.36	1.76	1.35	1.05	-2	2	2	0		NETO2
ATL3	-0.88	2.91	2.49	-0.98	-1.09	1.91	1.59	-1.1	0	2	2	0		NOTCH4
ATMIN	-0.05	2.07	1.98	-0.87	1.09	1.54	1.48	-1.13	0	2	2	0		NR3C1
ATP2C1	0.23	2.76	2.62	-1.46	1.09	1.81	1.64	-1.2	0	2	2	0		OSBPL11
BAZ1A	-0.93	2.93	2.74	-0.54	-1.12	1.97	1.7	-1.03	0	2	2	0		PARP1
BMPR2	-1.65	1.92	1.69	0.41	-1.14	1.51	1.37	1.03	-2	2	2	0		PBX3
BNIP2	-1.32	2.93	2.25	-1.04	-1.21	2.09	1.59	-1.08	0	2	2	0		PDE12
CD34	-0.83	1.86	1.52	-0.5	1.02	1.46	1.34	-1.11	0	2	2	0		PGM2
CDC7	-1.24	2.49	2.08	-0.49	-1.06	1.68	1.46	-1.08	0	2	2	0		PIGA
CFH	-0.65	1.31	1.78	0.92	1	1.32	1.41	1.06	0	0	2	0		POLR3B
CHM	-1.47	2.58	2.46	0.19	-1.13	1.75	1.55	-1	0	2	2	0		SEC23B
CLCN6	-0.58	2.22	1.62	-1.33	-1.08	1.64	1.33	-1.14	0	2	2	0		STK39
CPD	-2.67	3.39	2.17	-0.91	-1.31	2.17	1.51	-1.1	-2	2	2	0		TACC1
DCUN1D5	-1.27	1.83	1.77	0.39	-1.08	1.55	1.47	1.02	0	2	2	0		TM9SF2
DNAJB9	-0.46	2.82	2.59	-1	1.02	1.76	1.62	-1.11	0	2	2	0		TRAM1
FAF2	-0.5	2.99	2.7	-1.16	-1.12	2	1.65	-1.08	0	2	2	0		XBP1
FNDC3B	-1.82	2.34	1.96	0.13	-1.21	1.64	1.47	1.09	-2	2	2	0		ZNF274
GLO1	0.91	0.61	1.83	1.04	1.05	1.1	1.41	1.21	0	0	2	0
GNAI3	-1.16	2.94	2.46	-0.85	-1.09	1.9	1.57	-1.1	0	2	2	0
HAGH	0.44	1.55	1.96	-0.26	-1.04	1.51	1.47	1.02	0	2	2	0
HNRNPU	-0.1	1.44	1.77	0.13	1.02	1.38	1.4	1	0	0	2	0
KIAA1147	0.02	0.92	1.65	0.91	-1.07	1.25	1.36	1.17	0	0	2	0
LDLR	-1.78	3.1	2	-1.41	-1.18	2.09	1.44	-1.22	-2	2	2	0
MTHFS	-0.7	2	2.25	0.34	-1.15	1.52	1.51	1.14	0	2	2	0
MYNN	-1.87	2.14	1.95	0.6	-1.14	1.56	1.4	1.03	-2	2	2	0
NETO2	-1.85	2.64	1.96	-0.45	-1.11	1.75	1.44	-1.1	-2	2	2	0
NOTCH4	-1.63	2.15	1.54	-0.36	-1.1	1.57	1.32	-1.08	-2	2	2	0
NR3C1	-1.11	2.28	1.78	-0.69	-1.04	1.6	1.39	-1.11	0	2	2	0
OSBPL11	-1.46	3.07	2.1	-1.45	-1.12	1.95	1.46	-1.2	0	2	2	0
PARP1	0.57	2.31	2.8	-0.52	-1.05	1.74	1.68	1.01	0	2	2	0
PBX3	-0.87	2.05	2.02	-0.01	-1.11	1.63	1.48	1.01	0	2	2	0
PDE12	-1.36	2.27	2.17	0.24	-1.1	1.57	1.47	1.04	0	2	2	0
PGM2	-0.71	2.08	2.3	0.28	1.01	1.52	1.53	-1	0	2	2	0
PIGA	0.11	3.44	3.44	-1.36	1.05	2.25	2.01	-1.17	0	2	2	0
POLR3B	-1.42	1.89	1.8	0.43	-1.08	1.47	1.39	1.02	0	2	2	0
SEC23B	-0.94	2.41	1.86	-0.97	-1.2	1.83	1.44	-1.06	0	2	2	0
STK39	-0.28	2.54	2.88	-0.11	-1.02	1.76	1.71	-1.01	0	2	2	0
TACC1	0.42	2	2.38	-0.47	-1.1	1.69	1.57	1.03	0	2	2	0
TM9SF2	-0.57	2.16	1.52	-1.38	-1.16	1.68	1.33	-1.09	0	2	2	0
TRAM1	-0.15	1.87	2.13	-0.11	-1.18	1.61	1.5	1.1	0	2	2	0
XBP1	-0.31	1.9	2.35	0.37	-1.17	1.72	1.65	1.12	0	2	2	0
ZNF274	-0.72	1.54	2.16	1.15	-1.11	1.39	1.48	1.18	0	2	2	0
AMD1	-1.91	0.24	-0.325	0.68	-1.245	0.08	-0.09	0.12	-2	0	0	0
BCAT1	-2.63	1.76	0.09	-1.12	-1.24	1.45	1	-1.17	-2	2	0	0
BTBD7	-1.54	1.94	1.16	-0.67	-1.11	1.51	1.24	-1.1	-2	2	0	0
DNAJB11	-0.85	1.61	1.11	-0.69	-1.21	1.5	1.2	-1.03	0	2	0	0
GUK1	1.91	-1.11	-0.24	0.15	1.09	-1.23	-1.03	1.11	2	0	0	0
HMGCR	-3.08	2.82	1.08	-1.22	-1.43	1.97	1.22	-1.13	-2	2	0	0
KCTD15	-2.26	1.51	0.3	-0.57	-1.18	1.34	1.05	-1.09	-2	2	0	0
LMBRD1	-1.54	1.61	0.98	-0.28	-1.3	1.5	1.18	1.03	-2	2	0	0
PIGN	-0.86	1.53	1.13	-0.46	-1.04	1.37	1.22	-1.08	0	2	0	0
RAB1A	-2.44	2.04	1.16	-0.04	-1.25	1.53	1.2	-1.02	-2	2	0	0
SPARC	-1.28	1.98	1.03	-1.18	-1.03	1.43	1.21	-1.15	0	2	0	0
SPPL2A	-1.7	2.05	1.36	-0.4	-1.28	1.64	1.27	-1.01	-2	2	0	0
ST8SIA4	-2.01	2.1	0.9	-1	-1.15	1.53	1.15	-1.17	-2	2	0	0
SYNCRIP	-1.28	1.57	1.29	0.12	-1.19	1.47	1.3	1.06	0	2	0	0
TMEM97	-2.6	1.72	0.79	0.14	-1.25	1.42	1.13	-1.01	-2	2	0	0
ZNF532	-0.71	2.08	1.43	-1.23	1.01	1.54	1.29	-1.21	0	2	0	0
APOL3	0.8	-2.25	-2.6	-0.52	-1.01	-1.55	-1.58	-1.01	0	-2	-2	0
CALML4	-2.46	-0.29	-2.22	-0.98	-1.29	-1.1	-1.57	-1.11	-2	0	-2	0
CYB5R3	-0.31	-1.31	-2.41	-1.13	-1.01	-1.37	-1.57	-1.14	0	0	-2	0
CYBA	0.75	-5.03	-5.53	0.3	-1.07	-2.15	-2	1.15	0	-2	-2	0
DBP	0.04	-1.8	-1.62	0.92	1.03	-1.55	-1.38	1.09	0	-2	-2	0
LOC642361	-0.75	-1.7	-2.04	0.73	-1.04	-1.5	-1.44	1.08	0	-2	-2	0
MTHFR	-0.11	-1.38	-2.52	-1.36	-1.05	-1.37	-1.65	-1.15	0	0	-2	0
MUS81	-0.93	-1.63	-2.25	0.37	-1.12	-1.47	-1.57	1.05	0	-2	-2	0
NR1H2	0.54	-2.45	-2.4	0.48	1.11	-1.68	-1.47	1.03	0	-2	-2	0
PPARD	-1.69	-2.12	-2.66	1.38	-1.13	-1.69	-1.7	1.13	-2	-2	-2	0
PPP1R12C	0.91	-2.94	-3.65	-0.98	1.07	-1.98	-2.08	-1.12	0	-2	-2	0
TMEM129	-0.61	-1.3	-2.3	-0.68	-1	-1.4	-1.57	-1.12	0	0	-2	0
ZFYVE27	-0.78	-1.77	-1.86	1.2	-1.03	-1.54	-1.41	1.12	0	-2	-2	0
NDFIP2	-0.93	1.14	1.77	1.52	-1.01	1.24	1.38	1.12	0	0	2	2
ZNF827	-1.15	1.21	1.9	1.8	-1.1	1.29	1.43	1.22	0	0	2	2
ABCF2	-0.57	-1.39	-0.59	2.42	1	-1.41	-1.11	1.28	0	0	0	2
CYP2E1	-3.04	1.02	0.91	2.21	-1.24	1.24	1.22	1.22	-2	0	0	2
FBXO32	-0.87	-1.2	0.145	3.55	-1.095	-0.435	0.05	1.525	0	0	0	2
GYPC	1.685	-3.35	-1.465	2.945	1.075	-2.145	-1.245	1.605	2	-2	0	2
RANBP3	-2.02	0.8	0.87	1.66	-1.26	1.2	1.18	1.23	-2	0	0	2
ABLIM1	-3.24	-3.9	-3.44	5.17	-1.39	-2.21	-1.77	1.73	-2	-2	-2	2
ARHGEF1	-0.355	-4.97	-5.01	2.06	-1.13	-2.83	-2.365	1.35	0	-2	-2	2
CASP8	-3.34	-1.71	-2.34	2.6	-1.3	-1.51	-1.52	1.29	-2	-2	-2	2
CBX7	0.16	-3.97	-3.52	2.07	-1.16	-2.37	-2.05	1.34	0	-2	-2	2
CMTM7	0.14	-2.15	-1.55	1.69	1.03	-1.56	-1.28	1.19	0	-2	-2	2
DTX3	-0.89	-2.29	-2.21	1.78	-1.06	-1.77	-1.56	1.2	0	-2	-2	2
FKBP2	0.1	-2.49	-1.87	1.88	1	-1.74	-1.4	1.24	0	-2	-2	2
GPC2	-0.9	-2.08	-1.7	2.23	-1.05	-1.67	-1.39	1.26	0	-2	-2	2
NLRP1	-2.06	-3.04	-3.5	2.21	-1.19	-2.14	-1.89	1.34	-2	-2	-2	2
TMEM204	-0.83	-3.65	-3.23	2.81	-1.15	-2.37	-1.96	1.39	0	-2	-2	2
TRMU	0.51	-2.35	-1.6	1.67	1.09	-1.71	-1.32	1.19	0	-2	-2	2

## Sheet: Inflammation-Related (Fig. 2H)
Microarray Results for Fig. 2H:													Figure 2H Comparison Gene Lists Lists:
Symbol	(zratio) BNHT-WNHT	(zratio) BHT-WHT	(zratio) BHT-BNHT	(zratio) WHT-WNHT	(fold change) BNHT-WNHT	(fold change) BHT-WHT	(fold change) BHT-BNHT	(fold change) WHT-WNHT	(selector) BNHT-WNHT	(selector) BHT-WHT	(selector) BHT-BNHT	(selector) WHT-WNHT		122 elements included exclusively in "Up AAHT:AANT":	18 elements included exclusively in "Up WHT:WNT":	118 elements included exclusively in "Down AAHT:AANT":	28 elements included exclusively in "Down WHT:WNT":	6 common elements in "Up AAHT:AANT" and "Up WHT:WNT":	19 common elements in "Down AAHT:AANT" and "Down WHT:WNT":	34 common elements in "Up WHT:WNT" and "Down AAHT:AANT":	78 common elements in "Up AAHT:AANT" and "Down WHT:WNT":
ADARB1	0.31	1.05	2.46	1.76	-1.06	1.29	1.57	1.29	0	0	2	2		ABCB1	CYP2E1	ACADVL	BNIP3L	ADARB1	AIF1	ABCA7	ABCC4
DNASE2	-0.77	1.37	2.56	2.26	-1.05	1.37	1.59	1.22	0	0	2	2		ABCB10	DUSP14	AKAP13	CD86	DNASE2	ALDOB	ACTB	ACSL1
LILRA3	-6.83	4.17	3.4	3.37	-1.92	2.52	1.71	1.31	-2	2	2	2		ACLY	FBXO32	APRT	CPVL	LILRA3	APLP2	BAX	ACVR1
PRKCZ	-0.03	0.43	2.04	2.62	1.04	1.07	1.47	1.31	0	0	2	2		ACO1	FHIT	ARFGAP1	CR2	PRKCZ	CEBPA	CASP8	ANXA1
TIA1	-2.3	1.54	1.6	1.63	-1.26	1.38	1.31	1.2	-2	2	2	2		ACTA2	FLT3LG	ARRB2	CSF1R	TIA1	CYBB	CBY1	AQP9
VRK1	-1.16	1.4	2.53	2.5	-1.06	1.26	1.63	1.37	0	0	2	2		ADAM17	GAR1	ATF6B	DPYSL2	VRK1	FCER1G	CEP68	ATXN1
CYP2E1	-3.04	1.02	0.91	2.21	-1.24	1.24	1.22	1.22	-2	0	0	2		ADK	HSD17B8	BAK1	HCK		FKBP1A	CPNE1	BANK1
DUSP14	0.82	-0.69	1	2.4	1.13	-1.18	1.19	1.25	0	0	0	2		ADSS	LCK	BMF	HDAC4		FLNA	FASTK	BCL6
FBXO32	-0.87	-1.2	0.145	3.55	-1.095	-0.435	0.05	1.525	0	0	0	2		AGFG1	LY9	C14orf2	HLA-DPB1		GAA	FYN	BIRC2
FHIT	3.07	-2.61	-0.21	2.29	1.34	-1.99	-1.12	1.32	2	-2	0	2		AMY2A	PIK3R1	C17orf59	IL15		HLA-DPA1	HNRNPK	BTK
FLT3LG	1.72	-1.93	-0.22	2.08	1.1	-1.58	-1.07	1.34	2	-2	0	2		AMY2B	PRMT2	CASC3	IRF8		ILK	IL11RA	CAT
GAR1	0.28	-1.21	0.095	2.435	1.045	-0.43	0.05	1.31	0	0	0	2		ANXA2	RUVBL1	CD52	LMO4		LRP1	LTBP3	CD164
HSD17B8	-0.51	-2.27	-0.99	3.49	-1.05	-1.67	-1.23	1.42	0	-2	0	2		ARIH1	TFG	CD63	NQO2		LST1	LYPLA2	CD44
LCK	-0.44	-4.34	0	9.45	1.04	-2.07	1.25	2.48	0	-2	0	2		ATG5	TRADD	CHD4	NUMB		MSN	MAML1	CDKN1B
LY9	-0.42	-2.28	-1.42	2.7	-1.07	-1.74	-1.4	1.33	0	-2	0	2		ATP2C1	TROVE2	CORO1A	PGRMC1		RBM12B	MAN2C1	CHSY1
PIK3R1	1.35	-1.94	-0.06	2.72	1.14	-1.56	-1.01	1.36	0	-2	0	2		BID	TSTA3	COX6A1	PILRA		RPS17	MARK2	CLEC4A
PRMT2	-2.06	-1.97	-0.9	4.44	-1.29	-1.56	-1.21	1.66	-2	-2	0	2		BIRC3	USP11	CSF3R	PLCG2		RXRA	MBP	CRY1
RUVBL1	-0.56	-2.08	-1.19	2.8	-1.04	-1.64	-1.25	1.36	0	-2	0	2		BMI1	USP4	CSTB	PROS1		S100A4	MED16	CXCL5
TFG	-2.22	-0.84	-0.99	2.08	-1.3	-1.23	-1.22	1.31	-2	0	0	2		BRWD1		CTSD	PTGS1		TCIRG1	MEI1	DICER1
TRADD	-0.175	-3.83	-1.28	5.95	1.045	-2.17	-1.13	1.845	0	-2	0	2		C3AR1		CYBA	RAB31			MTX1	EIF1B
TROVE2	-1.52	-0.565	-0.45	1.795	-1.16	-0.205	-0.12	1.22	-2	0	0	2		C9orf72		DYNLL1	RALB			PPP1R8	FCGR2B
TSTA3	1.09	-1.98	-0.72	1.89	1.16	-1.6	-1.12	1.22	0	-2	0	2		CACNA2D4		EEF1G	SFTPD			PRDX2	G3BP2
USP11	-1.05	-1.38	-0.62	2.77	-1.05	-1.4	-1.12	1.31	0	0	0	2		CAPN2		EGLN2	SNCA			PSMB5	GADD45A
USP4	-2.31	-1.84	-1.33	3.66	-1.15	-1.53	-1.23	1.43	-2	-2	0	2		CD226		ERH	TGFBI			PTPRC	GSTO1
ABCA7	0.72	-4.56	-3.99	1.98	-1.01	-3.02	-2.18	1.41	0	-2	-2	2		CD34		ESRRA	TLR8			RASSF1	GZMB
ACTB	-0.3	-5.28	-5.35	2.1	-1.14	-2.2	-1.91	1.31	0	-2	-2	2		CD48		EWSR1	TMEM127			RELA	HIF1A
BAX	1.35	-3.17	-2.06	1.84	1.19	-2.07	-1.38	1.25	0	-2	-2	2		CD55		FAM101B	TNFSF4			SELPLG	HIST1H1C
CASP8	-3.34	-1.71	-2.34	2.6	-1.3	-1.51	-1.52	1.29	-2	-2	-2	2		CDK6		FAU	VCP			SIGIRR	HLA-DMB
CBY1	-1.4	-2.17	-1.97	2.4	-1.11	-1.7	-1.48	1.28	0	-2	-2	2		CFH		FRAT1				SIGMAR1	HSP90B1
CEP68	1.21	-3.04	-1.63	2.42	1.16	-2.14	-1.43	1.29	0	-2	-2	2		CHM		FURIN				SLFN5	ID2
CPNE1	0.43	-2.94	-2.28	1.815	-1.04	-1.92	-1.55	1.285	0	-2	-2	2		DARS		GMEB1				TAP2	IDS
FASTK	-1.695	-2.675	-1.97	3.73	-1.12	-1.835	-1.38	1.49	-2	-2	-2	2		DDB1		GNAI2				TCF7	IFNG
FYN	-1.88	-2.42	-1.77	3.71	-1.22	-1.7	-1.42	1.47	-2	-2	-2	2		DEK		GNB2				TNFRSF25	IFNGR1
HNRNPK	-0.35	-3.94	-3.32	2.82	-1.15	-2.08	-1.69	1.42	0	-2	-2	2		DPP4		GSTK1				TSPO	IRF1
IL11RA	0.85	-4.31	-3.17	2.77	1.06	-2.88	-1.89	1.44	0	-2	-2	2		ECHDC1		HLA-A					LGALS3
LTBP3	-1.09	-5.54	-5.68	2.78	-1.32	-3.26	-2.84	1.51	0	-2	-2	2		EEF1A1		HLA-B					LILRA2
LYPLA2	-0.91	-2.79	-2.99	1.5	-1.04	-1.84	-1.69	1.13	0	-2	-2	2		EEF1E1		HLA-F					MAP2K3
MAML1	-1.16	-2.18	-2.25	1.74	-1.08	-1.73	-1.56	1.2	0	-2	-2	2		EIF3E		HNRNPR					MAP3K8
MAN2C1	-3.54	-3.03	-4.44	1.9	-1.4	-2.09	-2.3	1.27	-2	-2	-2	2		EPSTI1		HSPE1					MS4A7
MARK2	-0.61	-4.34	-2.49	5.31	-1.01	-2.44	-1.42	1.74	0	-2	-2	2		ERN1		IDUA					MYCBP2
MBP	-0.08	-5.095	-4.865	2.335	-0.01	-2.49	-2.02	1.24	0	-2	-2	2		FAF1		IFNAR2					NINJ1
MED16	-2.73	-2.99	-2.76	3.98	-1.21	-1.81	-1.49	1.46	-2	-2	-2	2		FDFT1		IL17RA					NOTCH2
MEI1	0.16	-3.53	-2.3	3.26	1.07	-2.27	-1.53	1.39	0	-2	-2	2		GBP2		IL27RA					PCM1
MTX1	-0.64	-2.06	-1.63	2.08	-1.03	-1.6	-1.33	1.24	0	-2	-2	2		GLB1		IRF3					PDE5A
PPP1R8	-1.16	-1.96	-2.11	1.52	-1.14	-1.58	-1.51	1.2	0	-2	-2	2		GPR65		KEAP1					PGK1
PRDX2	1.495	-3.88	-1.62	3.94	1.11	-2.295	-1.34	1.54	0	-2	-2	2		GRSF1		KLF13					PRKCB
PSMB5	-2.54	-2.54	-3.18	2.15	-1.35	-1.84	-1.89	1.32	-2	-2	-2	2		HMGB1		LSM7					PRMT3
PTPRC	2.33	-7.31667	-6.68667	1.63333	1.11333	-5.06667	-3.50333	1.32	2	-2	-2	2		HPGD		LTB4R					PTGER4
RASSF1	-3.37	-2.84	-2.03	5.51	-1.26	-1.79	-1.36	1.66	-2	-2	-2	2		HPRT1		M6PR					PTMA
RELA	-3.17	-3.36	-4.03	2.98	-1.26	-2.09	-2.01	1.31	-2	-2	-2	2		HRAS		MAFG					PTPN11
SELPLG	0.9	-3.71	-2.77	2.15	1.12	-2.37	-1.67	1.26	0	-2	-2	2		HSPA5		MAP2K2					RAB10
SIGIRR	-0.55	-5.29	-2.53	7.17	1.07	-2.64	-1.29	1.91	0	-2	-2	2		HSPD1		MAP3K14					RASGRP3
SIGMAR1	-0.725	-2.395	-1.95	2.3	-1.025	-1.825	-1.46	1.285	0	-2	-2	2		IDE		MAP3K3					RECK
SLFN5	-0.77	-3.54	-3.66	1.78	-1.09	-2.26	-2.03	1.21	0	-2	-2	2		IDI1		MAPKAPK2					RRN3
TAP2	1	-4.1	-2.28	3.71	1.16	-2.47	-1.42	1.5	0	-2	-2	2		IFIH1		MFHAS1					RSU1
TCF7	0.31	-3.31	-1.655	3.765	1.065	-2.31	-1.41	1.53	0	-2	-2	2		IFNGR2		MFN2					SCD
TNFRSF25	-0.28	-4.19	-1.91	5.71	1.07	-2.6	-1.39	1.75	0	-2	-2	2		IFRD1		MRFAP1					SEC24B
TSPO	-2.34	-4.42	-5.47	1.94	-1.28	-2.25	-2.43	1.19	-2	-2	-2	2		IL12A		MTA2					SMAD7
ABCB1	-1.15	2.07	2.29	0.67	-1.03	1.59	1.61	1.04	0	2	2	0		IL18R1		MTHFR					SNN
ABCB10	-0.88	3.17	2.89	-0.84	-1.06	2.06	1.74	-1.11	0	2	2	0		ITGA4		MXD3					SNRK
ACLY	0.06	1.96	1.9	-0.88	-1.05	1.61	1.46	-1.05	0	2	2	0		KIAA1147		NAPA					SNX3
ACO1	-1.1	2.06	1.67	-0.42	-1.15	1.63	1.36	-1.04	0	2	2	0		KIF1B		NDUFA3					SOCS2
ACTA2	3.73	0.81	3.26	0.51	1.43	1.25	1.92	1.08	2	0	2	0		LDLR		NFAT5					STAT1
ADAM17	-1.12	2.19	1.61	-0.78	-1.18	1.64	1.31	-1.06	0	2	2	0		MAN2A1		NUP62					TBC1D9
ADK	1.04	2.9	3.26	-1.4	1.07	2.03	1.9	-1.14	0	2	2	0		MIER1		ORAI1					TFRC
ADSS	0.23	2.46	2.52	-1.01	-1.03	1.79	1.61	-1.08	0	2	2	0		MTHFD2L		PFN1					TLR1
AGFG1	-0.83	2.69	2.14	-1.18	-1.04	1.82	1.53	-1.14	0	2	2	0		MTR		PHF1					TLR7
AMY2A	-2.06	2.39	1.66	-0.26	-1.26	1.71	1.34	-1.02	-2	2	2	0		MUC1		PHF11					TNS3
AMY2B	-0.96	2.76	2.24	-1.03	-1.04	1.8	1.53	-1.13	0	2	2	0		NCSTN		PIK3CD					TSPAN33
ANXA2	-1.81	2.88	2.04	-0.85	-1.13	1.86	1.46	-1.12	-2	2	2	0		NFKB1		PIM1					TUBB1
ARIH1	1.76	2.2	3.21	-0.67	1.23	1.58	1.77	-1.1	2	2	2	0		NONO		PKD1					TWSG1
ATG5	-0.92	2.39	2.19	-0.37	-1.01	1.63	1.5	-1.07	0	2	2	0		NOTCH4		PKN1					VAV3
ATP2C1	0.23	2.76	2.62	-1.46	1.09	1.81	1.64	-1.2	0	2	2	0		NQO1		POR					VCL
BID	-1.84	3.2	2.08	-1.42	-1.29	2.15	1.48	-1.13	-2	2	2	0		NR2C1		PPARD					VNN2
BIRC3	0.67	2.23	2.84	-0.39	1	1.65	1.7	1.02	0	2	2	0		NR3C1		PPP1CA					VPS37C
BMI1	-0.88	2.57	2.62	-0.06	-1.15	1.8	1.62	1.03	0	2	2	0		NT5E		PPP3R1					YY1
BRWD1	-1.59	2.35	1.96	-0.08	-1.16	1.68	1.46	1.01	-2	2	2	0		NUDCD2		PRDX1					ZFHX3
C3AR1	-2.02	2.78	2.69	0.67	-1.18	1.96	1.79	1.08	-2	2	2	0		OPTN		PRDX5					ZNF207
C9orf72	0.16	3.74	3.77	-1.47	1.02	2.41	2.07	-1.19	0	2	2	0		PARP1		PREP
CACNA2D4	-2.59	2.76	1.76	-0.38	-1.25	1.83	1.39	-1.05	-2	2	2	0		PDGFC		PSENEN
CAPN2	-2.67	3.21	2.34	-0.23	-1.26	2.12	1.64	-1.03	-2	2	2	0		PHIP		PSMB2
CD226	0.53	0.69	1.59	0.82	1.14	1.13	1.34	1.04	0	0	2	0		PITPNA		PSMB8
CD34	-0.83	1.86	1.52	-0.5	1.02	1.46	1.34	-1.11	0	2	2	0		PLEKHA1		PSMB9
CD48	1.76	1.67	2.3	-1.13	-1.02	1.61	1.61	1.02	2	2	2	0		POLA1		PSME2
CD55	-2.81	2.75	2.28	0.74	-1.37	1.71	1.58	1.27	-2	2	2	0		POLB		PTK2B
CDK6	1.11	1.72	1.93	-1.29	1.1	1.46	1.42	-1.13	0	2	2	0		PPP2CA		PTPN1
CFH	-0.65	1.31	1.78	0.92	1	1.32	1.41	1.06	0	0	2	0		PPP3CA		PTPN6
CHM	-1.47	2.58	2.46	0.19	-1.13	1.75	1.55	-1	0	2	2	0		PRNP		RBM38
DARS	0.22	1.09	1.69	0.43	-1.15	1.35	1.38	1.17	0	0	2	0		PTEN		RELB
DDB1	-1.08	1.835	1.805	0.26	-1.06	1.43	1.42	0.055	0	2	2	0		PTPN22		RNF5
DEK	-1.53	3.22	2.4	-1.18	-1.25	2.12	1.56	-1.08	-2	2	2	0		RAB27A		RPL19
DPP4	0.65	1.88	2.19	-0.75	1.13	1.46	1.51	-1.09	0	2	2	0		RAB2A		RPL31
ECHDC1	-1.68	3.33	2.52	-1.08	-1.15	2.07	1.59	-1.13	-2	2	2	0		RAD23B		RPS13
EEF1A1	-1.21	2.32	2.11	-0.12	-1.14	1.8	1.6	1.01	0	2	2	0		RALGAPA1		RPS24
EEF1E1	-0.23	1.82	2.41	0.56	-1.05	1.47	1.54	1.1	0	2	2	0		RFTN1		RPS6KA4
EIF3E	1.95	1.76	2.76	-0.7	-1.02	1.67	1.73	1.05	2	2	2	0		RHOA		S1PR4
EPSTI1	-4.8	4.07	2	-0.69	-2.37	2.59	1.05	-1.04	-2	2	2	0		RNASEL		SERINC3
ERN1	1.05	1.55	2.45	0.01	1.1	1.4	1.61	1.04	0	2	2	0		RPS6KA5		SHARPIN
FAF1	-0.15	1.44	2.06	0.66	-1	1.34	1.49	1.12	0	0	2	0		RRP15		SIPA1
FDFT1	2.59	1.83	3.03	-0.97	1.11	1.59	1.73	-1.02	2	2	2	0		SEC62		SLAMF6
GBP2	0.89	2.18	2.36	-1.3	-1.06	1.74	1.58	-1.04	0	2	2	0		SIRT1		SLC4A2
GLB1	-1.385	2.43	1.61	-1.025	-1.29	1.86	1.355	-1.065	0	2	2	0		SLAMF7		SMPD1
GPR65	-0.7	3.66	3.38	-1.19	-1.06	2.37	1.98	-1.14	0	2	2	0		SLC22A4		SND1
GRSF1	-1.8	2.46	1.7	-0.56	-1.24	1.74	1.34	-1.05	-2	2	2	0		SLC2A3		ST6GALNAC4
HMGB1	-0.98	2.45	2.31	-0.24	-1.07	1.72	1.64	1.02	0	2	2	0		SNRNP200		STX8
HPGD	-1.9	3.03	2.33	-0.6	-1.09	1.87	1.54	-1.12	-2	2	2	0		SSBP2		TAPBP
HPRT1	-0.8	2.42	1.91	-1.04	-1.21	1.79	1.38	-1.07	0	2	2	0		SYVN1		TBC1D10C
HRAS	-0.38	1.06	1.64	0.96	1.01	1.23	1.36	1.09	0	0	2	0		TBK1		TGFBRAP1
HSPA5	-0.72	1.47	2.24	1.44	-1.07	1.39	1.52	1.16	0	0	2	0		TCP1		TNFRSF10A
HSPD1	0.03	2.09	2.76	0.36	-1.08	1.65	1.71	1.13	0	2	2	0		TGFBR3		TNFRSF1A
IDE	-0.9	2.12	2.07	-0.04	-1.02	1.52	1.48	-1	0	2	2	0		TICAM1		TNFRSF8
IDI1	-1.55	1.89	1.54	0.11	-1.12	1.54	1.39	1.01	-2	2	2	0		TLE1		TPI1
IFIH1	-1.34	3.33	2.76	-0.98	-1.17	2.1	1.6	-1.12	0	2	2	0		TOPBP1		TRIM28
IFNGR2	-1.91	2.89	1.66	-1.44	-1.43	2.07	1.37	-1.05	-2	2	2	0		TPMT		TXN
IFRD1	-2.81	2.41	1.53	0.16	-1.27	1.7	1.34	-1	-2	2	2	0		TRAF3IP2		UBE2H
IL12A	0.77	2.17	2.74	-0.5	1.17	1.54	1.67	-1.08	0	2	2	0		TRAF5		UQCRB
IL18R1	-1.8	2.02	2.13	1.09	-1.12	1.58	1.53	1.09	-2	2	2	0		TRAK2		WBSCR22
ITGA4	-2.02	2.83	1.91	-0.78	-1.21	1.83	1.42	-1.07	-2	2	2	0		TRAM1		WNK1
KIAA1147	0.02	0.92	1.65	0.91	-1.07	1.25	1.36	1.17	0	0	2	0		TREM1
KIF1B	-1.2	2.55	1.95	-0.865	-1.095	1.77	1.455	-1.115	0	2	2	0		TUBD1
LDLR	-1.78	3.1	2	-1.41	-1.18	2.09	1.44	-1.22	-2	2	2	0		VARS
MAN2A1	-1.14	2.37	1.88	-0.68	-1.14	1.7	1.46	-1.03	0	2	2	0		XBP1
MIER1	-1.66	1.83	1.61	0.47	-1.16	1.48	1.32	1.04	-2	2	2	0
MTHFD2L	-1.34	1.96	1.64	-0.05	-1.03	1.48	1.35	-1.06	0	2	2	0
MTR	0.41	2.72	3.02	-0.87	1.07	1.81	1.77	-1.09	0	2	2	0
MUC1	1.18	1.29	1.67	-0.9	1.16	1.31	1.36	-1.12	0	0	2	0
NCSTN	-0.66	2.32	1.91	-0.97	-1.25	1.8	1.42	-1.01	0	2	2	0
NFKB1	0.01	1.82	1.69	-0.9	-1.16	1.64	1.41	1	0	2	2	0
NONO	0.73	1.47	1.68	-0.85	-1.11	1.52	1.38	1.01	0	0	2	0
NOTCH4	-1.63	2.15	1.54	-0.36	-1.1	1.57	1.32	-1.08	-2	2	2	0
NQO1	-0.11	1.36	1.51	-0.14	1.06	1.3	1.32	-1.04	0	0	2	0
NR2C1	-1.655	1.955	1.91	0.715	-1.115	1.48	1.415	1.07	-2	2	2	0
NR3C1	-1.11	2.28	1.78	-0.69	-1.04	1.6	1.39	-1.11	0	2	2	0
NT5E	1.5	1.84	3.11	0.14	1.29	1.38	1.78	1	2	2	2	0
NUDCD2	-0.3	2.27	2.63	0.06	1.05	1.6	1.66	-1.01	0	2	2	0
OPTN	-1.18	1.84	2.46	1.47	-1.1	1.47	1.58	1.18	0	2	2	0
PARP1	0.57	2.31	2.8	-0.52	-1.05	1.74	1.68	1.01	0	2	2	0
PDGFC	-0.52	2.36	1.8	-1.35	1.06	1.65	1.43	-1.22	0	2	2	0
PHIP	-0.24	2.31	2.3	-0.64	-1.1	1.75	1.59	-1.01	0	2	2	0
PITPNA	0.24	2.74	2.81	-1.11	1.05	1.85	1.71	-1.14	0	2	2	0
PLEKHA1	-0.18	2.26	2.75	0.16	-1.04	1.7	1.66	1.02	0	2	2	0
POLA1	0.38	1.63	1.96	-0.37	1.08	1.4	1.45	-1.03	0	2	2	0
POLB	-0.3	1.78	1.69	-0.53	-1.07	1.52	1.36	-1.04	0	2	2	0
PPP2CA	-0.075	2.45	2.545	-0.665	-1.12	1.81	1.565	-1.025	0	2	2	0
PPP3CA	-0.64	2.65	2.4	-0.82	1.04	1.73	1.58	-1.14	0	2	2	0
PRNP	0.3	3.63	3.73	-1.44	-1.09	2.44	2.05	-1.09	0	2	2	0
PTEN	-1.71	2.73	2.19	-0.36	-1.24	1.94	1.56	-1.01	-2	2	2	0
PTPN22	-1.29	3.23	2.5	-1.245	-1.075	2.11	1.66	-1.185	0	2	2	0
RAB27A	-1.33	3.01	3	0.1	-1.08	1.94	1.81	1.01	0	2	2	0
RAB2A	-0.86	1.79	1.75	0.07	-1.1	1.54	1.42	1.01	0	2	2	0
RAD23B	0.29	2.95	3.18	-0.95	1.04	1.98	1.91	-1.08	0	2	2	0
RALGAPA1	0.32	3.29	3.34	-1.39	1.06	2.13	1.91	-1.18	0	2	2	0
RFTN1	0.94	1.72	1.97	-1.05	-1.01	1.58	1.46	-1.08	0	2	2	0
RHOA	-0.07	1.62	1.85	-0.14	-1.19	1.57	1.46	1.11	0	2	2	0
RNASEL	-1.35	2.24	1.73	-0.47	-1.12	1.61	1.36	-1.06	0	2	2	0
RPS6KA5	-0.15	2.33	2.03	-1.25	-1.01	1.72	1.46	-1.17	0	2	2	0
RRP15	0.48	2.25	2.7	-0.49	1.09	1.63	1.63	-1.08	0	2	2	0
SEC62	-1.08	2.24	2.62	0.81	-1.07	1.64	1.62	1.06	0	2	2	0
SIRT1	-0.82	2.79	2.37	-1.02	-1.03	1.85	1.56	-1.14	0	2	2	0
SLAMF7	-1.05	2.44	1.82	-1	-1.06	1.71	1.41	-1.15	0	2	2	0
SLC22A4	-1.14	2.84	2.4	-0.76	-1.1	1.96	1.58	-1.13	0	2	2	0
SLC2A3	0.73	2.23	3.33	0.41	-1.07	1.8	1.94	1.15	0	2	2	0
SNRNP200	0.385	1.34	2.21	0.65	1.045	1.365	1.55	1.095	0	0	2	0
SSBP2	-0.92	2.2	2.07	-0.2	-1.08	1.63	1.47	-1.02	0	2	2	0
SYVN1	-0.36	2.61	2.29	-1.17	-1.13	1.88	1.49	-1.12	0	2	2	0
TBK1	-2.19	2.21	2	0.82	-1.25	1.66	1.47	1.1	-2	2	2	0
TCP1	-0.81	2.83	2.27	-1.26	-1.13	1.93	1.58	-1.09	0	2	2	0
TGFBR3	0.95	4.22	4.78	-1.45	1.06	2.85	2.56	-1.18	0	2	2	0
TICAM1	-1.66	2.68	1.56	-1.4	-1.18	1.88	1.37	-1.16	-2	2	2	0
TLE1	-1.27	3.06	2.24	-1.38	-1.13	2.04	1.57	-1.15	0	2	2	0
TOPBP1	0.41	2.57	2.91	-0.73	1.04	1.83	1.78	-1.07	0	2	2	0
TPMT	0.08	1.84	1.91	-0.62	-1.04	1.56	1.44	-1.04	0	2	2	0
TRAF3IP2	0.06	1.26	2.36	1.37	-1.01	1.3	1.54	1.2	0	0	2	0
TRAF5	0.53	2.21	2.39	-0.98	1.03	1.7	1.56	-1.11	0	2	2	0
TRAK2	0.3	1.16	1.57	0.02	-1.01	1.27	1.33	1.05	0	0	2	0
TRAM1	-0.15	1.87	2.13	-0.11	-1.18	1.61	1.5	1.1	0	2	2	0
TREM1	-2.1	3.91	2.81	-1.41	-1.24	2.45	1.71	-1.16	-2	2	2	0
TUBD1	-0.33	1.86	2.09	0.02	1.07	1.43	1.47	-1.04	0	2	2	0
VARS	-0.33	1.37	1.58	0.17	-1.06	1.38	1.39	1.06	0	0	2	0
XBP1	-0.31	1.9	2.35	0.37	-1.17	1.72	1.65	1.12	0	2	2	0
ATP11C	-1.61	2.25	1.06	-1.4	-1.1	1.59	1.21	-1.19	-2	2	0	0
BTN2A1	-0.39	1.77	1.18	-1.31	-1.13	1.55	1.25	-1.09	0	2	0	0
C5	-0.83	1.7	1.13	-0.85	-1.01	1.44	1.25	-1.14	0	2	0	0
C5	-0.83	1.7	1.13	-0.85	-1.01	1.44	1.25	-1.14	0	2	0	0
CASP3	-2.26	2.22	0.93	-0.96	-1.28	1.67	1.18	-1.11	-2	2	0	0
CASP5	-3.29	2.5	1.46	0.29	-1.29	1.73	1.33	-1.01	-2	2	0	0
CD38	-3.44	2.88	1.42	-0.43	-1.4	1.78	1.24	-1.02	-2	2	0	0
CD46	-2.17	1.78	0.98	-0.05	-1.33	1.47	1.18	1.06	-2	2	0	0
CDK5R1	3.67	-3.01	-1.34	0.63	1.48	-2.26	-1.34	1.14	2	-2	0	0
CHUK	-0.83	1.61	1.45	-0.1	-1.07	1.41	1.3	-1.01	0	2	0	0
DNAJB11	-0.85	1.61	1.11	-0.69	-1.21	1.5	1.2	-1.03	0	2	0	0
ELF1	-1.04	1.99	1.39	-0.8	-1.25	1.65	1.3	-1.01	0	2	0	0
FAS	-0.91	1.82	1.4	-0.57	-1.02	1.44	1.29	-1.09	0	2	0	0
FDPS	-0.51	1.92	1.45	-1.04	-1.02	1.52	1.34	-1.11	0	2	0	0
GTF2H4	1.59	-2.54	-1.41	1.43	1.19	-1.8	-1.31	1.15	2	-2	0	0
HLA-C	7.68	-4.77	-0.9	1.39	1.48	-2.98	-1.58	1.28	2	-2	0	0
HMGCR	-3.08	2.82	1.08	-1.22	-1.43	1.97	1.22	-1.13	-2	2	0	0
IKZF3	2.96	-2.2	-1.25	-0.25	1.41	-1.75	-1.27	-1.02	2	-2	0	0
JAM3	-3.42	2.4	0.82	-0.47	-1.35	1.69	1.22	-1.02	-2	2	0	0
KIR3DL2	-3.85	0.92	-0.67	0.45	-1.35	1.18	-1.13	1.01	-2	0	0	0
LILRA4	-2.1	1.52	0.26	-0.8	-1.13	1.41	1.1	-1.13	-2	2	0	0
MERTK	-3.65	2.1	0.15	-0.79	-1.38	1.65	0.04	-1.135	-2	2	0	0
MGAT2	-2.39	0.245	-0.5	0.795	-1.255	0.075	-0.17	0.075	-2	0	0	0
NR2C2	5.17	-2.28	-0.4	-0.66	1.73	-1.98	-1.09	1.05	2	-2	0	0
PHYH	-2.035	0.995	0.495	0.64	-1.19	0.32	0.115	1.035	-2	0	0	0
PPFIA1	-1.595	1.485	1.13	0.3	-1.16	1.43	1.265	0.025	-2	0	0	0
SPARC	-1.28	1.98	1.03	-1.18	-1.03	1.43	1.21	-1.15	0	2	0	0
SPRED1	-2.1	2.43	1.38	-0.78	-1.18	1.67	1.25	-1.13	-2	2	0	0
TANK	-1.71	1.55	1.09	0.21	-1.24	1.4	1.22	1.08	-2	2	0	0
TP53BP2	0.11	1.74	1.49	-1.17	1.01	1.45	1.33	-1.1	0	2	0	0
TRAF6	-1.09	1.52	1.24	-0.04	-1.01	1.34	1.26	-1.05	0	2	0	0
USP15	-1.59	1.89	0.68	-1.31	-1.1	1.51	1.14	-1.2	-2	2	0	0
WRN	-0.87	1.52	1.35	-0.06	-1.03	1.33	1.27	-1.02	0	2	0	0
ACADVL	-1.08	-2.15	-2.6	1.01	-1.15	-1.61	-1.63	1.13	0	-2	-2	0
AKAP13	-1.87	-0.7	-2.29	-0.77	-1.19	-1.21	-1.55	-1.07	-2	0	-2	0
APRT	1.985	-3.74	-2.75	1.26	1.13	-2.305	-1.665	1.215	2	-2	-2	0
ARFGAP1	-0.1	-2.465	-2.905	0.23	-0.01	-1.765	-1.715	0.035	0	-2	-2	0
ARRB2	-1.24	-2.9	-4	0.31	-1.13	-1.93	-2.14	1.01	0	-2	-2	0
ATF6B	1.06	-3.17	-2.79	0.85	1.18	-2.12	-1.68	1.07	0	-2	-2	0
BAK1	-1.29	-1.76	-2.6	0.38	-1.08	-1.54	-1.65	1	0	-2	-2	0
BMF	-1.06	-2.175	-3.52	-0.555	-1.08	-1.69	-1.95	-1.065	0	-2	-2	0
C14orf2	-1.11	-0.8	-2.09	-0.92	-1.14	-1.2	-1.51	-1.1	0	0	-2	0
C17orf59	-0.65	-1.69	-1.77	1.07	-1.01	-1.53	-1.4	1.1	0	-2	-2	0
CASC3	-0.8	-2.14	-3.05	-0.04	-1.1	-1.66	-1.79	1.02	0	-2	-2	0
CD52	3.77	-3.6	-2.85	-0.81	1.16	-1.96	-1.59	1.07	2	-2	-2	0
CD63	0.56	-1.19	-1.87	-1.24	1.01	-1.29	-1.41	-1.1	0	0	-2	0
CHD4	0.36	-1.63	-1.95	-0.27	1	-1.43	-1.44	-1.01	0	-2	-2	0
CORO1A	0.58	-3.64	-3.86	0.44	-1.12	-1.74	-1.67	1.16	0	-2	-2	0
COX6A1	1.12	-2.14	-1.66	0.58	1.02	-1.65	-1.35	1.19	0	-2	-2	0
CSF3R	0.41	-3.13	-3.45	0.21	1.02	-2.23	-1.87	1.16	0	-2	-2	0
CSTB	0.4	-1.88	-2.39	-0.55	-1.1	-1.45	-1.59	1.01	0	-2	-2	0
CTSD	-2.34	-2.82	-5.3	-1.08	-1.26	-1.75	-2.48	-1.12	-2	-2	-2	0
CYBA	0.75	-5.03	-5.53	0.3	-1.07	-2.15	-2	1.15	0	-2	-2	0
DYNLL1	-1.14	-1.37	-2.81	-0.94	-1.22	-1.29	-1.67	-1.05	0	0	-2	0
EEF1G	0.96	-2.62	-2.36	0.52	-1.12	-1.6	-1.45	1.23	0	-2	-2	0
EGLN2	-0.47	-3.14	-3.27	1.36	-1.13	-2.09	-1.93	1.23	0	-2	-2	0
ERH	-0.7	-2.43	-3	0.56	-1.17	-1.64	-1.7	1.12	0	-2	-2	0
ESRRA	-2.32	-1.7	-2.89	0.7	-1.25	-1.52	-1.79	1.06	-2	-2	-2	0
EWSR1	-0.14	-0.94	-1.5	-0.5	-1.05	-1.25	-1.33	-1.01	0	0	-2	0
FAM101B	0.78	-2.72	-2.02	1.49	1.12	-1.9	-1.5	1.14	0	-2	-2	0
FAU	2	-4.98	-5.03	-0.08	-1.07	-2.76	-2.5	1.17	2	-2	-2	0
FRAT1	-1.915	-1.08	-2.16	0.29	-1.2	-1.335	-1.55	1.035	-2	0	-2	0
FURIN	-0.48	-1.72	-3.03	-1.2	1.04	-1.56	-1.75	-1.17	0	-2	-2	0
GMEB1	-1.09	-1.87	-2.2	1.12	-1.06	-1.54	-1.49	1.1	0	-2	-2	0
GNAI2	1.52	-1.64	-1.95	-1.33	1.01	-1.35	-1.41	-1.06	2	-2	-2	0
GNB2	-0.32	-1.78	-2.41	-0.15	1.01	-1.53	-1.57	-1.03	0	-2	-2	0
GSTK1	1.87	-2.07	-2.06	-0.94	1.02	-1.53	-1.45	1.03	2	-2	-2	0
HLA-A	2.36	-2.67	-1.7	0.49	1.06	-1.69	-1.32	1.21	2	-2	-2	0
HLA-B	3.17	-3.06	-2.59	-0.96	1.11	-1.74	-1.51	1.03	2	-2	-2	0
HLA-F	1.15	-2.89	-3.29	-0.69	-1.02	-1.74	-1.72	1.03	0	-2	-2	0
HNRNPR	2.13	-2.17	-2.06	-0.96	1.25	-1.68	-1.46	-1.08	2	-2	-2	0
HSPE1	-0.61	-2.9	-3.35	0.84	-1.19	-1.86	-1.92	1.15	0	-2	-2	0
IDUA	0.64	-2.99	-2.74	0.95	1.04	-2.04	-1.72	1.13	0	-2	-2	0
IFNAR2	1.05	-3.6	-3.49	0.54	1.05	-2.09	-1.82	1.09	0	-2	-2	0
IL17RA	-0.51	-1.83	-2.3	0.33	-1.13	-1.5	-1.57	1.08	0	-2	-2	0
IL27RA	0.54	-2.42	-3.11	-0.78	1.02	-1.67	-1.74	-1.06	0	-2	-2	0
IRF3	-0.62	-2.04	-2.2	1.03	-1.13	-1.58	-1.53	1.17	0	-2	-2	0
KEAP1	-0.92	-1.585	-1.695	1.23	-1.085	-1.465	-1.405	1.13	0	-2	-2	0
KLF13	0.11	-2.19	-3.06	-0.78	-1.13	-1.54	-1.74	1	0	-2	-2	0
LSM7	1.7	-2.87	-2.08	0.87	1.04	-1.73	-1.42	1.18	2	-2	-2	0
LTB4R	-1.17	-2.46	-3.28	0.55	-1.11	-1.81	-1.86	1.09	0	-2	-2	0
M6PR	-0.74	-3.27	-3.97	0.66	-1.2	-2.03	-2.12	1.15	0	-2	-2	0
MAFG	-0.87	-1.1	-1.97	-0.31	-1.04	-1.34	-1.48	-1.06	0	0	-2	0
MAP2K2	-0.92	-3.24	-4.31	0.19	-1.18	-2.08	-2.31	1.06	0	-2	-2	0
MAP3K14	-1.05	-1	-2.17	-0.69	-1.08	-1.31	-1.54	-1.09	0	0	-2	0
MAP3K3	0.71	-1.9	-2.58	-1.12	1.06	-1.54	-1.63	-1.12	0	-2	-2	0
MAPKAPK2	-0.04	-1	-2	-1.32	-1.01	-1.25	-1.44	-1.14	0	0	-2	0
MFHAS1	2.21	-3.14	-2.55	0.15	1.23	-2.24	-1.73	1.06	2	-2	-2	0
MFN2	-1.02	-1.84	-2.58	0.32	-1.13	-1.56	-1.69	1.04	0	-2	-2	0
MRFAP1	0.18	-1.99	-1.75	0.98	-1.1	-1.57	-1.4	1.24	0	-2	-2	0
MTA2	-1.32	-1.83	-2.45	0.81	-1.12	-1.52	-1.58	1.08	0	-2	-2	0
MTHFR	-0.11	-1.38	-2.52	-1.36	-1.05	-1.37	-1.65	-1.15	0	0	-2	0
MXD3	-0.15	-2.42	-2.71	0.53	1.04	-1.82	-1.68	1.05	0	-2	-2	0
NAPA	-0.81	-1.37	-2.55	-0.78	-1.02	-1.41	-1.6	-1.12	0	0	-2	0
NDUFA3	1.05	-3.31	-3.01	0.77	-1.02	-1.88	-1.65	1.16	0	-2	-2	0
NFAT5	0.91	-3.04	-3.4	-0.33	1.1	-2.06	-1.95	-1.04	0	-2	-2	0
NUP62	-0.94	-1.52	-1.87	0.81	-1.07	-1.43	-1.43	1.08	0	-2	-2	0
ORAI1	1.44	-2.39	-2.18	-0.07	1.16	-1.77	-1.51	1.02	0	-2	-2	0
PFN1	1.52	-3.2	-3.57	-0.85	-1	-1.96	-1.91	1.02	2	-2	-2	0
PHF1	0.51	-2.7	-2.83	0.29	1.03	-2.08	-1.825	1.1	0	-2	-2	0
PHF11	0.15	-1.4	-1.52	0.18	1.06	-1.39	-1.3	1.01	0	0	-2	0
PIK3CD	-1.88	-2.93	-3.75	1.38	-1.35	-1.93	-2.09	1.25	-2	-2	-2	0
PIM1	2.3	-2.75	-2.3	-0.32	1.08	-1.98	-1.58	1.16	2	-2	-2	0
PKD1	1.55	-2.78	-2.43	0.22	1.17	-1.97	-1.64	1.03	2	-2	-2	0
PKN1	-0.39	-2.655	-3.325	0.17	-1.075	-1.78	-1.8	1.06	0	-2	-2	0
POR	-1.27	-1.44	-1.98	0.75	-1.09	-1.42	-1.46	1.06	0	0	-2	0
PPARD	-1.69	-2.12	-2.66	1.38	-1.13	-1.69	-1.7	1.13	-2	-2	-2	0
PPP1CA	-0.42	-1.9	-2.16	0.63	-1.06	-1.53	-1.49	1.08	0	-2	-2	0
PPP3R1	-1.72	-2.34	-2.91	1.45	-1.19	-1.66	-1.71	1.15	-2	-2	-2	0
PRDX1	0.33	-1.17	-1.68	-0.74	-1.09	-1.24	-1.36	-1.01	0	0	-2	0
PRDX5	0.755	-1.785	-1.71	0.095	-0.01	-1.445	-1.325	1.1	0	-2	-2	0
PREP	-0.86	-1.61	-2.01	0.69	-1.1	-1.44	-1.46	1.09	0	-2	-2	0
PSENEN	-0.2	-1.94	-1.59	1.49	1.05	-1.59	-1.34	1.13	0	-2	-2	0
PSMB2	-0.9	-1.71	-2.23	0.54	-1.17	-1.43	-1.52	1.1	0	-2	-2	0
PSMB8	-0.495	-3.3	-3.425	1.445	-1.12	-1.785	-1.67	1.2	0	-2	-2	0
PSMB9	-0.2	-2.82	-3.64	-0.2	-1.1	-1.72	-1.79	1.06	0	-2	-2	0
PSME2	0.75	-1.54	-2.13	-1.14	-1.07	-1.33	-1.43	-1.01	0	-2	-2	0
PTK2B	-0.55	-1.62	-2.83	-0.99	-1.01	-1.52	-1.72	-1.12	0	-2	-2	0
PTPN1	0.39	-1.78	-1.69	0.45	-1.09	-1.46	-1.37	1.16	0	-2	-2	0
PTPN6	1.14	-1.09	-1.52	-1.38	-1.04	-1.22	-1.31	-1.04	0	0	-2	0
RBM38	1.43	-2.65	-2.5	-0.08	1.105	-1.885	-1.58	1.08	0	-2	-2	0
RELB	0.68	-2.34	-3.1	-1.08	1.18	-1.79	-1.85	-1.22	0	-2	-2	0
RNF5	-0.65	-1.74	-1.69	1.3	-1.06	-1.5	-1.38	1.15	0	-2	-2	0
RPL19	3.89	-2.64	-1.85	-1.21	1.13	-1.55	-1.32	1.04	2	-2	-2	0
RPL31	2.65	-3.1	-3.12	-1.32	1.01	-1.74	-1.7	1.01	2	-2	-2	0
RPS13	2.59	-3.03	-3.07	-1.32	1.01	-1.71	-1.68	1.01	2	-2	-2	0
RPS24	-0.71	-1.48	-2.77	-1.02	-1.06	-1.39	-1.67	-1.14	0	0	-2	0
RPS6KA4	-1.64	-2.75	-4.34	-0.23	-1.24	-1.84	-2.27	1.01	-2	-2	-2	0
S1PR4	0.61	-3.93	-4.44	-0.01	-1.09	-2.27	-2.31	1.07	0	-2	-2	0
SERINC3	2.53	-3.91	-3.97	-0.97	1.19	-2.42	-2.09	-1.03	2	-2	-2	0
SHARPIN	-0.38	-2.13	-2.17	1.05	1.02	-1.6	-1.44	1.09	0	-2	-2	0
SIPA1	-0.44	-2.44	-2.7	0.85	-1.06	-1.81	-1.66	1.16	0	-2	-2	0
SLAMF6	0.7	-2.75	-2.45	0.9	1.03	-1.9	-1.61	1.15	0	-2	-2	0
SLC4A2	-0.59	-2.2	-2.26	1.25	1.02	-1.73	-1.53	1.11	0	-2	-2	0
SMPD1	-1.05	-1.5	-1.84	0.93	-1.06	-1.46	-1.44	1.07	0	-2	-2	0
SND1	-1.95	-1.11	-2.2	0.32	-1.29	-1.33	-1.51	1.13	-2	0	-2	0
ST6GALNAC4	-0.68	-2.445	-2.575	1.28	-0.02	-1.74	-1.58	1.125	0	-2	-2	0
STX8	0.43	-1.24	-2.01	-1.26	1.01	-1.34	-1.45	-1.09	0	0	-2	0
TAPBP	0.98	-3.32	-3.82	-0.55	-1.01	-2.07	-2.03	1.03	0	-2	-2	0
TBC1D10C	1.44	-2.99	-2.18	1.18	-1.02	-1.81	-1.48	1.25	0	-2	-2	0
TGFBRAP1	2.32	-3.8	-2.66	1.24	1.21	-2.42	-1.67	1.19	2	-2	-2	0
TNFRSF10A	0.54	-3.25	-3.13	0.91	1.03	-2.3	-1.86	1.2	0	-2	-2	0
TNFRSF1A	-1.93	-2.42	-3.49	0.82	-1.3	-1.64	-1.9	1.13	-2	-2	-2	0
TNFRSF8	-3.8	-0.2	-2.38	-0.21	-1.42	-1.08	-1.62	-1.06	-2	0	-2	0
TPI1	-0.67	-2.26	-2.84	0.43	-1.13	-1.63	-1.66	1.11	0	-2	-2	0
TRIM28	0.09	-1.87	-1.99	0.41	-1.01	-1.62	-1.5	1.08	0	-2	-2	0
TXN	0.58	-1.39	-2.115	-1.255	-1.075	-1.295	-1.485	-1.065	0	0	-2	0
UBE2H	-0.68	-2.62	-3.15	0.67	-1.1	-1.88	-1.78	1.17	0	-2	-2	0
UQCRB	-1.47	-2.32	-3.89	-0.49	-1.17	-1.71	-2.1	-1.05	0	-2	-2	0
WBSCR22	0.77	-2.43	-1.79	1.28	1.02	-1.7	-1.35	1.23	0	-2	-2	0
WNK1	1.72	-2.58	-2.5	-0.47	1.28	-1.92	-1.64	-1.1	2	-2	-2	0
ABCC4	0.09	2.86	2.21	-2.24	1.09	1.89	1.57	-1.3	0	2	2	-2
ACSL1	-1.66	5.46	3.39	-4.04	-1.2	3.73	2.11	-1.48	-2	2	2	-2
ACVR1	0.1	3.71	3.28	-2.18	1	2.24	1.89	-1.18	0	2	2	-2
ANXA1	1.65	2.66	2.75	-2.32	-1.04	2.15	1.77	-1.16	2	2	2	-2
AQP9	-1.83	5.05	4.01	-1.97	-1.37	2.9	2.12	1	-2	2	2	-2
ATXN1	-0.14	3.62	2.47	-3.17	1	2.2	1.6	-1.38	0	2	2	-2
BANK1	0.58	3.13	3.13	-1.66	1.09	2.02	1.82	-1.2	0	2	2	-2
BCL6	-0.01	3.57	3.09	-2.12	-1.09	2.45	2.02	-1.12	0	2	2	-2
BIRC2	0.2	3.02	2.85	-1.58	-1.01	1.99	1.72	-1.15	0	2	2	-2
BTK	0.55	3.06	2.63	-2.35	-1.1	2.12	1.59	-1.21	0	2	2	-2
CAT	-0.17	5.1	4.42	-2.88	-1.06	3.43	2.38	-1.36	0	2	2	-2
CD164	-1.03	2.76	1.86	-1.62	-1.05	1.77	1.44	-1.18	0	2	2	-2
CD44	1.22	3.31	2.93	-2.97	-1.08	2.39	1.82	-1.22	0	2	2	-2
CDKN1B	-0.7	2.69	1.56	-2.29	-1.11	1.87	1.35	-1.24	0	2	2	-2
CHSY1	0	3.41	2.56	-2.71	-1.07	2.28	1.66	-1.29	0	2	2	-2
CLEC4A	-2.21	5.8	2.19	-6.32	-1.57	3.98	1.47	-1.72	-2	2	2	-2
CRY1	-0.25	3.3	2.87	-1.73	1.01	2.07	1.74	-1.21	0	2	2	-2
CXCL5	-1.85	4.83	3.46	-2.43	-1.1	2.74	1.86	-1.34	-2	2	2	-2
DICER1	-0.63	3.55	2.12	-3.2	1	2.19	1.53	-1.44	0	2	2	-2
EIF1B	1.14	1.54	1.56	-1.58	1	1.47	1.37	-1.08	0	2	2	-2
FCGR2B	0.25	2.31	2.06	-1.5	1.11	1.67	1.51	-1.22	0	2	2	-2
G3BP2	0.41	2.21	1.9	-1.72	-1.01	1.71	1.44	-1.17	0	2	2	-2
GADD45A	0.18	2.74	2.49	-1.59	1.06	1.84	1.67	-1.18	0	2	2	-2
GSTO1	0.65	2.33	2.18	-1.72	-1.08	1.88	1.56	-1.11	0	2	2	-2
GZMB	1.52	3.53	3.53	-2.68	1.01	2.36	2	-1.2	2	2	2	-2
HIF1A	0.34	3.77	3.04	-2.95	1.09	2.44	1.89	-1.41	0	2	2	-2
HIST1H1C	-0.55	2.78	1.52	-2.68	-1.09	1.88	1.37	-1.26	0	2	2	-2
HLA-DMB	2.83	2.67	2.15	-4.45	1.04	2.03	1.47	-1.44	2	2	2	-2
HSP90B1	0.02	2.28	1.68	-1.88	-1.15	1.78	1.36	-1.14	0	2	2	-2
ID2	0.82	3.97	3.06	-3.77	-1.04	2.66	1.89	-1.35	0	2	2	-2
IDS	-0.04	3.16	2.88	-1.59	1.07	1.98	1.74	-1.21	0	2	2	-2
IFNG	1.96	3.85	4.83	-1.51	1.32	2.3	2.51	-1.21	2	2	2	-2
IFNGR1	-1.74	3.12	1.85	-1.74	-1.41	2.12	1.38	-1.09	-2	2	2	-2
IRF1	2.72	3.3	3.14	-3.95	1.05	2.34	1.81	-1.36	2	2	2	-2
LGALS3	-0.05	4.14	3.06	-3.32	-1.02	2.6	1.86	-1.37	0	2	2	-2
LILRA2	-0.44	3.8	1.97	-4.13	-1.32	2.42	1.34	-1.37	0	2	2	-2
MAP2K3	0.23	2.54	1.89	-2.25	-1.05	1.88	1.47	-1.21	0	2	2	-2
MAP3K8	-1.47	5.25	3.72	-3.2	-1.16	3.51	2.15	-1.41	0	2	2	-2
MS4A7	-2.33	4.3	2.02	-3.37	-1.48	2.74	1.39	-1.34	-2	2	2	-2
MYCBP2	1.08	2.43	2.22	-2.24	1.05	1.81	1.54	-1.23	0	2	2	-2
NINJ1	0.43	4.17	3.91	-2.36	1.09	2.97	2.33	-1.38	0	2	2	-2
NOTCH2	1.26	4.68	3.79	-4.39	1.12	3.12	2.21	-1.58	0	2	2	-2
PCM1	-0.16	3.71	3.53	-1.52	-1.02	2.36	1.98	-1.16	0	2	2	-2
PDE5A	0.6	2.8	2.31	-2.41	1.13	1.84	1.56	-1.34	0	2	2	-2
PGK1	0.01	3.04	2.3	-2.39	-1.07	2.06	1.55	-1.24	0	2	2	-2
PRKCB	1.7	2.89	2.97	-2.48	1.08	2.02	1.9	-1.15	2	2	2	-2
PRMT3	-0.68	3.34	2.75	-1.61	-1.06	2.1	1.65	-1.2	0	2	2	-2
PTGER4	0.09	4.31	4.02	-2.16	1.03	2.96	2.48	-1.22	0	2	2	-2
PTMA	0.03	3.9	3.62	-1.94	-1.02	2.46	2.1	-1.15	0	2	2	-2
PTPN11	0.2	4.29	3.71	-2.74	1	2.68	2.04	-1.32	0	2	2	-2
RAB10	-0.53	3.59	2.66	-2.42	-1.21	2.35	1.59	-1.22	0	2	2	-2
RASGRP3	-0.78	3.47	2.79	-1.72	-1.03	2.2	1.68	-1.27	0	2	2	-2
RECK	-0.29	3.15	2.68	-1.71	1.03	1.99	1.66	-1.23	0	2	2	-2
RRN3	-1.06	3.6	2.3	-2.58	-1.11	2.24	1.54	-1.31	0	2	2	-2
RSU1	0.16	3.88	3.7	-1.89	-1.01	2.45	2.04	-1.19	0	2	2	-2
SCD	-0.94	3.09	1.66	-2.73	-1.08	1.94	1.3	-1.38	0	2	2	-2
SEC24B	-0.33	4.21	3.11	-3.13	-1.02	2.59	1.82	-1.4	0	2	2	-2
SMAD7	0.31	2.55	1.97	-2.2	1.11	1.74	1.48	-1.31	0	2	2	-2
SNN	-1.67	3.08	1.97	-1.5	-1.17	2.12	1.54	-1.18	-2	2	2	-2
SNRK	0.45	3.97	3.83	-2.09	-1.02	2.58	2.1	-1.21	0	2	2	-2
SNX3	0.96	2.52	1.94	-2.78	-1.11	1.95	1.44	-1.22	0	2	2	-2
SOCS2	1.78	3.21	3.31	-2.63	1.22	2.05	1.86	-1.34	2	2	2	-2
STAT1	-0.19	3.67	2.71	-2.82	-1.22	2.26	1.51	-1.22	0	2	2	-2
TBC1D9	-0.73	4.04	2.85	-2.87	-1.09	2.65	1.84	-1.33	0	2	2	-2
TFRC	1.04	3.72	3.57	-2.55	1.06	2.45	2.07	-1.25	0	2	2	-2
TLR1	-2.2	4.02	2.27	-2.47	-1.16	2.46	1.56	-1.35	-2	2	2	-2
TLR7	-3.46	4.33	2.21	-2.08	-1.67	2.64	1.24	-1.28	-2	2	2	-2
TNS3	1.21	3.37	2.77	-3.37	-1.09	2.21	1.49	-1.35	0	2	2	-2
TSPAN33	1.9	3.17	2.31	-4.38	1.15	2.05	1.55	-1.53	2	2	2	-2
TUBB1	0.24	3.57	1.94	-4.34	-1.05	2.43	1.57	-1.48	0	2	2	-2
TWSG1	-1.38	3.6	2.38	-2.16	-1.05	2.17	1.56	-1.32	0	2	2	-2
VAV3	-0.71	2.85	1.76	-2.28	-1.07	1.86	1.38	-1.27	0	2	2	-2
VCL	0.68	3.19	2	-3.84	-1.07	2.25	1.54	-1.37	0	2	2	-2
VNN2	1.08	3.65	2.7	-3.96	-1.1	2.47	1.61	-1.39	0	2	2	-2
VPS37C	-0.91	2.76	1.85	-1.75	-1.2	1.97	1.41	-1.17	0	2	2	-2
YY1	-0.01	2.98	2.68	-1.59	-1.03	1.99	1.68	-1.15	0	2	2	-2
ZFHX3	-0.84	4.23	2.96	-2.97	-1.15	2.7	1.73	-1.35	0	2	2	-2
ZNF207	0.845	3.22	3.475	-1.505	-0.01	2.175	1.94	-1.115	0	2	2	-2
BNIP3L	-1.025	2.68	1.37	-2.285	-1.095	1.86	1.325	-1.275	0	2	0	-2
CD86	-2.325	1.94	-0.595	-2.945	-1.405	1.65	-0.225	-1.315	-2	2	0	-2
CPVL	-1.62	3.39	0.97	-3.92	-1.47	2.36	1.16	-1.38	-2	2	0	-2
CR2	0.05	2.37	0.95	-3.36	1.04	1.76	1.23	-1.49	0	2	0	-2
CSF1R	-0.74	2.69	0.84	-3.49	-1.29	1.98	1.16	-1.33	0	2	0	-2
DPYSL2	0.2	2.76	0.55	-4.99	-1.17	2	1.06	-1.6	0	2	0	-2
HCK	-0.32	1.71	-0.03	-3.32	-1.19	1.55	-1	-1.31	0	2	0	-2
HDAC4	-1.66	3.27	1.29	-3.08	-1.15	1.94	1.29	-1.31	-2	2	0	-2
HLA-DPB1	-4.48	3.95	0.36	-3.54	-1.61	2.38	1.07	-1.39	-2	2	0	-2
IL15	-1.5	2.83	1.2	-2.46	-1.24	1.88	1.19	-1.27	-2	2	0	-2
IRF8	-0.09	2.18	1.21	-2.39	-1.24	1.77	1.27	-1.13	0	2	0	-2
LMO4	-0.43	2.26	1.3	-2.07	-1.09	1.69	1.27	-1.22	0	2	0	-2
NQO2	-2.88	2.08	-0.33	-2.28	-1.31	1.58	-1.05	-1.26	-2	2	0	-2
NUMB	-1.28	1.82	0.19	-2.29	-1.25	1.555	0.035	-1.205	0	2	0	-2
PGRMC1	-0.58	2.71	1.31	-2.87	-1.17	1.92	1.31	-1.25	0	2	0	-2
PILRA	-2.31	3.58	1.3	-3.12	-1.38	2.33	1.29	-1.31	-2	2	0	-2
PLCG2	-1.09	2.62	1.1	-2.58	-1.25	1.91	1.21	-1.25	0	2	0	-2
PROS1	-0.67	2.42	0.78	-3.08	-1.02	1.73	1.19	-1.43	0	2	0	-2
PTGS1	-0.29	2.38	0.05	-4.6	-1.05	1.7	1.05	-1.54	0	2	0	-2
RAB31	-1.04	2.72	1.07	-2.88	-1.32	1.95	1.22	-1.21	0	2	0	-2
RALB	-0.93	2.29	1.34	-1.61	-1.25	1.74	1.26	-1.1	0	2	0	-2
SFTPD	-3.44	2.96	0.29	-2.53	-1.35	1.87	1.05	-1.31	-2	2	0	-2
SNCA	-2.73	2.73	0.87	-1.7	-1.35	1.77	1.19	-1.1	-2	2	0	-2
TGFBI	-1.68	3.13	0.93	-3.39	-1.48	2.39	1.23	-1.31	-2	2	0	-2
TLR8	-3.185	3.51	0.905	-2.86	-1.57	2.265	1.105	-1.305	-2	2	0	-2
TMEM127	-0.36	1.66	0.78	-1.8	-1.01	1.4	1.13	-1.23	0	2	0	-2
TNFSF4	-2.19	2.18	0.57	-1.57	-1.16	1.57	1.13	-1.2	-2	2	0	-2
VCP	0.47	1.78	1.46	-1.62	-1.01	1.54	1.33	-1.15	0	2	0	-2
AIF1	-0.18	-0.85	-2.4	-2.2	-1.18	-1.09	-1.5	-1.17	0	0	-2	-2
ALDOB	-3.68	-0.44	-3.62	-1.94	-1.38	-1.1	-1.96	-1.29	-2	0	-2	-2
APLP2	-1.35	-0.8	-3.07	-2.38	-1.17	-1.23	-1.81	-1.27	0	0	-2	-2
CEBPA	-0.55	-0.64	-3.71	-4.54	-1.19	-1.16	-2.06	-1.49	0	0	-2	-2
CYBB	-1.86	-2.29	-5.19	-2.46	-1.31	-1.37	-2.25	-1.25	-2	-2	-2	-2
FCER1G	-1.55	-1.19	-3.86	-2.75	-1.28	-1.28	-1.97	-1.2	-2	0	-2	-2
FKBP1A	-0.9	-1.02	-2.98	-2.19	-1.15	-1.21	-1.72	-1.24	0	0	-2	-2
FLNA	-0.96	-1.85	-3.65	-1.53	-1.06	-1.51	-1.96	-1.22	0	-2	-2	-2
GAA	0.89	-1.43	-2.715	-2.495	1.105	-1.35	-1.57	-1.28	0	0	-2	-2
HLA-DPA1	2.8	-0.86	-2.17	-4.49	1.07	-1.13	-1.42	-1.34	2	0	-2	-2
ILK	-1.12	-0.37	-1.92	-1.52	-1.06	-1.11	-1.43	-1.21	0	0	-2	-2
LRP1	-1.06	-0.59	-3.25	-3.38	-1.02	-1.19	-1.87	-1.53	0	0	-2	-2
LST1	-0.126667	-0.786667	-2.75	-2.97	-1.11667	-1.18333	-1.68667	-1.29	0	0	-2	-2
MSN	0.95	-1.4	-2.53	-2.28	-1.03	-1.34	-1.59	-1.15	0	0	-2	-2
RBM12B	1.61	-1.49	-2.11	-1.99	1.18	-1.42	-1.54	-1.28	2	0	-2	-2
RPS17	2.56	-3.64	-4.05	-1.71	1.02	-2.01	-2.05	-1.04	2	-2	-2	-2
RXRA	-0.56	-0.83	-2.88	-2.72	-1.18	-1.14	-1.7	-1.26	0	0	-2	-2
S100A4	1.46	-2.45	-3.35	-1.98	-1.06	-1.47	-1.7	-1.1	0	-2	-2	-2
TCIRG1	0.26	-1.95	-3.23	-1.72	-1.07	-1.54	-1.78	-1.08	0	-2	-2	-2
