# Supplementary material for: Racial differences in microRNA and gene expression in hypertensive women
Source: Sci Rep. 2016 Oct 25;6:35815. doi: 10.1038/srep35815 (PMC5078799; doi:10.1038/srep35815)
Supplement: Supplementary Excel File 2 (Dataset 2) [file srep35815-s3.xls]

## Sheet: Different IPA Pathways
Inflamation-related Gene Set	Hypertension-related Gene Set	Renin-Angiotensin Signaling	Nitric Oxide Signaling in the Cardiovascular System	FAK Signaling	Actin Cytoskeleton	Left Ventricular Dysfunction	PI3K_AKT Signaling	Hypertension Pathway	VEGF Signaling	Inflammation of the Artery	Atherosclerosis Signaling	Blood Flow	Calcium Signaling	Endothelin-1 Signaling	IL-6- Signaling	NF-kB Signaling	Production of NO and ROS In Macrophages	STAT3 Pathway	Blood Pressure	CVD Targets		Compiled List of All Pathways
LILRA3	ABCF2	AC	ACh	α-actin	ABI2	ABCC8	p21Cip1	ABCF2	α-ACTININ	ACAT1	ALOX	ACE	5HT3R	AC	A2M	β-TrCP	ARG2	BCL2	ABCA1	GDNF		14-3-3
TIA1	ABLIM1	ACE	AChR	ADRB1	ACTN	ACE	PINCH1	ABLIM1	14-3-3σ	AKT1	CCR2	APP	Actin-α	c-FOS	AKT	A20	CAT	CDC25A	ACTA2	AKT2		14-3-3ε
ADARB1	ACTR6	AgtR1	ADRB1	AKT	APC	ACTC1	Bcl-XL	ACTR6	14-3-3ε	ANKH	CCR3	AVP	ADP	c-JUN	c-Fos	ABIN-1	CBP	CIS	ACVRL1	DPYSL3		14-3-3σ
DNASE2	ADD1	AgtR2	ADRB3	ASAP1	ARHGEF1	ADRA2A	eIF4E	ADD1	ACTIN	APOC3	CD36	BDNF	AKAP5	c-MYC	c-Jun	AKT	p22phox	GRIM-19	ADCY6	RERE		4E-BP1
PRKCZ	AFF3	AngiotensinI	AKT	BACH1	ARHGEF12	ADRA2C	Rheb	AFF3	AKT	APOE	CD40	CDKN1B	AMPAR	COX	c-Raf	BAFF	gp91	GTP	ADH5	CAMK2A		5HT3R
VRK1	AFTPH	AP-1	AMP	BIRC5	ARHGEF4	ADRB1	MCL1	AFTPH	ARNT	APP	CD40L	CITED2	ASPH	DAG	CD14	Bcl10	SHP-1	JAK2	ADM	RUNX1		A20
CYP2E1	AMD1	ATF2	AMPK	BTC	ARHGEF6	ADRB2	14-3-3ε	AMD1	BAD	C19orf10	Chymase	CXCL12	ATP	ECE	CK2	BMP4	HoxA10	JNK	ADORA2A	RAPGEF3		A2M
PRMT2	APOL3	ATP	ARG2	c-RAF	ARHGEF7	AGTR1	CTMP	APTX	BCL-2	CASP3	Collagen	CYBB	ATP2C1	ETA	Collagen type I	BIMP1	ICSBP	MKK1	PARP1	MAPKAPK2		ABCA1
TFG	APTX	c-Fos	BDK	Calpain	ARP2	Akt	BAD	AR	BCL-XL	CASP8	CXCR4	EPO	CABIN1	ETB	CRP	BMP2	IFNγ	MKK2	ADRB2	SLC25A4		ABCA7
TROVE2	ARHGEF1	c-Jun	BKR2	CAS	BAIAP2	ATP2A2	β-catenin	ARHGEF1	c-RAF	CASP9	Eotaxin	ERBB2	Calcineurin	Gα	CYP19	BR3	IL-4	MYC	ADRBK1	STAT5A		ABCB1
USP4	ARL8B	c-Raf	CALM1	CASP3	ARP3	BLM	SHC	ARL8B	DAG	CAV1	E-Selectin	ERBB4	CALM	Gαi	Elk-1	CARD11	IRF-1	p21	AMFR	CECR1		ABCB10
DUSP14	ATF6	cAMP	Calmodulin	CAST	Bradykinin	CACNA1B	JIP1	ARNT	EIF	CECR1	ESL-1	ESRRG	CALR	Gαq	GP130	Caspase8	JAK2	p38	ANGPT2	UTP14C		ABCC1
FBXO32	ATL3	DAG	CaM	CRK	C3orf10	CACNA1E	TSC2	ATF6	eNOS	DYNLL1	FFA	ETS1	CAMKI	GAB1	GRB2	CBP	MPO	PIAS3	APEX1	NFATC1		ABCC4
GAR1	ATMIN	Elk1	CAV1	CSF1	Wasf1	Cacnb	c-Raf	ATL3	ERK1/2	ELK1	ICAM1	FGF2	CAMKII	GC	HSP27	CD40	p47phox	PIM1	APP	ALDH3A2		ABCC8
HSD17B8	ATP2C1	ERK1/2	ERK1	CSK	CAS	Calcineurin	p53	ATM	FAK	ELN	IFN-γ	GSN	CAMKIV	GRB2	IκB	CD40L	p67phox	PTP	ARG2	TAB1		ABCF2
LCK	ATP6V1A	FAK	ERK2	DDX17	CD14	CAV1	GRB2	ATMIN	FKHR	GATA3	IL-1	HIF1A	CAMKK	GTP	IKK	CK2	p40phox	RAC1	ARNTL	PPP1CA		ABI2
LY9	BAZ1A	Gαq	NOS3	DOCK180	CDC42	CDKN2A	GDF-15	ATP2C1	Fkhr-Sfn	IFNGR1	IL-6	Ho	CASQ	IP3R	IL-1	Cot	iNOS	RAF1	ATP1A1	APOL3		ABIN-1
PIK3R1	BCAT1	GRB2	ESR1	EGF	CFL	CEBPA	ILK	ATP6V1A	GRB2	IGF2	IL-8	IL12	CBP	MAPK	IL-1R	EGF	PKCβ	RAS	ATP2A2			ABLIM1
RUVBL1	BMPR2	IP3	GC	EGFR	c-RAF	CHGA	eNOS	BAZ1A	HIF-1α	IGF2R	Integrinα4	Kallikrein	CHP	NOS	IL-6	FADD	PPARα	SHP1	ATP2B4			AC
TRADD	BNIP2	IP3R	GTP	F-actin	CRK	CKMT2	Bcl-2	BCAT1	HUR	IL10	Integrinβ2	KCNK2	CRAC	PGE2	IL-6R	GH	SIRPα	SOCS	BGN			ACADVL
TSTA3	BTBD7	JAK2	HSP90	FAK	c-SRC	CPT1A	COX-2	BCL6	KDR	IL17RB	LDL	KNG1	CREB	PI3K	IL-8	GSK-3β	Rac1	SRC	BMPR2			ACAT1
USP11	CALML4	JNK	IP3R	FYN	DDX20	CSF3R	MDM2	BMPR2	PI3K	IL1RN	LPL	LRP1	DSCR1	PKC	JAK2	HDAC1/2	PU.1	STAT3	CACNB3			ACE
FHIT	CASP8	MCP-1	MEK1	GPC3	DIAPH	DTNA	4E-BP1	BNIP2	PIP2	IL6	MCP-1	MEOX2	ERK1	PLA2	JNK	IκB	STAT1	TYK2	CAV1			ACh
FLT3LG	CBX7	MEK1	MEK2	GPM6A	DOCK1	EGFR	14-3-3σ	BORA	PIP3	IL6R	M-CSF	NMDA Receptor	ERK2	PLC	LBP	IKKα	TNF-α		CD34			AChR
CASP8	CCDC50	MEK2	LAMA1	GRAF	DRF1	EPO	NANOG	BRCA1	PKCα	JUNB	MMP1	NOS1	GLUR5	PLD	LPS	IKKβ	MEK1		CD44			ACLY
FASTK	CD34	MEKK1	PDE1	GRB2	DRF3	EPOR	Cdc37	BTBD7	PKCβ	LRP1	MMP13	NOS3	HDAC	ET1	MAPKAPK2	IKKγ	AKT		CD47			ACO1
FYN	CDC7	NF-κB	PDE2	HSPA4	EGF	ERCC4	ASK1	CALML4	PLCγ	MYC	MMP3	NPY	IP3R	PTGER2	MCL1	IL-1	AP-1		CDH13			ACSL1
MAN2C1	CFH	NOX1	PDE3	HTR2C	ERK1	ESR2	mTOR	CASP1	PXN	NR3C1	MMP9	NRG	LETM1	RAF	MDR1	IL-1R/TLR	IκB		COL5A1			ACTA2
MED16	CHM	p38 MAPK	PDE5	Hyaluronan	ERK2	FBXL5	Cot	CASP8	PYK2	PIP	NF-κB	PLG	MCU	RAS	MKK3	IRAK4	IFNγR		CTSB			ACTB
PSMB5	CHN2	PAK	PI3K	Integrin	ERM	FEN1	PDK1	CBX7	RAS	PRKCZ	PDGF	PTGS2	MEF2	SHC	MKK4	IRAK1	IkB-NfkB		CYBA			ACTC1
RASSF1	CLCN6	PGE2	PKA	JAM3	F2	FGF23	cyclin D1	CCDC50	ROCK	PRKD1	PLA2	PTK2B	MICU1	SOS	MKK6	IRAK-M	IKK		DUSP1			ACTIN
RELA	CMTM7	PI3K	PKC	KEAP1	F2R	FKBP1B	PTEN	CD34	SHC	PSEN1	P-Selectin	Relaxin	nACHR	SRC	MKK7	JNK1	JAK		E2F2			Actin-α
TSPO	CPD	PIP2	PKCδ	LAMC2	F-actin	FSTL3	TSC1	CDC7	SHP	PSEN2	PSGL-1	SERPINC1	NCLX		NIK	LCK	JNK		ECE1			ACTN
ABCA7	CYB5R3	PKA	PKG	MAPKAPK2	FAK	GAA	p27Kip1	CDKN1A	SOS	SCAP	SDF-1α	SHH	NCX		p38	LTA	LDL		S1PR1			ACTR6
ACTB	CYBA	PKC	PLN	MMP8	FGD1	GLA	14-3-3	CDKN2A	SRC	SCARB1	SR-A	Sod	NFATc		PI3K	LTBR	LPS		EDN1			ACVR1
BAX	CYBB	PLCγ	PSEN1	NCKAP1	FGD3	GLP1R	14-3-3-Cdkn1b	CFH	TSAD	SCP2	TF	SRF	NMDAR		Ras	MALT1	MEKK		EFNB1			ACVRL1
CBY1	CYP2E1	PTGER2	RyR2	NRG1	FGF	GPX1	AKT	CHEK2	VCL	SGK1	TGF-β	TGFB1	PKA		SHC	MEKK1	MKK4		EPAS1			ADAM17
CEP68	DBP	PYK2	SERCA	OCRL	FilGAP	HDAC9	ERK1/2	CHM	VEGF	SIGMAR1	TNF	TREM1	PMCA		SHP2	MEKK3	MKK7		F2R			ADARB1
CPNE1	DCUN1D5	Rac1	SHC1	PAK	FLNA	HMGA1	FKHR	CHN2	VEGFC	SP1	TNFRSF12A	TRH	RAP		SOCS1	MYD88	NF-κB		F2RL1			ADCY6
HNRNPK	DNAJB11	RANTES	SIK2	PDGFRA	FN1	HTR2B	GAB1/2	CLCN6	VEGFR	SSBP2	TNFRSF14	Vegf	RRYR		SOCS3	NAK	p38MAPK		FKBP1B			ADD1
IL11RA	DNAJB9	Ras	SLC7A1	PDK1	GIT1	IL1RAP	GSK3	CMTM7	VEGFD	STAT5A	TNFSF14	VEGFA	SERCA		SOS	NAP1	PI3K		GLA			ADH5
LTBP3	DTX3	Renin	VCL	PEX2	GNG12	IL1RL1	GYS	CPD		STAT5B	Tryptase	VIP	TRDN		SRF	NF-κB	PIP3		GNAQ			ADK
LYPLA2	FAF2	ROS	VEGF	PI3K	GRB2	IRX4	HSP90	CYB5R3		SYK	Tweak		Tropomyosin		STAT3	NF-κB1	PKC		GPER1			ADM
MAML1	FAM49A	SEK1	VEGFR	PIP2	GRLF1	ITGB3	IκB	CYBA		TCF3	VCAM1		Troponin C		TAB1	NGF	PLCγ		GRK4			ADORA2A
MARK2	FBXO32	SHC		PIP3	GSN	KCNJ11	IkB-NFkB	CYBB		TERT	vLDL		Troponin I		TAK1	NIK	PP1/PP2a		GPX1			ADP
MBP	FKBP1A	SHP-1		PKL	Gα12/13	LAMA4	IKK	CYP2E1		TK1			Troponin T		TNF-α	RelA	Rap1		GRB10			ADRA2A
MEI1	FKBP2	SOS		PLCγ	HSPC300	LDB3	Integrin	DBP		TLR7			VGCC		TNFR	PELI1	Rho		HIF1A			ADRA2C
MTX1	FNDC3B	STAT1		PLXNA4	IQGAP	MAPK7	JAK	DCUN1D5		TLR9					TRAF2	PI3K	ROS		HMOX1			ADRB1
PPP1R8	GLO1	STAT3		POLR1B	LBP	MAST1	NF-κB	DNAJB11		TNF					TRAF6	PKAc	TLR2		HTR2B			ADRB2
PRDX2	GMFB	TNF-α		PRAME	LIMK	MB	p70S6K	DNAJB9		TRAF6					TSG6	PKC(β,θ)	TNFR		IL6			ADRB3
SELPLG	GNAI3			PRKAR1A	LPS	MIB1	PI3K p110	DTX3		TSPO					VEGF	PKCζ	TRL4		ITGB3			ADRBK1
SIGIRR	GPC2			PTEN	MLCK	MUS81	PI3K p85	EPB41		TUSC2						PKR			LEPR			ADSS
SIGMAR1	GUK1			PXN	MLCP	MYBPC3	PIP2	ERG		UBC						PLCγ2			LRP5			AFF3
SLFN5	GYPC			RAB27A	MYL	MYH7	PIP3	EZH2		USP25						Raf			MAOA			AFTPH
TAP2	GZMB			RAC	Myosin	MYLK3	PP2A	FAF2								RANKL			ABCC1			AGFG1
TCF7	HAGH			RAD21	NAP125	NOS1	Ras	FAM49A								Ras			MYH9			AgtR1
TNFRSF25	HIF1A			RAS	NCL	NOS3	SHIP	FBXO32								RelB			NOS3			AgtR2
PTPRC	HMGCR			RHAMM	NHE1	NR3C2	SOS	FKBP1A								RIP			OCRL			AIF1
AMY2A	HNRNPU			ROCK1	NWASP	NT5E		FKBP2								TAB1			P2RX4			AKAP13
ANXA2	ILK			RUFY3	PAK	PBX2		FNDC3B								TAB2			PLAT			AKAP5
BID	KCTD15			SCAMP1	PDGF	PBX3		FOXO1								TAK1			PLAU			AKT
BRWD1	KIAA1147			SET	PFN	PDE5A		FOXO3								TANK			PLAUR			AKT1
C3AR1	KYNU			SOS	PI3K	PFKM		GLO1								TCR			PLD1			AKT2
CACNA2D4	LDLR			SOX17	PI4P5K	PKNOX1		GMFB								TGF-α			PLOD2			ALDH3A2
CAPN2	LMBRD1			SRC	PIP	PLIN5		GNAI3								TIRAP			PSEN1			ALDOB
CD55	LOC642361			SULF2	PIP2	PLK1		GPC2								TNF-α			PTGS1			ALOX
DEK	MTHFR			SYNJ1	PIP3	PPARG		GSTP1								TNFR			PTGS2			AMD1
ECHDC1	MTHFS			Talin	PIR121	PPP3CB		GUK1								TRADD			RAC1			AMFR
EPSTI1	MUS81			TENM4	PXN	PRDM16		GYPC								TRAF5			RDX			AMP
GRSF1	MYNN			Tensin	RAC	PRKAA2		GZMB								TRAF2			RENBP			AMPAR
HPGD	NDFIP2			TGIF1	RAS	PTGIR		HAGH								TRAF6			RGS2			AMPK
IDI1	NETO2			TPM3	RHOA	PTPN11		HIF1A								TTRAP			SDC4			AMY2A
IFNGR2	NLRP1			TRH	ROCK	RCAN1		HMGCR								UBE2N			SET			AMY2B
IFRD1	NOTCH4			VCL	SHC	RGS6		HNRNPU								UBE2V1			SGK1			Angiotensin I
IL18R1	NR1H2			WAS	SOS	RNLS		HTT								Zap70			SHC1			ANGPT2
ITGA4	NR3C1			WDR48	SSH	RXRA		IL6											SOD2			ANKH
LDLR	OSBPL11			WTAP	Talin	SLC8A1		ILK											SRD5A1			ANXA1
MIER1	PARP1				TMSB4	SMURF2		IRS1											STAT2			ANXA2
NOTCH4	PBX3				TP53	STAU1		KCTD15											STC1			AP-1
NR2C1	PDE12				TRIO	SUMO2		KIAA1147											TFRC			APC
PTEN	PDE5A				VAV/TIAM	TERC		KLF13											THBS1			APEX1
TBK1	PGM2				VCL	TNNC1		KYNU											TK1			APLP2
TICAM1	PHKB				WAVE1	TNNT2		LDLR											TNFRSF1B			APOC3
TREM1	PIGA				WAVE2	TPM1		LMBRD1											TRPC6			APOE
ABCB1	PIGN					UBC		MARCH2											UCP2			APOL3
ABCB10	POLR3B					VAV2		MDC1											VCL			APP
ACLY	PPARD					VAV3		METTL17											VEGFC			APRT
ACO1	PPP1R12C					VDR		MKL1											WEE1			APTX
ADAM17	PTGS1							MPP1											MKKS			AQP9
ADK	RAB1A							MTHFR											SDPR			AR
ADSS	RANBP3							MTHFS											RGS5			ARFGAP1
AGFG1	RGS2							MTOR											IRS2			ARG2
AMY2B	SCYL2							MUS81											TNFSF10			ARHGEF1
ATG5	SEC23B							MYC											IER3			ARHGEF12
ATP2C1	SNCA							MYNN											UBE2M			ARHGEF4
BIRC3	SNTB1							NDFIP2											DNAJA3			ARHGEF6
BMI1	SP3							NETO2											CYTH2			ARHGEF7
C9orf72	SPARC							NKX2-3											GTF3C3			ARIH1
CD226	SPPL2A							NLRP1											MED27			ARL2BP
CD34	ST8SIA4							NOS2											SEC24C			ARL8B
CDK6	STK39							NOS3											KEAP1			ARNT
CFH	SYNCRIP							NOTCH4											OXSR1			ARNTL
CHM	TACC1							NR1H2											DMTF1			ARP2
DARS	TM9SF2							NR3C1											DCAF7			ARP3
DDB1	TMED5							OSBPL11											FSTL3			ARRB2
DPP4	TMEM129							PARP1											PDLIM5			ASAP1
EEF1A1	TMEM204							PBX3											FSTL1			ASK1
EEF1E1	TMEM97							PCGF2											NISCH			ASPH
ERN1	TMX1							PDE12											PEG10			ATF2
FAF1	TRAM1							PDE5A											PLCB1			ATF6
GBP2	TRMU							PGM2											ARL2BP			ATF6B
GLB1	VAV3							PHKB											DDAH1			ATG5
GPR65	XBP1							PIGA											GPSM1			ATL3
HMGB1	ZFYVE27							PIGN											HSPB8			ATM
HPRT1	ZNF274							POLR3B											STK39			ATMIN
HRAS	ZNF532							PPARD											CD274			ATP
HSPA5	ZNF800							PPP1R12C											F11R			ATP11C
HSPD1	ZNF827							PRKCA											CLEC1B			ATP1A1
IDE								PTGS1											PPME1			ATP2A2
IFIH1								PTGS2											NCKIPSD			ATP2B4
IL12A								RAB1A											LARP1B			ATP2C1
KIAA1147								RAC1											RNLS			ATP6V1A
KIF1B								RANBP3											WDR33			ATXN1
MAN2A1								RB1											PCDH10			AVP
MTHFD2L								SELL											ERAP2			BACH1
MTR								SIRT1											FAM57A			BAD
MUC1								SRF											USP48			BAFF
NCSTN								SUMO2											WDR36			BAIAP2
NFKB1								TGFBR1														BAK1
NONO								TP53														BANK1
NQO1								TSC22D3														BAX
NR3C1								UBC														BAZ1A
NUDCD2								UBE2D3														BCAT1
OPTN								UBE2L3														Bcl10
PARP1								UBE3A														BCL2
PDGFC								VHL														Bcl-2
PHIP																						BCL6
PITPNA																						Bcl-XL
PLEKHA1																						BDK
POLA1																						BDNF
POLB																						BGN
PPP2CA																						BID
PPP3CA																						BIMP1
PRNP																						BIRC2
PTPN22																						BIRC3
RAB27A																						BIRC5
RAB2A																						BKR2
RAD23B																						BLM
RALGAPA1																						BMF
RFTN1																						BMI1
RHOA																						BMP2
RNASEL																						BMP4
RPS6KA5																						BMPR2
RRP15																						BNIP2
SEC62																						BNIP3L
SIRT1																						BORA
SLAMF7																						BR3
SLC22A4																						Bradykinin
SLC2A3																						BRCA1
SNRNP200																						BRWD1
SSBP2																						BTBD7
SYVN1																						BTC
TCP1																						BTK
TGFBR3																						BTN2A1
TLE1																						C14orf2
TOPBP1																						C17orf59
TPMT																						C19orf10
TRAF3IP2																						C3AR1
TRAF5																						C3orf10
TRAK2																						C5
TRAM1																						C9orf72
TUBD1																						CABIN1
VARS																						CACNA1B
XBP1																						CACNA1E
ACTA2																						CACNA2D4
ARIH1																						Cacnb
CD48																						CACNB3
EIF3E																						Calcineurin
FDFT1																						CALM
NT5E																						CALM1
ATP11C																						CALML4
CASP3																						Calmodulin
CASP5																						Calpain
CD38																						CALR
CD46																						CaM
HMGCR																						CAMK2A
JAM3																						CAMKI
KIR3DL2																						CAMKII
LILRA4																						CAMKIV
MERTK																						CAMKK
MGAT2																						cAMP
PHYH																						CAPN2
PPFIA1																						CARD11
SPRED1																						CAS
TANK																						CASC3
USP15																						CASP1
BTN2A1																						CASP3
C5																						CASP5
CHUK																						CASP8
DNAJB11																						CASP9
ELF1																						Caspase8
FAS																						CASQ
FDPS																						CAST
SPARC																						CAT
TP53BP2																						CAV1
TRAF6																						CBP
WRN																						CBX7
CDK5R1																						CBY1
GTF2H4																						CCDC50
HLA-C																						CCR2
IKZF3																						CCR3
NR2C2																						CD14
AKAP13																						CD164
CTSD																						CD226
ESRRA																						CD274
FRAT1																						CD34
PIK3CD																						CD36
PPARD																						CD38
PPP3R1																						CD40
RPS6KA4																						CD40L
SND1																						CD44
TNFRSF1A																						CD46
TNFRSF8																						CD47
ACADVL																						CD48
ARFGAP1																						CD52
ARRB2																						CD55
ATF6B																						CD63
BAK1																						CD86
BMF																						CDC25A
C14orf2																						Cdc37
C17orf59																						CDC42
CASC3																						CDC7
CD63																						CDH13
CHD4																						CDK5R1
CORO1A																						CDK6
COX6A1																						CDKN1A
CSF3R																						CDKN1B
CSTB																						CDKN2A
CYBA																						CEBPA
DYNLL1																						CECR1
EEF1G																						CEP68
EGLN2																						CFH
ERH																						CFL
EWSR1																						c-Fos
FAM101B																						CHD4
FURIN																						CHEK2
GMEB1																						CHGA
GNB2																						CHM
HLA-F																						CHN2
HSPE1																						CHP
IDUA																						CHSY1
IFNAR2																						CHUK
IL17RA																						Chymase
IL27RA																						CIS
IRF3																						CITED2
KEAP1																						c-Jun
KLF13																						CK2
LTB4R																						CKMT2
M6PR																						CLCN6
MAFG																						CLEC1B
MAP2K2																						CLEC4A
MAP3K14																						CMTM7
MAP3K3																						c-MYC
MAPKAPK2																						COL5A1
MFN2																						CORO1A
MRFAP1																						Cot
MTA2																						COX
MTHFR																						COX-2
MXD3																						COX6A1
NAPA																						CPD
NDUFA3																						CPNE1
NFAT5																						CPT1A
NUP62																						CPVL
ORAI1																						CR2
PHF1																						CRAC
PHF11																						c-Raf
PKN1																						CREB
POR																						CRK
PPP1CA																						CRP
PRDX1																						CRY1
PRDX5																						CSF1
PREP																						CSF1R
PSENEN																						CSF3R
PSMB2																						CSK
PSMB8																						c-SRC
PSMB9																						CSTB
PSME2																						CTMP
PTK2B																						CTSB
PTPN1																						CTSD
PTPN6																						CXCL12
RBM38																						CXCL5
RELB																						CXCR4
RNF5																						CYB5R3
RPS24																						CYBA
S1PR4																						CYBB
SHARPIN																						cyclin
SIPA1																						CYP19
SLAMF6																						CYP2E1
SLC4A2																						CYTH2
SMPD1																						DAG
ST6GALNAC4																						DARS
STX8																						DBP
TAPBP																						DCAF7
TBC1D10C																						DCUN1D5
TNFRSF10A																						DDAH1
TPI1																						DDB1
TRIM28																						DDX17
TXN																						DDX20
UBE2H																						DEK
UQCRB																						DIAPH
WBSCR22																						DICER1
APRT																						DMTF1
CD52																						DNAJA3
FAU																						DNAJB11
GNAI2																						DNAJB9
GSTK1																						DNASE2
HLA-A																						DOCK1
HLA-B																						DOCK180
HNRNPR																						DPP4
LSM7																						DPYSL2
MFHAS1																						DPYSL3
PFN1																						DRF1
PIM1																						DRF3
PKD1																						DSCR1
RPL19																						DTNA
RPL31																						DTX3
RPS13																						DUSP1
SERINC3																						DUSP14
TGFBRAP1																						DYNLL1
WNK1																						E2F2
ACSL1																						ECE
AQP9																						ECE1
CLEC4A																						ECHDC1
CXCL5																						EDN1
IFNGR1																						EEF1A1
MS4A7																						EEF1E1
SNN																						EEF1G
TLR1																						EFNB1
TLR7																						EGF
ABCC4																						EGFR
ACVR1																						EGLN2
ATXN1																						EIF
BANK1																						EIF1B
BCL6																						EIF3E
BIRC2																						eIF4E
BTK																						ELF1
CAT																						Elk1
CD164																						Elk-1
CD44																						ELN
CDKN1B																						eNOS
CHSY1																						Eotaxin
CRY1																						EPAS1
DICER1																						EPB41
EIF1B																						EPO
FCGR2B																						EPOR
G3BP2																						EPSTI1
GADD45A																						ERAP2
GSTO1																						ERBB2
HIF1A																						ERBB4
HIST1H1C																						ERCC4
HSP90B1																						ERG
ID2																						ERH
IDS																						ERK1
LGALS3																						ERK2
LILRA2																						ERM
MAP2K3																						ERN1
MAP3K8																						E-Selectin
MYCBP2																						ESL-1
NINJ1																						ESR1
NOTCH2																						ESR2
PCM1																						ESRRA
PDE5A																						ESRRG
PGK1																						ET1
PRMT3																						ETA
PTGER4																						ETB
PTMA																						ETS1
PTPN11																						EWSR1
RAB10																						EZH2
RASGRP3																						F11R
RECK																						F2
RRN3																						F2R
RSU1																						F2RL1
SCD																						F-actin
SEC24B																						FADD
SMAD7																						FAF1
SNRK																						FAF2
SNX3																						FAK
STAT1																						FAM101B
TBC1D9																						FAM49A
TFRC																						FAM57A
TNS3																						FAS
TUBB1																						FASTK
TWSG1																						FAU
VAV3																						FBXL5
VCL																						FBXO32
VNN2																						FCER1G
VPS37C																						FCGR2B
YY1																						FDFT1
ZFHX3																						FDPS
ZNF207																						FEN1
ANXA1																						FFA
GZMB																						FGD1
HLA-DMB																						FGD3
IFNG																						FGF
IRF1																						FGF2
PRKCB																						FGF23
SOCS2																						FHIT
TSPAN33																						FilGAP
CD86																						FKBP1A
CPVL																						FKBP1B
HDAC4																						FKBP2
HLA-DPB1																						FKHR
IL15																						Fkhr-Sfn
NQO2																						FLNA
PILRA																						FLT3LG
SFTPD																						FN1
SNCA																						FNDC3B
TGFBI																						FOXO1
TLR8																						FOXO3
TNFSF4																						FRAT1
BNIP3L																						FSTL1
CR2																						FSTL3
CSF1R																						FURIN
DPYSL2																						FYN
HCK																						G3BP2
IRF8																						GAA
LMO4																						GAB1
NUMB																						GADD45A
PGRMC1																						GAR1
PLCG2																						GATA3
PROS1																						GBP2
PTGS1																						GC
RAB31																						GDF-15
RALB																						GDNF
TMEM127																						GH
VCP																						GIT1
ALDOB																						GLA
CYBB																						GLB1
FCER1G																						GLO1
AIF1																						GLP1R
APLP2																						GLUR5
CEBPA																						GMEB1
FKBP1A																						GMFB
FLNA																						GNAI2
GAA																						GNAI3
ILK																						GNAQ
LRP1																						GNB2
LST1																						GNG12
MSN																						GP130
RXRA																						gp91
S100A4																						GPC2
TCIRG1																						GPC3
HLA-DPA1																						GPER1
RBM12B																						GPM6A
RPS17																						GPR65
																						GPSM1
																						GPX1
																						GRAF
																						GRB10
																						GRB2
																						GRIM-19
																						GRK4
																						GRLF1
																						GRSF1
																						GSK3
																						GSK-3β
																						GSN
																						GSTK1
																						GSTO1
																						GSTP1
																						GTF2H4
																						GTF3C3
																						GTP
																						GUK1
																						GYPC
																						GYS
																						GZMB
																						Gα
																						Gα12
																						Gαi
																						Gαq
																						HAGH
																						HCK
																						HDAC
																						HDAC1
																						HDAC4
																						HDAC9
																						HIF1A
																						HIF-1α
																						HIST1H1C
																						HLA-A
																						HLA-B
																						HLA-C
																						HLA-DMB
																						HLA-DPA1
																						HLA-DPB1
																						HLA-F
																						HMGA1
																						HMGB1
																						HMGCR
																						HMOX1
																						HNRNPK
																						HNRNPR
																						HNRNPU
																						HO
																						HoxA10
																						HPGD
																						HPRT1
																						HRAS
																						HSD17B8
																						HSP27
																						HSP90
																						HSP90B1
																						HSPA4
																						HSPA5
																						HSPB8
																						HSPC300
																						HSPD1
																						HSPE1
																						HTR2B
																						HTR2C
																						HTT
																						HUR
																						Hyaluronan
																						ICAM1
																						ICSBP
																						ID2
																						IDE
																						IDI1
																						IDS
																						IDUA
																						IER3
																						IFIH1
																						IFNAR2
																						IFNG
																						IFNGR1
																						IFNGR2
																						IFNγ
																						IFN-γ
																						IFNγR
																						IFRD1
																						IGF2
																						IGF2R
																						IkB-NFkB
																						IKK
																						IKKα
																						IKKβ
																						IKKγ
																						IKZF3
																						IL-1
																						IL10
																						IL11RA
																						IL12
																						IL12A
																						IL15
																						IL17RA
																						IL17RB
																						IL18R1
																						IL-1R
																						IL1RAP
																						IL1RL1
																						IL1RN
																						IL27RA
																						IL-4
																						IL6
																						IL-6
																						IL6R
																						IL-6R
																						IL-8
																						ILK
																						iNOS
																						Integrin
																						Integrinα4
																						Integrinβ2
																						IP3
																						IP3R
																						IQGAP
																						IRAK1
																						IRAK4
																						IRAK-M
																						IRF1
																						IRF-1
																						IRF3
																						IRF8
																						IRS1
																						IRS2
																						IRX4
																						ITGA4
																						ITGB3
																						IκB
																						JAK
																						JAK2
																						JAM3
																						JIP1
																						JNK
																						JNK1
																						JUNB
																						Kallikrein
																						KCNJ11
																						KCNK2
																						KCTD15
																						KDR
																						KEAP1
																						KIAA1147
																						KIF1B
																						KIR3DL2
																						KLF13
																						KNG1
																						KYNU
																						LAMA1
																						LAMA4
																						LAMC2
																						LARP1B
																						LBP
																						LCK
																						LDB3
																						LDL
																						LDLR
																						LEPR
																						LETM1
																						LGALS3
																						LILRA2
																						LILRA3
																						LILRA4
																						LIMK
																						LMBRD1
																						LMO4
																						LOC642361
																						LPL
																						LPS
																						LRP1
																						LRP5
																						LSM7
																						LST1
																						LTA
																						LTB4R
																						LTBP3
																						LTBR
																						LY9
																						LYPLA2
																						M6PR
																						MAFG
																						MALT1
																						MAML1
																						MAN2A1
																						MAN2C1
																						MAOA
																						MAP2K2
																						MAP2K3
																						MAP3K14
																						MAP3K3
																						MAP3K8
																						MAPK
																						MAPK7
																						MAPKAPK2
																						MARK2
																						MAST1
																						MB
																						MBP
																						MCL1
																						MCP-1
																						M-CSF
																						MCU
																						MDC1
																						MDM2
																						MDR1
																						MED16
																						MED27
																						MEF2
																						MEI1
																						MEK1
																						MEK2
																						MEKK
																						MEKK1
																						MEKK3
																						MEOX2
																						MERTK
																						METTL17
																						MFHAS1
																						MFN2
																						MGAT2
																						MIB1
																						MICU1
																						MIER1
																						MKK1
																						MKK3
																						MKK4
																						MKK6
																						MKK7
																						MKKS
																						MKL1
																						MLCK
																						MLCP
																						MMP1
																						MMP13
																						MMP3
																						MMP8
																						MMP9
																						MPO
																						MPP1
																						MRFAP1
																						MS4A7
																						MSN
																						MTA2
																						MTHFD2L
																						MTHFR
																						MTHFS
																						mTOR
																						MTR
																						MTX1
																						MUC1
																						MUS81
																						MXD3
																						MYBPC3
																						MYC
																						MYCBP2
																						MYD88
																						MYH7
																						MYH9
																						MYL
																						MYLK3
																						MYNN
																						Myosin
																						nACHR
																						NAK
																						NANOG
																						NAP1
																						NAP125
																						NAPA
																						NCKAP1
																						NCKIPSD
																						NCL
																						NCLX
																						NCSTN
																						NCX
																						NDFIP2
																						NDUFA3
																						NETO2
																						NFAT5
																						NFATc
																						NFATC1
																						NFKB1
																						NF-κB
																						NF-κB1
																						NGF
																						NHE1
																						NIK
																						NINJ1
																						NISCH
																						NKX2-3
																						NLRP1
																						NMDA
																						NMDAR
																						NONO
																						NOS
																						NOS1
																						NOS2
																						NOS3
																						NOTCH2
																						NOTCH4
																						NOX1
																						NPY
																						NQO1
																						NQO2
																						NR1H2
																						NR2C1
																						NR2C2
																						NR3C1
																						NR3C2
																						NRG
																						NRG1
																						NT5E
																						NUDCD2
																						NUMB
																						NUP62
																						NWASP
																						OCRL
																						OPTN
																						ORAI1
																						OSBPL11
																						OXSR1
																						p21
																						p21Cip1
																						p22phox
																						p27Kip1
																						P2RX4
																						p38
																						p38MAPK
																						p40phox
																						p47phox
																						p53
																						p67phox
																						p70S6K
																						PAK
																						PARP1
																						PBX2
																						PBX3
																						PCDH10
																						PCGF2
																						PCM1
																						PDE1
																						PDE12
																						PDE2
																						PDE3
																						PDE5
																						PDE5A
																						PDGF
																						PDGFC
																						PDGFRA
																						PDK1
																						PDLIM5
																						PEG10
																						PELI1
																						PEX2
																						PFKM
																						PFN
																						PFN1
																						PGE2
																						PGK1
																						PGM2
																						PGRMC1
																						PHF1
																						PHF11
																						PHIP
																						PHKB
																						PHYH
																						PI3K
																						PI4P5K
																						PIAS3
																						PIGA
																						PIGN
																						PIK3CD
																						PIK3R1
																						PILRA
																						PIM1
																						PINCH1
																						PIP
																						PIP2
																						PIP3
																						PIR121
																						PITPNA
																						PKA
																						PKAc
																						PKC
																						PKCβ
																						PKCδ
																						PKCζ
																						PKD1
																						PKG
																						PKL
																						PKN1
																						PKNOX1
																						PKR
																						PLA2
																						PLAT
																						PLAU
																						PLAUR
																						PLC
																						PLCB1
																						PLCG2
																						PLCγ
																						PLCγ2
																						PLD
																						PLD1
																						PLEKHA1
																						PLG
																						PLIN5
																						PLK1
																						PLN
																						PLOD2
																						PLXNA4
																						PMCA
																						POLA1
																						POLB
																						POLR1B
																						POLR3B
																						POR
																						PP1
																						PP2A
																						PPARD
																						PPARG
																						PPARα
																						PPFIA1
																						PPME1
																						PPP1CA
																						PPP1R12C
																						PPP1R8
																						PPP2CA
																						PPP3CA
																						PPP3CB
																						PPP3R1
																						PRAME
																						PRDM16
																						PRDX1
																						PRDX2
																						PRDX5
																						PREP
																						PRKAA2
																						PRKAR1A
																						PRKCA
																						PRKCB
																						PRKCZ
																						PRKD1
																						PRMT2
																						PRMT3
																						PRNP
																						PROS1
																						P-Selectin
																						PSEN1
																						PSEN2
																						PSENEN
																						PSGL-1
																						PSMB2
																						PSMB5
																						PSMB8
																						PSMB9
																						PSME2
																						PTEN
																						PTGER2
																						PTGER4
																						PTGIR
																						PTGS1
																						PTGS2
																						PTK2B
																						PTMA
																						PTP
																						PTPN1
																						PTPN11
																						PTPN22
																						PTPN6
																						PTPRC
																						PU.1
																						PXN
																						PYK2
																						RAB10
																						RAB1A
																						RAB27A
																						RAB2A
																						RAB31
																						RAC
																						Rac1
																						RAD21
																						RAD23B
																						RAF
																						RAF1
																						RALB
																						RALGAPA1
																						RANBP3
																						RANKL
																						RANTES
																						RAP
																						Rap1
																						RAPGEF3
																						Ras
																						RASGRP3
																						RASSF1
																						RB1
																						RBM12B
																						RBM38
																						RCAN1
																						RDX
																						RECK
																						RelA
																						Relaxin
																						RelB
																						RENBP
																						Renin
																						RERE
																						RFTN1
																						RGS2
																						RGS5
																						RGS6
																						RHAMM
																						Rheb
																						Rho
																						RHOA
																						RIP
																						RNASEL
																						RNF5
																						RNLS
																						ROCK
																						ROCK1
																						ROS
																						RPL19
																						RPL31
																						RPS13
																						RPS17
																						RPS24
																						RPS6KA4
																						RPS6KA5
																						RRN3
																						RRP15
																						RRYR
																						RSU1
																						RUFY3
																						RUNX1
																						RUVBL1
																						RXRA
																						RyR2
																						S100A4
																						S1PR1
																						S1PR4
																						SCAMP1
																						SCAP
																						SCARB1
																						SCD
																						SCP2
																						SCYL2
																						SDC4
																						SDF-1α
																						SDPR
																						SEC23B
																						SEC24B
																						SEC24C
																						SEC62
																						SEK1
																						SELL
																						SELPLG
																						SERCA
																						SERINC3
																						SERPINC1
																						SET
																						SFTPD
																						SGK1
																						SHARPIN
																						SHC
																						SHC1
																						SHH
																						SHIP
																						SHP
																						SHP1
																						SHP-1
																						SHP2
																						SIGIRR
																						SIGMAR1
																						SIK2
																						SIPA1
																						SIRPα
																						SIRT1
																						SLAMF6
																						SLAMF7
																						SLC22A4
																						SLC25A4
																						SLC2A3
																						SLC4A2
																						SLC7A1
																						SLC8A1
																						SLFN5
																						SMAD7
																						SMPD1
																						SMURF2
																						SNCA
																						SND1
																						SNN
																						SNRK
																						SNRNP200
																						SNTB1
																						SNX3
																						SOCS
																						SOCS1
																						SOCS2
																						SOCS3
																						Sod
																						SOD2
																						SOS
																						SOX17
																						SP1
																						SP3
																						SPARC
																						SPPL2A
																						SPRED1
																						SR-A
																						SRC
																						SRD5A1
																						SRF
																						SSBP2
																						SSH
																						ST6GALNAC4
																						ST8SIA4
																						STAT1
																						STAT2
																						STAT3
																						STAT5A
																						STAT5B
																						STAU1
																						STC1
																						STK39
																						STX8
																						SULF2
																						SUMO2
																						SYK
																						SYNCRIP
																						SYNJ1
																						SYVN1
																						TAB1
																						TAB2
																						TACC1
																						TAK1
																						Talin
																						TANK
																						TAP2
																						TAPBP
																						TBC1D10C
																						TBC1D9
																						TBK1
																						TCF3
																						TCF7
																						TCIRG1
																						TCP1
																						TCR
																						TENM4
																						Tensin
																						TERC
																						TERT
																						TF
																						TFG
																						TFRC
																						TGFB1
																						TGFBI
																						TGFBR1
																						TGFBR3
																						TGFBRAP1
																						TGF-α
																						TGF-β
																						TGIF1
																						THBS1
																						TIA1
																						TICAM1
																						TIRAP
																						TK1
																						TLE1
																						TLR1
																						TLR2
																						TLR7
																						TLR8
																						TLR9
																						TM9SF2
																						TMED5
																						TMEM127
																						TMEM129
																						TMEM204
																						TMEM97
																						TMSB4
																						TMX1
																						TNF
																						TNFR
																						TNFRSF10A
																						TNFRSF12A
																						TNFRSF14
																						TNFRSF1A
																						TNFRSF1B
																						TNFRSF25
																						TNFRSF8
																						TNFSF10
																						TNFSF14
																						TNFSF4
																						TNF-α
																						TNNC1
																						TNNT2
																						TNS3
																						TOPBP1
																						TP53
																						TP53BP2
																						TPI1
																						TPM1
																						TPM3
																						TPMT
																						TRADD
																						TRAF2
																						TRAF3IP2
																						TRAF5
																						TRAF6
																						TRAK2
																						TRAM1
																						TRDN
																						TREM1
																						TRH
																						TRIM28
																						TRIO
																						TRL4
																						TRMU
																						Tropomyosin
																						Troponin
																						TROVE2
																						TRPC6
																						Tryptase
																						TSAD
																						TSC1
																						TSC2
																						TSC22D3
																						TSG6
																						TSPAN33
																						TSPO
																						TSTA3
																						TTRAP
																						TUBB1
																						TUBD1
																						TUSC2
																						Tweak
																						TWSG1
																						TXN
																						TYK2
																						UBC
																						UBE2D3
																						UBE2H
																						UBE2L3
																						UBE2M
																						UBE2N
																						UBE2V1
																						UBE3A
																						UCP2
																						UQCRB
																						USP11
																						USP15
																						USP25
																						USP4
																						USP48
																						UTP14C
																						VARS
																						VAV
																						VAV2
																						VAV3
																						VCAM1
																						VCL
																						VCP
																						VDR
																						VEGF
																						VEGFA
																						VEGFC
																						VEGFD
																						VEGFR
																						VGCC
																						VHL
																						VIP
																						vLDL
																						VNN2
																						VPS37C
																						VRK1
																						WAS
																						Wasf1
																						WAVE1
																						WAVE2
																						WBSCR22
																						WDR33
																						WDR36
																						WDR48
																						WEE1
																						WNK1
																						WRN
																						WTAP
																						XBP1
																						YY1
																						Zap70
																						ZFHX3
																						ZFYVE27
																						ZNF207
																						ZNF274
																						ZNF532
																						ZNF800
																						ZNF827
																						α-actin
																						α-ACTININ
																						β-catenin
																						β-TrCP

## Sheet: miR-20a-5p Summary
II. DIANA microT predicted targets	III. Predicted targets differentially-expressed in PMBCs	IV. Predicted targets within IPA* genes sets and differentially-expressed in PBMCs	V. Genes significantly repressed ≥ 1.5-fold by miRNA over-expression in HUVECs	VI. Predicted targets both repressed ≥ 1.5-fold by miRNA over-expression in HUVECs and differentially expressed in PMBCs	VII. Predicted targets repressed ≥ 1.5-fold by miRNA over-expression in HUVECs, differentially expressed in PMBCs, and within IPA gene set
A2ML1	ADARB1	ADARB1	KIT	BNIP3L	BNIP3L
AADAC	ZNF827	ZNF827	NTN4	GBP2	GBP2
AADACL3	DNASE2	DNASE2	TGFBR2	IFNAR2	IFNAR2
AADAT	VRK1	VRK1	TP53INP1	OCRL	OCRL
AAMDC	PIK3R1	PIK3R1	RASSF2	PHKB	PHKB
AARD	TSC22D3	TSC22D3	IFI27L2	ABLIM1	ABLIM1
AARS2	ABLIM1	ABLIM1	HES2	KIAA1147	KIAA1147
ABAT	NLRP1	NLRP1	MKNK2	AKAP13	AKAP13
ABCA1	FASTK	FASTK	F11R	TANK	TANK
ABCA10	FYN	FYN	ZNF323	SLC2A3	SLC2A3
ABCA5	CASP8	CASP8	BNIP3L	CALML4	CALML4
ABCA6	MBP	MBP	RNF149	HLA-DPA1	HLA-DPA1
ABCB5	SELPLG	SELPLG	CYBRD1	TBC1D9	TBC1D9
ABCB9	SLFN5	SLFN5	GBP2	TMEM127	TMEM127
ABCC5	TCF7	TCF7	PLEKHG1	BID	BID
ABCC8	CEP68	CEP68	RNH1	DPYSL2	DPYSL2
ABCD2	GTF3C3	GTF3C3	C12orf35	MTHFR	MTHFR
ABCE1	MIER1	MIER1	RPS6KA2	ATMIN	ATMIN
ABCG2	BMPR2	BMPR2	ANGPT2	RALGAPA1	RALGAPA1
ABCG4	MYNN	MYNN	FABP5L2	BNIP2	BNIP2
ABHD10	FNDC3B	FNDC3B	SUSD1	DPP4	DPP4
ABHD13	BRWD1	BRWD1	IFNAR2	RNASEL	RNASEL
ABHD15	IFRD1	IFRD1	SULF2	TSC22D3	TSC22D3
ABHD17B	GRSF1	GRSF1	RAB11FIP5	BMPR2	BMPR2
ABHD2	ATF6	ATF6	CMPK1	LMO4	LMO4
ABI1	NETO2	NETO2	NBEAL2	ZNF207	ZNF207
ABI2	PTEN	PTEN	AKAP11	ADARB1	ADARB1
ABL2	ITGA4	ITGA4	ASAP2	WNK1	WNK1
ABLIM1	HPGD	HPGD	CCND2	RASSF2
ABR	LDLR	LDLR	FABP5	MKNK2
ABRA	BID	BID	ARHGEF3	RNH1
ABT1	CAPN2	CAPN2	PLEKHO2	RPS6KA2
ABTB1	ECHDC1	ECHDC1	PON2	SUSD1
AC005003.1	CPD	CPD	LOC100132805	RAB11FIP5
AC007308.1	GLO1	GLO1	PTGFRN	CMPK1
AC008394.1	KIAA1147	KIAA1147	PDGFD	NBEAL2
AC009113.1	TRAF3IP2	TRAF3IP2	WDR37	AKAP11
AC009237.1	HSPA5	HSPA5	MKRN1	ARHGEF3
AC010336.2	SET	SET	ATP2B4	PLEKHO2
AC011450.1	ZNF274	ZNF274	NAAA	PON2
AC016586.1	RHOA	RHOA	AKTIP	MKRN1
AC018755.11	CDK6	CDK6	ARL1	ARL1
AC023632.1	NFKB1	NFKB1	OCRL	LCOR
AC024563.1	UBE2D3	UBE2D3	SCARA3	RPS29
AC027323.1	TRAM1	TRAM1	BACE2	STX6
AC099489.1	DPP4	DPP4	PHKB	PAF1
AC103681.1	STAU1	STAU1	NR5A2	MGAT4A
AC115618.1	TACC1	TACC1	LCOR	CYB561D1
AC135178.1	PBX3	PBX3	ARHGAP28	COMMD6
AC138430.4	ATMIN	ATMIN	ABLIM1	RAB22A
ACAD8	IDE	IDE	CHRNA1	UBE3C
ACADL	IL12A	IL12A	RPS29	TNFAIP8L1
ACADM	GBP2	GBP2	CDKN2B	FAM89A
ACADSB	SSBP2	SSBP2	STX6	TRAK1
ACAP2	BIRC3	BIRC3	C17orf58	USP46
ACAT1	SLC2A3	SLC2A3	CXCR7	DUSP8
ACBD5	RNASEL	RNASEL	ICA1	MTMR3
ACER3	SEC62	SEC62	PAF1	PTPN4
ACIN1	RRP15	RRP15	RPL23AP13	CCDC25
ACOT11	UBE3A	UBE3A	MGAT4A	ZBTB4
ACOT13	PLEKHA1	PLEKHA1	TNFRSF10B	POFUT1
ACOT9	NR3C1	NR3C1	CYB561D1	HBP1
ACOX1	PDGFC	PDGFC	CSTF3	NAB1
ACPP	ATG5	ATG5	APOL2	UBR5
ACSL1	PPP2CA	PPP2CA	COMMD6	CCNG2
ACSL3	FBXL5	FBXL5	RERE	HABP4
ACSL4	KIF1B	KIF1B	PKD2	B4GALT5
ACSL6	CHM	CHM	RAB22A	C6orf120
ACSM6	UBE2N	UBE2N	UBE3C	XRN1
ACSS3	PPP3CA	PPP3CA	MS4A6A	FOXJ3
ACTBL2	PITPNA	PITPNA	TNFAIP8L1	EIF3F
ACTR10	SIRT1	SIRT1	FAM89A	SNTB2
ACTR1A	LARP1B	LARP1B	KIAA1147	PNKD
ACTR1B	DNAJB9	DNAJB9	TRAK1	ANTXR2
ACTR2	ATL3	ATL3	USP46	NIN
ACVR1B	BNIP2	BNIP2	OCIAD2	ARID4B
ACVR2A	GNAI3	GNAI3	AKAP13	HPS5
ACYP1	RAD23B	RAD23B	TANK	WRB
ACYP2	FAF2	FAF2	MARCH3	PLAGL2
ADAM10	RALGAPA1	RALGAPA1	SLC2A3	FBXL3
ADAM22	AFF3	AFF3	DUSP8	NCOA7
ADAM28	PRNP	PRNP	SIRPA	BTBD3
ADAM9	TGFBR3	TGFBR3	CALML4	MRI1
ADAMTS1	NT5E	NT5E	MFSD6	ANKRD28
ADAMTS12	ARIH1	ARIH1	GTF2IRD2B	SNX11
ADAMTS18	MGAT2	MGAT2	MTMR3	TMOD2
ADAMTS3	TANK	TANK	HLA-DPA1	MEGF9
ADAMTS5	BCAT1	BCAT1	TBC1D9	KLHL24
ADAMTS6	CD46	CD46	PTPN4	ANKRA2
ADAMTS9	USP15	USP15	TMEM127
ADAMTSL1	BTBD7	BTBD7	DEDD
ADAMTSL2	ST8SIA4	ST8SIA4	CCDC25
ADAMTSL3	MERTK	MERTK	ZBTB4
ADAMTSL5	SPRED1	SPRED1	POFUT1
ADAR	HMGCR	HMGCR	LOC440895
ADARB1	CD38	CD38	BID
ADAT2	PIGN	PIGN	HBP1
ADCY2	SYNCRIP	SYNCRIP	OSBPL5
ADCY3	CHUK	CHUK	NAB1
ADCY5	C5	C5	DPYSL2
ADD1	ACAT1	ACAT1	UBR5
ADH4	SPARC	SPARC	CCNG2
ADH5	ZNF532	ZNF532	TEK
ADHFE1	CDK5R1	CDK5R1	C14orf102
ADIPOQ	PIK3CD	PIK3CD	ANXA6
ADIPOR1	PPP3R1	PPP3R1	HABP4
ADIPOR2	PPARD	PPARD	TM4SF18
ADNP	AKAP13	AKAP13	MTHFR
ADO	OCRL	OCRL	PARP3
ADRA2A	CALML4	CALML4	B4GALT5
ADRA2B	CYBA	CYBA	ATMIN
ADSL	IFNAR2	IFNAR2	C6orf120
AEBP2	M6PR	M6PR	DCAF6
AEN	TNFRSF10A	TNFRSF10A	XRN1
AF165138.7	TCF3	TCF3	FOXJ3
AFAP1	NFAT5	NFAT5	EIF3F
AFF1	TBC1D10C	TBC1D10C	GIMAP2
AFF2	PHF1	PHF1	ZNF75D
AFF3	MKL1	MKL1	SNTB2
AFF4	ERH	ERH	PNKD
AFTPH	ORAI1	ORAI1	TTC14
AGA	UQCRB	UQCRB	RALGAPA1
AGBL2	MAP3K3	MAP3K3	BNIP2
AGFG2	CSTB	CSTB	CEACAM1
AGGF1	GMEB1	GMEB1	DPP4
AGK	MFN2	MFN2	ANTXR2
AGL	FURIN	FURIN	NIN
AGO1	PSMB2	PSMB2	ARID4B
AGO2	CHD4	CHD4	RNASEL
AGO4	PTK2B	PTK2B	HPS5
AGPAT3	PHF11	PHF11	TMEM185A
AGPAT4	TXN	TXN	C17orf68
AGTPBP1	MTHFR	MTHFR	PMS2L5
AGTR2	NAPA	NAPA	CDK5RAP3
AHCTF1	DDX17	DDX17	WRB
AHCY	TGFBRAP1	TGFBRAP1	PLAGL2
AHI1	MFHAS1	MFHAS1	TSC22D3
AHNAK	WNK1	WNK1	C1orf97
AHR	MS4A7	MS4A7	URG4
AHRR	TLR7	TLR7	BMPR2
AICDA	CXCL5	CXCL5	FBXL3
AIDA	ACSL1	ACSL1	LMO4
AIFM2	RUFY3	RUFY3	ZNF207
AIM1	TSC1	TSC1	GLB1
AIPL1	AFTPH	AFTPH	NCOA7
AJUBA	PHKB	PHKB	C5orf41
AK4	SNX3	SNX3	BTBD3
AK7	SMAD7	SMAD7	ADARB1
AKAP10	ADD1	ADD1	SNUPN
AKAP11	PDE5A	PDE5A	MRI1
AKAP13	VAV3	VAV3	ANKRD28
AKAP6	YY1	YY1	SNX11
AKAP9	CCDC50	CCDC50	TDRD1
AKIRIN1	PGK1	PGK1	TMOD2
AKR1C1	SCD	SCD	MEGF9
AKT3	RECK	RECK	WNK1
AKTIP	IDS	IDS	KLHL24
AL020996.1	VCL	VCL	ANKRA2
AL023807.2	ZNF800	ZNF800	CCL14
AL136219.1	ZNF207	ZNF207	LHX6
AL137003.1	SNTB1	SNTB1	CCL15
AL161915.1	BCL6	BCL6	C10orf10
AL353791.1	RAB10	RAB10	CLDN5
AL359878.1	RRN3	RRN3	LYVE1
AL391421.1	ATXN1	ATXN1	PYCARD
AL645728.1	VNN2	VNN2	C10orf116
AL953854.2	HIF1A	HIF1A	EFNA1
ALDH1L2	KYNU	KYNU	PGF
ALDH3A2	GMFB	GMFB	LOC648470
ALDH7A1	PTMA	PTMA	GDPD5
ALDH9A1	SNRK	SNRK	XLKD1
ALG10	TBC1D9	TBC1D9	ADAM19
ALG13	SYNJ1	SYNJ1	KLF2
ALG3	TMED5	TMED5	PRSS3
ALG6	DMTF1	DMTF1	LOC205251
ALG9	ZFHX3	ZFHX3	HSPA12B
ALPK1	PTGER4	PTGER4	PLEK2
ALX4	NOTCH2	NOTCH2	FYCO1
AMBN	MAP3K8	MAP3K8	C13orf15
AMELX	PRKCB	PRKCB	EDG1
AMELY	IRF1	IRF1	CCNA1
AMER2	SNCA	SNCA	ABCG1
AMIGO2	HDAC4	HDAC4	TCF4
AMMECR1	HLA-DPB1	HLA-DPB1	C20orf108
AMMECR1L	TMEM127	TMEM127	PPP1R16B
AMPD2	LMO4	LMO4	TNFAIP1
AMPD3	PTGS1	PTGS1	KIAA0494
AMPH	PLCG2	PLCG2	GPR116
ANGEL2	BNIP3L	BNIP3L	AGPAT9
ANGPT2	RAB31	RAB31	MPZL2
ANGPTL7	DPYSL2	DPYSL2	FABP4
ANK2	CYBB	CYBB	C1QTNF5
ANKAR	RPS17	RPS17	S1PR1
ANKFY1	RBM12B	RBM12B	CXCR4
ANKH	HLA-DPA1	HLA-DPA1	PCDH12
ANKIB1	SDAD1		MGC42367
ANKRA2	PIGK		SNCAIP
ANKRD12	POLR1E		CHST1
ANKRD13C	NR2C2AP		LMO2
ANKRD17	KIF5C		TNFSF10
ANKRD18B	MED6		EFNB1
ANKRD26	ZNF831		APOL3
ANKRD28	MGAT4A		KIF1C
ANKRD29	PTPN4		NAGK
ANKRD31	CAMK2N1		LOC643733
ANKRD32	ALG9		TUSC3
ANKRD36	TTC39C		TMEM219
ANKRD40	ZNF589		THBD
ANKRD50	FOXK1		LOC642956
ANKRD52	LBH		TNFRSF21
ANKRD62	DFFA		VGLL4
ANKRD66	OGFOD1		FTSJD1
ANKRD9	TMEM177		ABHD7
ANKS4B	SNTB2		LDB2
ANO5	DHRS12		CD59
ANO6	SPPL3		NLF2
ANTXR2	RAB3IP		PLAC9
ANXA4	HABP4		PLAU
AP000974.1	CCS		ANKRD9
AP002380.1	FAM134B		GABBR2
AP1AR	PLEKHB2		PLA2G4C
AP1G1	OGG1		C5orf13
AP1S3	RPL7L1		MYL9
AP3D1	NUP43		PLSCR4
AP4E1	DGCR14		GNPDA2
AP5B1	WAC		TBC1D20
APBB1IP	MRI1		KIAA0247
APBB2	RWDD3		MALL
APC	SERF1B		LOC728975
APCDD1	ANKRD36		ARHGEF6
APEX2	GNL3L		SERPINB1
API5	SNRPD3		PODXL
APLF	FAM102A		TNFSF12
APOB	UTP23		ITPR3
APOBEC3H	SIRT7		EIF2C1
APOBEC4	BRD3		SLC40A1
APOPT1	ATRX		C16orf45
APP	LDLRAP1		FKBP9L
APPBP2	CCDC137		HEG1
APPL1	PBXIP1		C19orf33
APPL2	ST6GALNAC6		C9orf5
AQP11	SNURF		EPHA4
AQP4	DUSP8		ANKRD1
AQPEP	PDDC1		ADAMTS9
AQR	INTS5		CYYR1
ARAP2	NFATC2IP		TM2D2
ARCN1	TES		CECR1
AREGB	IKBIP		ADAMTS1
AREL1	MRPL22		GIMAP7
ARFGEF1	MAL		TPRG1L
ARHGAP1	TCF12		GJA4
ARHGAP11A	MMAA		ATG16L1
ARHGAP11B	RAB22A		IFNAR1
ARHGAP12	DNAJC15		KLRG1
ARHGAP18	NCOA7		DDEF2
ARHGAP20	MRPL42		TMEM171
ARHGAP24	COG6		LXN
ARHGAP26	SNAPC3		KIAA0040
ARHGAP31	LRRC58		TBC1D2
ARHGAP35	FBXO28		ELMO1
ARHGAP44	ACSL3		STC1
ARHGAP5	LMBR1		GPR126
ARHGEF10	ZMYM4		LATS2
ARHGEF11	MRPL10		MYO5C
ARHGEF12	CDC23		SH3PXD2A
ARHGEF18	ZNF627		HIF1AN
ARHGEF28	SPIRE1		AHNAK
ARHGEF3	ABI1		C1orf115
ARHGEF39	SRP72		FAM127B
ARHGEF40	ERO1L		RAPGEF5
ARHGEF6	KBTBD2		MBD6
ARHGEF7	DIP2A		C6orf117
ARID4A	HBP1		ARHGAP12
ARID4B	CHD6		ST6GAL1
ARID5B	PRDM10		LOC728014
ARIH1	SLC35A5		FZD6
ARL1	CKAP2		SMAD3
ARL10	LRRC57		GLS
ARL13B	TMEM71		MT1F
ARL14EP	HEBP1		LOC148413
ARL15	CPOX		MGST2
ARL4A	TM9SF3		TBC1D8
ARL4C	SLC25A13		C2orf55
ARL5A	ISOC1		APAF1
ARMC8	ZNF559		TMEM140
ARMCX1	PON2		PTPRM
ARNTL2	SERINC1		CASP7
ARPP19	AGPAT4		TMEM54
ARPP21	ACOT9		LOC100129550
ARRDC3	SELT		UBXN2B
ARSE	CCDC132		SNHG9
ARSG	SPOPL		C17orf63
ARSJ	TRAK1		CD34
ART4	ARL1		KIAA1274
ARX	PAF1		SUMF2
AS3MT	MSI2		DUSP18
ASAH1	FAM89A		LOC100133609
ASAP2	DDHD2		LOC100134068
ASB1	DBN1		LOC653355
ASB4	TOX		GOLSYN
ASB5	BRPF3		LOC648980
ASB7	KPNB1		CRELD1
ASB9	EIF5A2		SMARCC2
ASCL1	ARHGEF3		FLJ22536
ASF1A	AMMECR1		OSTM1
ASIC5	HS2ST1		GIMAP6
ASL	LRP10		ZBTB5
ASTN1	MRPL32		CMBL
ASTN2	USP46		CALCRL
ASXL2	CCT5		ANKIB1
ASXL3	HINT3		DTD1
ATAD2	DCUN1D4		C1orf54
ATAD2B	SLC36A4		TMEM30A
ATAD5	ARID5B		SCD5
ATE1	TRIM33		ISG20
ATF2	RAB2B		BTN3A2
ATF6	CCDC90B		LANCL1
ATF7IP2	WWP1		CTSB
ATG10	CYP20A1		ST6GALNAC3
ATG12	ATP5S		C2CD2
ATG14	ANGEL2		FBXO31
ATG16L1	KHDRBS1		PPP1R13B
ATG2A	PTAR1		EDEM2
ATG2B	PLAA		TSHZ1
ATG5	SNX13		APOD
ATG7	SLC30A5		PPP2R1A
ATL3	TMEM183A		SAMD9L
ATM	GLTP		B3GALT6
ATMIN	PHAX		TFPT
ATOH7	DYRK2		RAD23A
ATP10D	RALGPS1		PPAP2B
ATP11A	RBBP7		LOC440731
ATP12A	ADCY3		SSH2
ATP1A2	RACGAP1		FLJ41200
ATP1B1	ACTR1A		LOC387934
ATP1B3	MTRF1		LOC730323
ATP1B4	VCPIP1		MED12
ATP2A2	PCNX		LOC387825
ATP2B1	NSUN3		ZFYVE26
ATP2B2	CIRH1A		AHNAK2
ATP2B3	SLC35E3		MYCN
ATP5G3	SNAP47		DACH1
ATP5S	EPRS		SVIL
ATP5SL	KLHL20		CTNNBIP1
ATP6AP1	NIPA1		HMOX1
ATP6V0E1	ICK		LOC347292
ATP6V1D	APPBP2		BMP2
ATP6V1G1	MAR5		TIMP2
ATP6V1G2-DDX39B	RBM12		SGIP1
ATP7A	CGRRF1		ABCA6
ATP7B	PIAS2		TRIM22
ATP8A1	POFUT1		NPAS2
ATP8B1	CCDC25		TSTD1
ATP8B4	ZRANB2		CNTNAP3
ATPAF1	TMEM170A		RASGRP3
ATRNL1	APPL1		SGPL1
ATRX	ZNF680		CYB5D2
ATXN1	KPNA5		CDKN1A
ATXN1L	MRPS36		CRYL1
ATXN3	DDX46		FAM107A
ATXN7	ACTR10		CENPBD1
ATXN7L2	TIFA		FAM3C
AUNIP	TMEM9B		RGL1
AVL9	USP9X		NAGPA
AVPR1A	RNMTL1		DAAM1
AWAT1	GSPT1		GSDMC
B2M	CAPRIN1		SNX17
B3GALNT2	NHLRC2		RHBDD2
B3GALT2	USP42		PIGS
B3GALT5	NDEL1		C2CD4B
B3GNT1	GPR183		MANSC1
B3GNT5	KCNH8		FAM57A
B4GALT5	RIF1		PMS2L4
B4GALT6	GAPVD1		BTG1
BAALC	PIGH		FLJ35776
BAG3	ZNF621		MTF1
BAG5	ABHD15		GIMAP8
BAHCC1	AHCTF1		BMX
BAHD1	ZNF746		MAPBPIP
BAI2	FBXO21		FBXO18
BAI3	FAM84B		SLC46A3
BAMBI	LPP		C4orf48
BARD1	PNPLA8		SCARB2
BBS10	LSM8		C21orf34
BBS7	DENND4C		C11orf59
BBX	SACS		C7orf43
BCAP29	ANKRD17		TRAPPC5
BCAS2	DENR		CHST15
BCAT1	BRI3BP		COL4A6
BCL11B	PREPL		GNS
BCL2	RHOT1		LOC253039
BCL2L11	NAP1L5		B3GALT4
BCL2L15	FOXJ2		SASH1
BCL2L2	KATNAL1		TOP1MT
BCL6	ADAR		TFF3
BCL6B	NUFIP2		MTUS1
BCORL1	MRPL47		RABGAP1
BCR	CSPP1		CSGALNACT1
BDH1	FNBP1		KLHDC8B
BDP1	STIM2		CD55
BECN1	ITGB1		MYO1D
BEND2	WDR60		LOC646993
BEND4	QSOX2		FAM18B
BEND7	PSME4		LFNG
BEST1	GPR137B		GSTK1
BET1	RRAS2		SPATA20
BHLHE41	C5orf30		SLC35B2
BHMT2	ZNF74		PNMA2
BICC1	NAB1		C18orf34
BID	UBE3C		FBXL7
BIRC3	SMARCA5		PURB
BIRC5	LYRM1		SH3D19
BIRC6	PELO		TP53I3
BLOC1S3	KIAA0232		EPOR
BLOC1S5-TXNDC5	SS18		GOLGA1
BLOC1S6	ATPAF1		SLC10A3
BMP2	ETF1		MAP3K2
BMP2K	SLC11A2		FILIP1
BMP3	PCNP		LOC400948
BMPR1B	REPS2		NFKBIZ
BMPR2	SHPRH		FRMD4B
BMS1	MRPL19		CPA3
BNC2	PPP4R1		LOC100130746
BNIP2	PDZD8		VEGFB
BNIP3L	C1orf131		PPP2R2B
BOD1L1	RAP2C		CUBN
BPGM	ADNP		BTBD10
BPHL	EEPD1		C14orf159
BPIFB4	INTS6		ME3
BRAP	ZNF280D		TRIM21
BRCA1	CDC40		TRIM47
BRD1	TMOD2		VLDLR
BRD3	PCCB		KPNA3
BRI3BP	KCTD9		ARSD
BRINP3	ANKRD13C		PIP4K2C
BRMS1L	MAPK1		APLP2
BROX	STX6		PXDN
BRPF3	SLC38A9		ZNF337
BRWD1	SLC30A7		ROCK2
BRWD3	MBNL2		DKFZp761P0423
BSCL2	ZBTB33		C6orf108
BSDC1	CCDC6		EPAS1
BTAF1	MAT2B		CFI
BTBD1	PRRC1		CCL2
BTBD10	C2orf49		FAM127A
BTBD3	PSMA2		LOC654194
BTBD7	ZDHHC23		FAM73A
BTBD8	AIDA		MTMR14
BTBD9	FAM53C		PKN2
BTF3L4	STK3		MRPL43
BTG1	ZZZ3		CLDN14
BTG2	DENND4A		PCMTD1
BTG3	IMPAD1		POMT2
BTN1A1	XPO4		MAP3K5
BTN3A1	SMAD5		CPT1C
BTN3A2	HPS5		ATN1
BTN3A3	C3orf58		PERP
BTRC	NCOA1		SEMA4B
BUB1	ZNF25		DPP8
BVES	VAMP4		ZNF148
BZW1	CMPK1		PLEKHM1
C10orf107	DCP2		LOC729776
C10orf131	PNO1		HERC1
C10orf25	FOXJ3		APOBEC3F
C10orf40	SP4		TTPAL
C10orf76	EXOC4		LOC401152
C11orf1	FAM45A		C19orf60
C11orf30	CLTC		TP53AP1
C11orf54	ZYG11B		FLJ11235
C11orf87	SLMAP		FOXF1
C12orf36	MAK16		FICD
C12orf49	JOSD1		TANC1
C12orf50	LCOR		CROT
C12orf55	TC2N		PROS1
C12orf56	PSMF1		CEBPD
C12orf66	SRPK1		ITGA2
C12orf74	VPS8		C21orf63
C12orf75	TFAM		BTN3A1
C14orf105	COMMD8		CHST7
C14orf177	FAM103A1		KCTD18
C14orf182	ANTXR2		GRRP1
C14orf23	ANKRD28		MICAL1
C14orf28	UBR5		TMEM64
C14orf37	SLC35A3		MEGF6
C15orf32	SNX16		KIAA0831
C15orf41	MTMR9		TAL1
C15orf57	ZNF684		GALNT6
C16orf52	FAM8A1		IGFBP4
C16orf59	SLC44A1		COQ6
C16orf70	PHACTR4		SIGIRR
C16orf72	SPATA7		HRCT1
C16orf87	GMPR2		NFIB
C16orf89	SYT11		RAC1
C17orf51	YWHAQ		NTAN1
C17orf77	TMEM218		KLRAQ1
C18orf32	FAM188A		LOC100133516
C18orf63	CAMSAP1		MMP11
C19orf35	ST13		PDE4B
C19orf40	ANKRA2		NKIRAS1
C19orf55	PAQR3		ITFG1
C19orf70	MLLT10		UBA7
C1GALT1	DPY19L1		PPM1F
C1orf116	GHITM		RNU1A3
C1orf131	CSNK1G1		PSEN2
C1orf141	PAM		RAB38
C1orf143	STOM		UBE3B
C1orf158	RASA1		ANO6
C1orf162	VPS26A		LDLRAD3
C1orf191	PSMD12		ZNF189
C1orf198	ATP2B1		KIAA1244
C1orf204	SLC25A43		GRK5
C1orf21	SAR1B		CUL9
C1orf43	EIF3M		GLTSCR2
C1orf56	RALBP1		NPEPPS
C1orf86	COMMD2		RFX5
C1orf95	CHMP2B		C10orf76
C1S	SLC35A1		SPATA18
C20orf194	SEPT11		CMTM6
C20orf197	ACADM		TOMM40L
C21orf58	DERA		CAMTA1
C21orf62	DEGS1		MOBKL1B
C21orf91	AGA		TRIM7
C22orf45	CEP78		ASGR1
C2CD2	AGL		GVIN1
C2CD4A	REEP5		TPK1
C2orf44	FAM149B1		NLRX1
C2orf48	RWDD1		GAL
C2orf49	CRTC3		C10orf11
C2orf61	PRDM8		ATP6V1D
C2orf66	TOMM20		C14orf139
C2orf69	EIF4A2		CAV1
C2orf76	ATP6V1G1		PFKP
C3orf27	RAB11FIP5		GOLPH3L
C3orf33	FZD1		OAF
C3orf35	DUSP22		BICD2
C3orf38	ABHD2		SEC16A
C3orf52	TOR1B		CRCP
C3orf55	AGK		KIAA1602
C3orf56	RPS6KA2		KLF13
C3orf58	WASL		ABLIM3
C3orf67	DOCK7		WDR46
C3orf70	CBR4		CPXM1
C3orf80	ADO		DCPS
C4orf22	CAPZA2		LOC100130775
C4orf26	HIBCH		MTE
C4orf29	LAPTM4A		FCAR
C4orf3	SFT2D2		UBE2D4
C4orf32	RYK		PLXNA2
C5	CCDC24		TPST2
C5AR1	KLHL12		PRSS2
C5orf24	ZMPSTE24		ZBTB47
C5orf27	PLAGL2		LIMA1
C5orf28	ERLIN2		ZNF805
C5orf30	SLFN11		CUGBP2
C5orf42	XPR1		C5orf32
C5orf45	STX7		ST3GAL5
C5orf60	RP2		IRAK2
C5orf63	MCFD2		NR1D2
C5orf64	ABCB9		AVEN
C6orf120	GALC		DFNA5
C6orf132	RBBP8		AIG1
C6orf183	CNOT8		LYRM4
C6orf195	FEZ2		TMEM189
C6orf201	TSHZ3		C1orf133
C6orf25	FOXP1		COL18A1
C6orf62	PNKD		CDC25B
C7orf13	MAGEF1		MSRA
C7orf31	DEAF1		RAMP2
C7orf43	MRPS24		SYNC1
C7orf60	GFPT1		AIP
C8A	MKRN1		DENND3
C8orf22	BTBD3		RGS19
C8orf31	YOD1		RNASE1
C8orf34	CCDC93		DBNDD2
C8orf44	POLR3A		C6orf141
C8orf82	CPEB3		CD99
C9orf40	TIAM2		RBM3
C9orf41	USP3		SOCS2
C9orf62	B4GALT5		TSSC1
C9orf64	PATE2		LAMB2
C9orf96	BBS7		PIAS3
CA10	GCNT2		LOC730432
CA12	TTC13		CARD8
CA8	USP37		COX7A2L
CAAP1	NMD3		TMEM14A
CABLES1	NHSL2		ZNF669
CACNA1B	AGGF1		MGC10997
CACNA1C	TLE4		PIK3CA
CACNA1E	MED14		FLJ10986
CACNA1F	USP8		KIAA0406
CACNA2D1	FAM122B		PHLDA1
CACNB4	E2F3		GMFG
CACNG8	XRN1		TMEM80
CACUL1	BTF3L4		LOC255167
CADM2	SLC16A6		SMAGP
CALCOCO2	EEF2K		ITGA10
CALD1	FBXW11		C16orf30
CALML4	C6orf120		MED24
CALU	RNF38		SLC25A6
CAMK2D	FAM175B		LOC399959
CAMK2N1	CEP192		BIVM
CAMK2N2	MSH6		MGC72080
CAMK4	MFN1		ZDHHC4
CAMKK1	CHD9		HAUS4
CAMLG	G3BP1		DHPS
CAMSAP1	SUSD1		KTELC1
CAMSAP2	DCTN4		FLJ40722
CAMTA1	CLSTN1		SUOX
CAND1	MBNL3		NPHP3
CANT1	PPP1R10		SIK1
CANX	VASP		KIAA0146
CAPN10	OXA1L		WDR55
CAPN13	MTMR3		MAPK7
CAPN14	PRPF40A		FLJ20444
CAPN15	LIMS1		ACSF2
CAPN2	CIC		ECHDC2
CAPN7	MKNK2		ATG7
CAPN8	COX7C		CCDC128
CAPRIN1	AKIRIN1		CRTAC1
CAPRIN2	RPS15A		RXRA
CAPZA2	FBXO9		CBFB
CARD8	UBE2Z		UBQLN4
CARF	C19orf70		TMEM19
CASC10	MAR2		C16orf42
CASC4	DNM2		C1RL
CASD1	ATP6V0E1		DAP
CASK	CLPTM1		MARVELD2
CASP10	MRPL21		LIFR
CASP2	CNOT7		BRI3
CASP6	CYB561D1		GPR37
CASP7	MRPL20		LOC100129362
CASP8	FAM160B2		LOC100134134
CASP9	ERF		CYB561
CATSPERB	DPP9		ETS1
CAV1	ZFAND3		PFKFB3
CAV2	UBN2		FLJ20489
CBFB	PWWP2B		RIPK1
CBLN4	C1orf86		RCOR3
CBR4	ACTR1B		FBXL11
CBWD3	ACYP1		ACSS1
CBWD6	RNF4		IMMT
CBWD7	EIF3F		ATPIF1
CBX1	MAF1		CC2D1B
CBX3	PLAC8		C6orf124
CBX5	ACIN1		VAC14
CBX8	LYRM2		UBAP1
CC2D1A	SRPK2		C9orf103
CC2D1B	UBTF		TRAPPC6A
CC2D2A	ZNF585A		IGFALS
CCBE1	MRPL24		GIMAP1
CCBL1	LSM12		METTL9
CCDC102B	ZBTB4		MED17
CCDC104	MAP3K11		LOC100129890
CCDC117	GTF2H5		LOC283683
CCDC121	ZNF644		NCOA3
CCDC132	RNH1		PDLIM1
CCDC137	SASH3		KLHL5
CCDC14	ZADH2		HEY1
CCDC141	VPS25		TTC17
CCDC142	GRIPAP1		LOC651198
CCDC144A	PIGP		FAM50B
CCDC144NL	SCAMP2		C17orf49
CCDC148	SRI		EPS8L1
CCDC150	HYOU1		MAST4
CCDC170	NPLOC4		ABCA1
CCDC171	NBEAL2		GATS
CCDC186	PPIE		POMT1
CCDC24	NRBP1		RPL36
CCDC25	ZNF385A		LOC100128888
CCDC40	CANT1		UPF2
CCDC50	UBR4		ZNF423
CCDC6	GBF1		C18orf22
CCDC62	LSM3		DLL3
CCDC65	NFIC		UBE4B
CCDC66	FAM134A		ERMAP
CCDC68	APBB1IP		ZNF581
CCDC7	GPN3		MARCKSL1
CCDC71L	DPP3		TNS3
CCDC73	PLEKHO2		AKR7A3
CCDC74B	FBXW7		EPB49
CCDC80	RPS29		LOC283267
CCDC90B	NUCKS1		LOC400713
CCDC92	ARID4B		CTGLF7
CCDC93	HIPK2		RHOBTB1
CCL1	RPL36AL		LOC100129211
CCL28	RPL35A		ZNF91
CCL4L1	USP10		PPP2R2A
CCNB1	CBX5		BBS1
CCND1	UPF3A		KIAA0460
CCND2	TNFAIP8L1		SHROOM4
CCNE1	RPS9		BCL2L2
CCNE2	COMMD6		CCDC53
CCNG2	UHMK1		KIAA1671
CCNI	PAK2		LAMA4
CCNI2	UHRF1BP1		WDR54
CCNJ	DIRC2		PFN2
CCNT1	SPEN		TMEM163
CCNT2	FBXL3		CRSP6
CCNY	ARFGEF1		UQCRC1
CCP110	PAPOLA		WSB1
CCPG1	FECH		LOC648758
CCR10	AKAP11		RAB6A
CCR6	RB1CC1		C5orf28
CCR9	TLK1		BRMS1L
CCS	HECA		ARHGEF7
CCSAP	PTBP2		LOC654042
CCSER1	HIAT1		PCDHGB6
CCSER2	NARS		RNU1-3
CCT5	CNOT1		KCTD13
CCT6B	PPM1D		FLJ31306
CD109	BIRC6		RNASE4
CD160	EFR3A		SKA2
CD200	KLHL24		LRBA
CD274	NIN		ANKRD52
CD28	CDCA7		TSGA14
CD2AP	DIP2B		LOC644322
CD300LG	UBE4A		KRT8P9
CD38	ATP1B3		C6orf85
CD46	SPAST		LOC653820
CD47	SEPT7		GTF2IRD1
CD5L	NT5C2		LOC678655
CD69	SNX27		LOC731895
CD84	VKORC1L1		ASAP1IT1
CDAN1	RAB8B		DOPEY1
CDC23	SSR1		DNAJC14
CDC25A	N4BP2L1		LOC653496
CDC37	ZFP36L1		LOC100132011
CDC37L1	BMP2K		FLJ41603
CDC40	KLF11		LRIG1
CDC42BPA	ZMIZ1		NAV1
CDC42EP3	RFX7		CYP2U1
CDC42SE2	KBTBD8		RNU1G2
CDC5L	FBXO11		LOC728903
CDCA3	ZFP91		KCNK6
CDCA4	KIAA1033		ADIPOR1
CDCA7	MAR7		BVES
CDH11	WRB		RNF10
CDH19	RASSF2		RINL
CDH24	BTG3		LOC642361
CDH26	EAF1		C16orf7
CDH6	DIAPH2		LOC147727
CDH8	PTK2		EIF4G3
CDK12	BTAF1		MT1X
CDK14	ACSL4		ANXA4
CDK17	MAP4K5		SELE
CDK19	SNX29		LHPP
CDK5	COBLL1		BRE
CDK5R1	RNASEH2B		LOC145853
CDK5RAP2	FAM160B1		TLL1
CDK6	PDPK1		CHST14
CDKN1A	SWAP70		ANKRD20A1
CDKN2B	RAP1B		MTA2
CDKN2C	RAPGEF2		ENPP4
CDON	SLC4A7		LOC647030
CDR2	SLK		S100A11
CDS1	TIPARP		PDK3
CDS2	OTUD6B		PLP2
CDY1	UBE2Q2		SYT15
CDY1B	FCHSD2		LOC401537
CDY2A	PALLD		AIF1L
CDY2B	FUT4		MBTPS1
CEBPZOS	SPAG9		LARP6
CECR2	PDCD10		ACVR1B
CECR6	SNAP23		KIF3C
CELF1	DNAJC10		PINK1
CELF2	MED23		MORF4L1
CELSR2	FNDC3A		PILRB
CEMIP	CLIP1		WDR26
CENPI	KPNA4		MEF2C
CENPO	TMEM167A		ARHGAP24
CENPP	KAT2B		IQCK
CENPQ	SLC30A1		SLC35F5
CEP104	DOCK11		AR
CEP120	FAM46C		MFSD11
CEP128	KLHL2		CHRNA5
CEP152	JAZF1		TTYH3
CEP170	JMJD1C		LOC652226
CEP192	TMEM170B		VTI1B
CEP290	CHPT1		SNAI2
CEP350	MEGF9		LOC643007
CEP44	SIGLEC10		SYDE1
CEP57	UBE2J1		SRD5A1
CEP68	CCNG2		B3GALNT1
CEP70	MYO5A		LOC441150
CEP76	EVI2A		TBC1D9B
CEP78	CLIC4		QRFPR
CEP97	RPS23		ARNTL
CERCAM	NCK2		LOC90586
CERS2	ZNF318		DOCK8
CERS3	MBNL1		RPL13L
CERS6	TMEM128		PGS1
CETN2	OXR1		CTSK
CFL2	MTPN		MYH9
CGRRF1	OTUD1		NRIP3
CHCHD7	PMAIP1		FAM164A
CHD2	RAB11A		GIPC1
CHD4	ATP8B4		ADCY4
CHD5	CANX		PIGC
CHD6	CCPG1		DYNC2H1
CHD9	STARD8		PKD1L1
CHIC1	VASH1		BSCL2
CHIT1	FHL2		GSTT1
CHM	WDR41		YEATS2
CHML	EMR2		ACAD8
CHMP2B	RNF141		ATF7IP2
CHMP3	FEM1C		ADAMTSL1
CHN1	STRAP		WDFY4
CHP2	SOX4		SOX13
CHPT1	SPTLC1		NDRG3
CHRFAM7A	SMEK2		C10orf28
CHRM2	GNAZ		NOV
CHRNA5	SNX11		RUSC2
CHRNA7	EIF4G2		ASMTL
CHST11	SH3BGRL2		ATP5E
CHSY3	MAP3K1		C7orf41
CHUK	GAS7		KIAA0895L
CHURC1	ARPP19		UCHL1
CIC	PTPRE		NCRNA00092
CINP	MTMR10		HARS2
CIRBP	TMEM194A		LOC100129502
CIRH1A	CTDSPL		CRIP1
CIT	CLEC12A		MAP4K4
CITED2	FAM13A		COPS7B
CKAP2	KIAA0513		MAP3K4
CKAP2L	LILRB1		FJX1
CLASP1	ITPRIPL2		C20orf3
CLCN4	DCUN1D1		CCDC28B
CLDN12	PREX1		SC65
CLDN15	RPL23		LOC100128731
CLDN16	VEZT		NAT9
CLDN18	RNF19A		NUDT3
CLDND1	VPS13C		FBXL2
CLEC12A	RPL37A		LOC100132291
CLEC12B	GK5		HN1L
CLEC2D			FBXL20
CLEC4D			LOC100130111
CLHC1			C6orf115
CLIC4			MCART1
CLINT1			LAMC2
CLIP1			CNOT6
CLK4			LGALS9B
CLMN			C18orf56
CLNS1A			ETV6
CLOCK			RGS7BP
CLPTM1			MTMR11
CLPX			PSCD1
CLSPN			TMED4
CLSTN1			LOC728492
CLTC			SH2B3
CMBL			FLJ23584
CMC1			MYLIP
CMKLR1			ZSWIM3
CMPK1			SAC3D1
CMTR1			ARHGAP23
CMTR2			IMMP2L
CNDP2			PPP2R3A
CNEP1R1			UQCRC2
CNGA1			GALNT11
CNGB3			ACCS
CNIH4			LOC100132499
CNKSR2			PPOX
CNN1			KCTD21
CNNM3			FGGY
CNNM4			PRO1853
CNOT1			SERPIND1
CNOT10			GON4L
CNOT2			USP16
CNOT4			ZFYVE19
CNOT6			DYRK4
CNOT6L			CREB1
CNOT7			HES1
CNOT8			NPAL3
CNR1			AGAP8
CNR2			AGXT2L2
CNRIP1			PDCD7
CNTF			MYST3
CNTN1			MAP2K5
CNTN2			TAF10
CNTN3			S100A10
CNTNAP2			GTDC1
CNTNAP3			CEP110
CNTNAP3B			DHTKD1
COA1			C22orf25
COA5			C14orf79
COBLL1			LRRC8A
COG1			EPM2AIP1
COG6			RAB13
COG8			ZNF772
COIL			F2RL3
COL25A1			C12orf49
COL4A1			C19orf43
COL4A3			ACYP2
COL4A4			VEZF1
COL4A5			LOC390414
COL6A6			LOC441408
COL8A1			PML
COL9A1			TCTEX1D1
COLGALT2			LOC653853
COMMD10			NRBP2
COMMD2			C8orf45
COMMD3			SLC39A6
COMMD4			PCBD1
COMMD6			PPIC
COMMD8			DIDO1
COPS2			TNPO3
COPS5			PRRT3
COPS6			ZNF133
COPS7B			CYTH2
COQ10B			C19orf29
COQ7			LOC552889
CORIN			HINT2
CORO1C			GIMAP5
CORO2B			C9orf64
COX19			IL6
COX20			KIAA0319L
COX7A2L			LOC644132
COX7B			SMG7
COX7C			ZBTB46
COX8C			C14orf100
CPD			ANKS1A
CPEB2			JAK2
CPEB3			HOXB7
CPM			ARRB1
CPNE6			EIF2C2
CPOX			LOC100131905
CPPED1			CHCHD5
CPQ			ZNF514
CPS1			PLAG1
CPSF2			PAPD4
CPSF6			NAALADL1
CR1			C10orf33
CR1L			CRY2
CRAMP1L			MEF2D
CRB1			SDHAF1
CRCP			PHLPP2
CRCT1			BOLA2
CREB1			SP100
CREB5			MIB1
CREBL2			TMCC3
CREBRF			SFRS14
CRIM1			IL8
CRIPT			RYBP
CRISP2			TRAFD1
CRISPLD1			MSL1
CRK			IRAK1
CROT			ZBED3
CRTAM			LRP8
CRTC3			TCF7L2
CRY2			C9orf3
CRYBG3			FLJ20021
CSAD			ING4
CSDE1			ZNF548
CSF1			LOC727984
CSF2RA			LOC727821
CSGALNACT1			MOSPD3
CSMD3			GPR177
CSN1S1			LOC646278
CSNK1A1			PIK3IP1
CSNK1G1			BTBD6
CSNK2A1			MCL1
CSPP1			LOC728953
CSRNP3			ZNF395
CSTB			GATAD1
CSTF2T			GPR56
CT62			RPL32
CTA-299D3.8			LOC100132037
CTAGE1			GALNT2
CTAGE4			LOC391019
CTAGE5			C15orf44
CTAGE8			PGAP1
CTAGE9			SLC9A6
CTBP2			GAS8
CTC-236F12.4			PANK3
CTCF			ZFP64
CTD-2368P22.1			MTX1
CTDSPL			BBS9
CTDSPL2			FTHL16
CTNNA3			SIN3B
CTNND1			RHOJ
CTSA			KIAA0947
CTSK			PMPCA
CTSS			LOC731007
CTTNBP2			CCDC16
CTXN2			C20orf52
CTXN3			LOC644745
CUBN			PARD6A
CUL1			VWF
CUL3			ZNF763
CUX2			TNRC6B
CX3CL1			JAG1
CXCL14			RNF170
CXCL5			EP400
CXCL6			MYADM
CXCL8			OR5M8
CXCL9			USP6NL
CXorf21			FZD4
CXorf23			TMEM77
CXorf28			LOC100129674
CXorf36			TTC3
CXorf56			GDE1
CYB561D1			ZNF608
CYB5B			NSUN5
CYB5RL			MSL3
CYBA			C8orf12
CYBB			CHKA
CYBRD1			C1orf24
CYLD			SAMD5
CYP1B1			C16orf68
CYP20A1			RGL2
CYP26B1			LOC100134259
CYP27C1			LOC648771
CYP2R1			TBC1D22B
CYP2U1			PPAPDC2
CYP3A4			SLC25A20
CYP3A5			LPGAT1
CYP46A1			LOC730288
CYP4F3			GALT
CYS1			PRTFDC1
CYSLTR2			C21orf7
CYTIP			LOC100133955
D4S234E			CD163L1
DAB1			NSFL1C
DAB2			LOC284672
DACT3			C1orf149
DAP3			ALDOA
DAPK2			FRYL
DAZAP2			LOC100132585
DAZL			LOC648343
DBN1			KIAA0141
DBT			LOC653419
DBX2			FEZ1
DCAF10			ERGIC3
DCAF11			SMPDL3A
DCAF4L2			PSMG3
DCAF8			CALHM2
DCBLD2			ENOSF1
DCDC2			TGIF1
DCHS2			C20orf7
DCLK2			KIAA1908
DCN			SRGAP2
DCP2			WDR70
DCTN4			ZNF33B
DCTN6			WDR59
DCUN1D1			ZSCAN16
DCUN1D3			ZNF79
DCUN1D4			ZNF3
DDAH1			HIGD2A
DDHD1			DENND1A
DDHD2			MBLAC1
DDI2			EXD2
DDIAS			AHCYL2
DDOST			TSEN34
DDX10			HSPC171
DDX17			TAOK1
DDX21			ARL4A
DDX25			KLHL7
DDX39A			DAB2
DDX46			ADPRHL1
DDX5			BBS2
DDX51			ATXN1L
DDX53			MYL5
DDX60			LOC100130835
DDX60L			CTDSPL2
DEAF1			ZNF512
DEDD			MT1H
DEF6			LZTFL1
DEF8			SURF1
DEFB106A			ACD
DEFB106B			KLHL28
DEGS1			LOC441019
DENND1B			SDCBP
DENND1C			LOC729513
DENND2A			FAM26E
DENND2C			CXCL6
DENND4A			PTPRD
DENND4C			RAVER2
DENND5A			E2F2
DENND5B			LOC202051
DENND6A			DNAJC24
DENR			NANOS3
DEPDC1			SCN3B
DERA			TM2D3
DERL2			CCNY
DFFA			KCNMB2
DFNB31			POLR2I
DGAT2			LOC100129365
DGCR14			SQSTM1
DGKB			GPC5
DGKE			LOC730029
DGKQ			P4HA3
DHDDS			KIAA1191
DHODH			NCRNA00095
DHRS12			LAMP1
DHTKD1			OPTN
DHX33			GOLGA3
DHX36			HIST2H2BE
DIAPH2			RNPS1
DIAPH3			ZNF835
DIDO1			MGC57346
DIO1			PHACTR2
DIP2A			LETM2
DIP2B			JOSD2
DIP2C			LRRCC1
DIRC2			VPS24
DIS3L			DPYSL3
DKFZP686D09174			RPL13A
DKK2			SPG3A
DLAT			KCNMB3
DLC1			ZSCAN18
DLEC1			C10orf114
DLG2			LOC100129112
DLGAP1			COL4A3BP
DLGAP2			DHDDS
DMC1			LOC100128252
DMD			PRRG4
DMP1			TRPV2
DMRTA2			PURA
DMRTC1			FBXO4
DMRTC1B			ATL1
DMTF1			IL3RA
DNAH10			EVL
DNAH2			CHRNB1
DNAH6			MYO7B
DNAJA2			COMTD1
DNAJA4			FLOT1
DNAJB14			RHBDL2
DNAJB5			ASXL2
DNAJB9			FZD8
DNAJC10			FMNL3
DNAJC13			COX7B
DNAJC15
DNAJC16
DNAJC18
DNAJC24
DNAJC27
DNAJC8
DNAJC9-AS1
DNASE1L3
DNASE2
DNM2
DNM3
DNMT3B
DNTT
DNTTIP2
DOCK11
DOCK3
DOCK4
DOCK5
DOCK7
DOK4
DOK6
DOPEY2
DPH6
DPP10
DPP3
DPP4
DPP8
DPP9
DPY19L1
DPY19L2
DPY19L3
DPY19L4
DPY30
DPYD
DPYS
DPYSL2
DPYSL5
DRAM2
DRAXIN
DRD1
DROSHA
DSC1
DSC3
DSEL
DSG2
DSG4
DSP
DST
DSTYK
DTD1
DTHD1
DTL
DTNA
DTWD2
DUSP10
DUSP18
DUSP19
DUSP2
DUSP22
DUSP6
DUSP8
DVL3
DYNAP
DYNC1LI2
DYNLT1
DYRK1A
DYRK2
DZANK1
DZIP1
E2F1
E2F2
E2F3
E2F5
EAF1
EBF2
EBF3
ECE1
ECHDC1
ECI2
ECT2L
EDA2R
EDARADD
EDNRB
EEA1
EEF2K
EEPD1
EFCAB1
EFCAB11
EFCAB14
EFCAB2
EFHC1
EFNA2
EFNB1
EFNB2
EFR3A
EFR3B
EFTUD2
EGFR
EGLN1
EGR2
EHBP1
EHD3
EHMT1
EID2B
EIF2AK2
EIF2AK3
EIF2S1
EIF3F
EIF3H
EIF3M
EIF4A2
EIF4E
EIF4E2
EIF4E3
EIF4EBP2
EIF4G2
EIF4G3
EIF4H
EIF5
EIF5A2
ELAVL2
ELAVL4
ELFN2
ELK3
ELK4
ELL2
ELMOD2
ELOVL6
ELOVL7
EMB
EMC1
EMCN
EML1
EMR2
ENAH
ENAM
ENPEP
ENPP3
ENPP5
ENPP6
ENTPD1
ENTPD4
ENTPD5
ENTPD7
EOGT
EP300
EP400NL
EPAS1
EPB41L4B
EPB41L5
EPB42
EPHA3
EPHA4
EPHA5
EPHA6
EPHA7
EPHB2
EPHB4
EPM2A
EPM2AIP1
EPRS
EPT1
EPX
EPYC
ERAP1
ERAP2
ERBB2IP
ERBB3
ERBB4
ERC1
ERCC6
EREG
ERF
ERG
ERGIC2
ERH
ERI1
ERICH3
ERLEC1
ERLIN1
ERLIN2
ERO1L
ERO1LB
ERP44
ERVFRD-1
ERVMER34-1
ESCO1
ESR1
ESR2
ESRP1
ESRRG
ETF1
ETFDH
ETS1
ETV1
ETV5
EVI2A
EVI5
EXD1
EXO5
EXOC1
EXOC4
EXOC6
EXPH5
EXT1
EYA4
EYS
EZH1
EZH2
F2R
F2RL1
F2RL2
F2RL3
F3
FABP2
FABP5
FADS1
FAF2
FAIM2
FAM102A
FAM103A1
FAM105A
FAM110C
FAM114A1
FAM117A
FAM117B
FAM118A
FAM120A
FAM120C
FAM122B
FAM122C
FAM126A
FAM126B
FAM129A
FAM129B
FAM131B
FAM133A
FAM133B
FAM134A
FAM134B
FAM134C
FAM135A
FAM135B
FAM13A
FAM149B1
FAM153A
FAM153B
FAM154B
FAM160B1
FAM160B2
FAM161B
FAM162A
FAM162B
FAM165A
FAM168A
FAM169A
FAM173B
FAM175B
FAM177A1
FAM182B
FAM183A
FAM184A
FAM188A
FAM189A1
FAM198B
FAM199X
FAM19A1
FAM19A4
FAM20A
FAM210A
FAM216B
FAM218A
FAM219B
FAM222B
FAM227A
FAM22F
FAM23B
FAM3C
FAM43A
FAM45A
FAM46C
FAM46D
FAM47E-STBD1
FAM53A
FAM53C
FAM57A
FAM60A
FAM63B
FAM65B
FAM65C
FAM71F2
FAM73A
FAM74A1
FAM74A2
FAM78B
FAM84B
FAM89A
FAM8A1
FAM91A1
FAM92A1
FAM98B
FAM9B
FAM9C
FAP
FARSB
FASLG
FASTK
FASTKD1
FAT1
FAT2
FAT3
FAT4
FBLIM1
FBN2
FBXL13
FBXL14
FBXL2
FBXL22
FBXL3
FBXL5
FBXL7
FBXO11
FBXO18
FBXO21
FBXO22
FBXO27
FBXO28
FBXO30
FBXO31
FBXO36
FBXO40
FBXO41
FBXO43
FBXO48
FBXO9
FBXW11
FBXW2
FBXW7
FCAMR
FCF1
FCHO1
FCHO2
FCHSD2
FCRLA
FDX1
FDX1L
FECH
FEM1B
FEM1C
FER
FER1L6
FERMT2
FEZ2
FFAR4
FGD1
FGD4
FGD5
FGD6
FGF12
FGF2
FGF20
FGF4
FGF5
FGF7
FGFR1OP
FGL2
FHDC1
FHL2
FIBIN
FICD
FIGN
FIGNL1
FITM2
FJX1
FKBP14
FKBP5
FKTN
FLAD1
FLG
FLRT2
FLRT3
FLT1
FLVCR1
FMN1
FMN2
FMNL2
FMNL3
FMO3
FMOD
FMR1
FN1
FNBP1
FNBP1L
FNBP4
FNDC3A
FNDC3B
FNDC5
FNIP2
FOSL2
FOXA1
FOXC1
FOXD1
FOXF1
FOXG1
FOXJ2
FOXJ3
FOXK1
FOXK2
FOXL2
FOXL2NB
FOXN1
FOXN3
FOXP1
FOXP2
FOXQ1
FPGT-TNNI3K
FRAT2
FREM1
FREM2
FRK
FRMD4A
FRMD4B
FRMD6
FRMPD4
FRRS1L
FRS2
FRY
FRYL
FRZB
FSCN3
FSD1L
FSD2
FSTL1
FSTL4
FUBP1
FUNDC2
FURIN
FUT3
FUT4
FUT6
FXR1
FXYD3
FXYD6
FYCO1
FYN
FYTTD1
FZD1
FZD3
FZD4
FZD5
FZD7
G2E3
G3BP1
GAB1
GABBR1
GABBR2
GABPB1
GABPB2
GABRA1
GABRA2
GABRE
GABRG1
GABRG2
GAD2
GALC
GALNT10
GALNT15
GALNT16
GALNT3
GALNT6
GAN
GAPVD1
GAREM
GAREML
GARS
GAS2L3
GAS7
GAS8
GATA6
GATAD1
GBF1
GBP1
GBP2
GBP6
GCC2
GCFC2
GCH1
GCLM
GCNT2
GCNT4
GCSAML
GDA
GDF11
GDI2
GEN1
GFPT1
GFRA1
GFRAL
GGNBP2
GGPS1
GGT6
GHITM
GIGYF1
GIGYF2
GIMAP1
GIMAP8
GINM1
GINS1
GINS2
GINS4
GIPC2
GIT2
GJA1
GJA3
GJA9-MYCBP
GJC1
GK5
GLB1L
GLCE
GLDN
GLIPR1
GLIS3
GLO1
GLRA2
GLRA3
GLRX3
GLTP
GLTSCR1L
GLYATL2
GMCL1
GMDS
GMEB1
GMFB
GMNC
GMPR
GMPR2
GMPS
GNAI1
GNAI3
GNAL
GNAZ
GNB5
GNE
GNG12
GNG4
GNL1
GNL3L
GNRHR
GNS
GOLGA1
GOLGA3
GOLGA6L4
GOLGA6L9
GOLGA7
GOLGA8F
GOLGA8IP
GOLGB1
GOLM1
GOLPH3
GOLPH3L
GOSR1
GPAM
GPANK1
GPATCH11
GPATCH2
GPATCH2L
GPBP1
GPC4
GPC5
GPCPD1
GPD1
GPD2
GPN3
GPR1
GPR111
GPR116
GPR12
GPR128
GPR132
GPR133
GPR135
GPR137B
GPR137C
GPR151
GPR155
GPR156
GPR157
GPR158
GPR176
GPR180
GPR183
GPR3
GPR37
GPR6
GPR61
GPR63
GPR82
GPR85
GPR88
GPR97
GPR98
GPRIN3
GPSM2
GRAMD1A
GRAMD3
GRB14
GRB2
GREB1
GREB1L
GRHL1
GRHL2
GRIA1
GRIA2
GRID2
GRIK1-AS2
GRIN3A
GRIP1
GRIPAP1
GRK4
GRK7
GRM1
GRM5
GRM6
GRM7
GRSF1
GSK3B
GSPT1
GSR
GSTCD
GSTM2
GTDC1
GTF2A1
GTF2H3
GTF2H5
GTF2IRD1
GTF3C3
GTF3C4
GTPBP10
GUCD1
GUCY1A2
GUCY1A3
GULP1
GXYLT1
H1F0
H2AFJ
HABP4
HAP1
HAPLN1
HAPLN4
HAS2
HAT1
HAUS8
HAVCR1
HBP1
HBS1L
HCN1
HCN4
HDAC4
HDHD1
HDX
HEBP1
HECA
HECTD2
HEG1
HELZ
HEPH
HERC1
HERC2
HERC4
HERPUD1
HESX1
HEXA
HEY1
HGF
HHIP
HIAT1
HIBCH
HIC2
HIF1A
HILPDA
HINT3
HIP1
HIP1R
HIPK1
HIPK2
HIPK3
HIST1H2AG
HIST4H4
HIVEP2
HIVEP3
HLA-DPA1
HLA-DPB1
HLCS
HLF
HLTF
HMBOX1
HMCN1
HMGA2
HMGB3
HMGCLL1
HMGCR
HN1
HNF4G
HNMT
HNRNPH2
HNRNPL
HNRNPLL
HNRNPUL2-BSCL2
HOMER2
HOOK1
HOOK3
HORMAD2
HOXA13
HOXB13
HOXB4
HOXD13
HOXD3
HP1BP3
HPGD
HPGDS
HPS3
HPS5
HRASLS5
HRH4
HRK
HS2ST1
HS3ST5
HSD17B3
HSD17B7
HSFY1
HSPA5
HSPA6
HSPA8
HSPH1
HTR2A
HTR2C
HTR5A
HUNK
HYKK
HYOU1
IAPP
ICA1L
ICE1
ICK
ICMT
ID4
IDE
IDS
IER3
IFI44L
IFIT5
IFNAR1
IFNAR2
IFRD1
IFT140
IFT88
IGF1R
IGF2BP1
IGFBP7
IGSF10
IGSF11
IGSF3
IKBIP
IKBKG
IKZF2
IKZF4
IKZF5
IL12A
IL17F
IL17RD
IL1R1
IL1RAP
IL1RL1
IL20RA
IL25
IL6R
IL6ST
ILDR1
IMMT
IMPAD1
INHBA
INIP
INO80
INO80D
INPP4B
INPP5B
INPP5F
INSIG2
INSR
INTS5
INTS6
INTS7
INTS8
IP6K1
IPCEF1
IPMK
IPO5
IPO7
IPO8
IPO9
IPP
IPPK
IQGAP1
IQSEC1
IQSEC2
IQSEC3
IRAK3
IRAK4
IRF1
IRF2BPL
IRF9
IRS1
IRS2
IRX4
IRX6
ISM1
ISM2
ISOC1
ISPD
ISX
ITCH
ITGA2
ITGA4
ITGA8
ITGAD
ITGAM
ITGAV
ITGB1
ITGB6
ITGB8
ITGBL1
ITPKB
ITPRIPL2
ITSN1
ITSN2
IVNS1ABP
IYD
JAK1
JAK2
JAKMIP2
JAM2
JAZF1
JMJD1C
JMJD6
JMY
JOSD1
JRKL
KAL1
KALRN
KANK1
KANK2
KANSL1L
KAT2B
KAT6A
KATNAL1
KBTBD12
KBTBD2
KBTBD6
KBTBD8
KCMF1
KCNA1
KCNB1
KCNC1
KCNE4
KCNG3
KCNH5
KCNH7
KCNH8
KCNIP4
[truncated: 2,713 more rows]

## Sheet: miR-30c-5p Summary
II. DIANA microT predicted targets	III. Predicted targets differentially-expressed in PMBCs	IV. Predicted targets within IPA* genes sets and differentially-expressed in PBMCs	V. Genes significantly repressed ≥ 1.5-fold by miRNA over-expression in HUVECs	VI. Predicted targets both repressed ≥ 1.5-fold by miRNA over-expression in HUVECs and differentially expressed in PMBCs	VII. Predicted targets repressed ≥ 1.5-fold by miRNA over-expression in HUVECs, differentially expressed in PMBCs, and within IPA gene set
MARCH1	TIA1	TIA1	EEF1A1	EEF1A1	EEF1A1
MARCH4	ADARB1	ADARB1	FTL	GNAI2	GNAI2
MARCH5	ZNF827	ZNF827	ITGB1	HIF1A	HIF1A
MARCH6	FBXO32	FBXO32	LOC728658	BNIP3L	BNIP3L
MARCH8	EPB41	EPB41	RPS9	KLF13	KLF13
MARCH9	FYN	FYN	MTUS1	FYN	FYN
SEPT3	SLFN5	SLFN5	GNAI2	PPP3CA	PPP3CA
SEPT6	SIGMAR1	SIGMAR1	GPX4	RHBDD2	BID
SEPT7	MAML1	MAML1	LOC728820	BID	AKAP13
SEPT8	CMTM7	CMTM7	GNG10	AKAP13	TIA1
SEPT15	PTPRC	PTPRC	PRDX5	TIA1	TANK
AADACL2	BMPR2	BMPR2	C7orf28B	TANK	FAM49A
AASDH	APTX	APTX	RPS14	FAM49A	KIAA1147
AASDHPPT	FNDC3B	FNDC3B	HIF1A	KIAA1147	GMEB1
ABCA1	BRWD1	BRWD1	SURF4	GMEB1
ABCA10	NETO2	NETO2	TP53INP1	ITGB1
ABCA12	ARL8B	ARL8B	RPS7	GNG10
ABCA3	TICAM1	TICAM1	PSMA1	SURF4
ABCA5	PTEN	PTEN	NHP2	PSMA1
ABCA8	ITGA4	ITGA4	RBM3	ZFAND6
ABCA9	IFNGR2	IFNGR2	PTGFRN	RPA1
ABCB11	LDLR	LDLR	ZFAND6	CD99
ABCC10	BID	BID	MAP4K4	VAT1
ABCC9	CPD	CPD	AP2M1	SS18
ABCD2	KIAA1147	KIAA1147	RPA1	MBNL1
ABCE1	TRAF3IP2	TRAF3IP2	CD99	NRBP1
ABCG2	HSPA5	HSPA5	EDF1	AKIRIN1
ABCG5	CDK6	CDK6	USP14	HIAT1
ABHD10	RAB2A	RAB2A	ARL6IP4	CARS
ABHD13	UBE2D3	UBE2D3	VAT1	PNKD
ABHD2	TRAM1	TRAM1	RNF5P1	TBC1D10B
ABHD6	STAU1	STAU1	BNIP3L	TBCE
ABI3BP	TACC1	TACC1	SS18	C19orf12
ABL1	IDE	IDE	LCMT1	PLEKHO2
ABL2	SSBP2	SSBP2	MBNL1	RPS6KA2
AC005035.1	SEC62	SEC62	NRBP1	SPAST
AC011897.1	ACTR6	ACTR6	AKIRIN1	SLC35C2
AC012215.1	UBE3A	UBE3A	HIAT1	PLEKHB2
AC015688.3	NR3C1	NR3C1	SERF2	MARCH5
AC022498.1	MALT1	MALT1	TCEAL8	CHMP2B
AC027323.1	EEF1A1	EEF1A1	APRT	RGS10
AC051642.1	PDGFC	PDGFC	KIF3B	UPRT
AC091435.1	MAN2A1	MAN2A1	BIN1	DPY19L1
AC092171.1	ATG5	ATG5	KLF13	USP46
AC092535.1	PPP2CA	PPP2CA	FEZ1	ANKRA2
AC104472.1	CDC7	CDC7	FYN
AC107021.1	FBXL5	FBXL5	CARS
AC130352.1	STK39	STK39	CD59
AC132186.1	KIF1B	KIF1B	S100A13
ACACA	TOPBP1	TOPBP1	PPP3CA
ACAP2	BMI1	BMI1	SEPN1
ACBD3	CHM	CHM	ANGPT2
ACBD5	PPP3CA	PPP3CA	PNKD
ACER3	MTR	MTR	TBC1D10B
ACOT11	PITPNA	PITPNA	TBCE
ACP2	SIRT1	SIRT1	RHBDD2
ACPP	LARP1B	LARP1B	RBM4
ACSBG1	DNAJB9	DNAJB9	BID
ACSM3	ATL3	ATL3	C19orf12
ACTBL2	BAZ1A	BAZ1A	NAAA
ACTC1	GNAI3	GNAI3	MAPK3
ACTL7B	RAD23B	RAD23B	SPRY1
ACTN1	FAF2	FAF2	HES2
ACTN2	USP48	USP48	CLN3
ACTR1A	TLE1	TLE1	AKAP13
ACTR2	OSBPL11	OSBPL11	FAM89A
ACTR3C	AFF3	AFF3	PLEKHO2
ACTR6	PIGA	PIGA	NIN
ACVR1	C9orf72	C9orf72	CXCR7
ACVR2A	TGFBR3	TGFBR3	RPS6KA2
ADAM10	NT5E	NT5E	SPAST
ADAM11	MGAT2	MGAT2	SLC35C2
ADAM12	PPFIA1	PPFIA1	WDR7
ADAM18	TANK	TANK	TIA1
ADAM19	TMEM97	TMEM97	PLEKHG1
ADAM2	USP15	USP15	GAS6
ADAM22	BTBD7	BTBD7	PLEKHB2
ADAM28	ST8SIA4	ST8SIA4	MARCH5
ADAMTS12	CASP3	CASP3	CHMP2B
ADAMTS14	ATP11C	ATP11C	TANK
ADAMTS20	SPRED1	SPRED1	ARHGAP28
ADAMTS3	PIGN	PIGN	RGS10
ADAMTS5	SYNCRIP	SYNCRIP	UPRT
ADAMTS6	BTN2A1	BTN2A1	DPY19L1
ADAMTS9	PIK3CD	PIK3CD	USP46
ADARB1	PPP3R1	PPP3R1	EML1
ADGB	AKAP13	AKAP13	ANKRA2
ADH4	OCRL	OCRL	FAM49A
ADM	CALML4	CALML4	KIAA1147
ADO	IFNAR2	IFNAR2	GMEB1
ADPGK	EGLN2	EGLN2	LOC649150
ADPRH	NFAT5	NFAT5	LOC441506
ADRA1D	UQCRB	UQCRB	LOC440595
ADRA2A	KLF13	KLF13	LOC441775
ADRB2	GMEB1	GMEB1	LOC387867
ADSSL1	PREP	PREP	LOC401537
AFAP1L1	MAFG	MAFG	SERPINE1
AFAP1L2	FAU	FAU	LOC648249
AFF2	SERINC3	SERINC3	LOC388707
AFF3	TGFBRAP1	TGFBRAP1	RPL12
AFF4	MFHAS1	MFHAS1	LOC284821
AFM	GNAI2	GNAI2	LOC100133372
AFTPH	SNN	SNN	LOC100129553
AGAP1	SCYL2	SCYL2	RPS3
AGGF1	MS4A7	MS4A7	LOC286444
AGO1	RUFY3	RUFY3	LOC402251
AGO2	G3BP2	G3BP2	CCL14
AGO4	TSC1	TSC1	LOC100132795
AGPAT6	AFTPH	AFTPH	LOC100131609
AGPS	PDE5A	PDE5A	LOC644029
AGTPBP1	VAV3	VAV3	LOC731096
AGTR2	YY1	YY1	SDCBP
AHNAK	CCDC50	CCDC50	LOC286157
AHR	RECK	RECK	LOC645173
AICDA	SDPR	SDPR	CCL15
AIDA	IDS	IDS	ATP5G2
AK3	VCL	VCL	LOC649049
AK4	ZNF207	ZNF207	LOC158345
AK5	SNTB1	SNTB1	LOC646294
AKAP10	RASGRP3	RASGRP3	TSPO
AKAP13	TUBB1	TUBB1	LOC645436
AKAP6	BCL6	BCL6	APP
AKAP7	RAB10	RAB10	LYVE1
AKIRIN1	RRN3	RRN3	C4orf18
AKR1C2	ATXN1	ATXN1	LOC440927
AKTIP	VNN2	VNN2	LOC643531
AL033532.1	ACVR1	ACVR1	LOC647285
AL136219.1	TFRC	TFRC	XRCC6
AL137003.1	HIF1A	HIF1A	LOC645691
AL137145.1	RGS2	RGS2	RPL9
AL353698.1	GMFB	GMFB	LOC730455
ALDH1A3	PTMA	PTMA	LOC644511
ALDH1L2	TBC1D9	TBC1D9	LOC651198
ALDH5A1	TMED5	TMED5	ID3
ALDH6A1	DMTF1	DMTF1	FLII
ALDH9A1	ZFHX3	ZFHX3	PGD
ALG1	NOTCH2	NOTCH2	SIVA1
ALG10B	CAT	CAT	CNBP
ALG13	PRKCB	PRKCB	GNL3
ALG9	TSPAN33	TSPAN33	MGC87895
ALKBH1	TNFSF4	TNFSF4	C10orf10
ALKBH8	FAM49A	FAM49A	LOC728499
ALPK3	HDAC4	HDAC4	TMEM69
ALX1	CPVL	CPVL	C10orf58
AMACR	ASAP1	ASAP1	APEX1
AMER1	BNIP3L	BNIP3L	FABP4
AMER2	DPYSL2	DPYSL2	LOC729679
AMMECR1	CYBB	CYBB	C7orf28A
AMOTL1	FKBP1A	FKBP1A	MANSC1
AMOTL2	RBM12B	RBM12B	GPX1
AMPH	PTPLAD1		EIF5
AMT	SDAD1		VAMP5
ANAPC1	AK3		APLP2
ANGPT2	KIF5C		PPP1R14B
ANGPTL3	MED6		ARMCX6
ANKEF1	ZNF831		PHPT1
ANKHD1	PTPN4		LOC100132299
ANKIB1	CAMK2N1		COX6B1
ANKRA2	ALG9		EDEM1
ANKRD12	DPH5		CICE
ANKRD13A	DAZAP1		LOC729500
ANKRD17	SNTB2		MRPL54
ANKRD20A1	HABP4		LOC729406
ANKRD20A2	PLEKHB2		LOC440991
ANKRD20A3	IFRD2		LOC341965
ANKRD20A4	MRI1		MRPL41
ANKRD22	PGAM4		ATP2C1
ANKRD26	GOLGA8A		DDX47
ANKRD28	FAM102A		LOC644039
ANKRD30B	UTP23		C1QTNF5
ANKRD31	TECPR1		LOC441013
ANKRD36BP1	ELOF1		ALDH1A1
ANKRD39	RNF157		LOC728576
ANKRD40	C7orf55		HSPD1
ANKRD50	SEPT6		LOC100128060
ANKRD62	BRD3		CRK
ANKRD66	ATRX		EEF1B2
ANKS4B	SMARCD2		LSM7
ANLN	HIATL1		DEGS1
ANO4	RAB4B		UBE1
ANO5	H6PD		NME1-NME2
ANTXR1	SNX1		VAMP3
ANTXR2	NPM3		LOC653232
ANXA11	IKBIP		AGPAT5
AP1AR	RETSAT		KCTD20
AP1B1	CYCS		EXOSC10
AP1G1	SH3KBP1		PGK1
AP1S2	TCF12		KCTD12
AP2A1	PDSS2		NES
AP3B1	RAB22A		HERPUD1
AP3M1	DNAJC15		SULF2
AP3S1	TUBGCP5		LSM4
AP4E1	NCOA7		ATF4
APAF1	GOLT1B		GUK1
APBB2	COG6		PLDN
APC	SNAPC3		IGFBP2
APP	AGPS		TP53I3
APPBP2	ZNF75A		FNTA
APPL2	LRRC58		USP5
APTX	FBXO28		OSBPL9
AQP4	PAPD4		NNMT
AR	MIS12		RABAC1
ARAP2	UBR2		PCBD1
ARCN1	ERO1L		C9orf69
ARF4	KBTBD2		WDR82
ARFIP1	DIP2A		RUVBL1
ARHGAP21	HBP1		CTSC
ARHGAP26	CCBL2		FIS1
ARHGAP28	SLC35A5		ITGB5
ARHGAP29	CKAP2		LOC283412
ARHGAP42	ORMDL1		LOC645968
ARHGAP5	CPOX		MRPS27
ARHGEF10	TM9SF3		MLEC
ARHGEF12	PON2		ARL4A
ARHGEF28	GFM1		PHF10
ARHGEF38	SELT		LOC284393
ARHGEF40	SPOPL		TBC1D2B
ARHGEF6	AASDHPPT		TMED9
ARID1A	MSI2		VASH1
ARID1B	EBAG9		BTF3
ARID3A	DDHD2		MARCKSL1
ARID4A	TARSL2		AP3S1
ARID4B	TOX		TRMT112
ARID5B	KIF21B		ZDHHC16
ARL10	PSMD14		LOC136143
ARL13B	EIF5A2		COX7A1
ARL15	AMMECR1		BCAP31
ARL4A	IFT57		USP34
ARL4C	GTF2E2		MIF
ARL5A	PGM1		NANS
ARL5B	MRPL32		POMT1
ARL6IP5	USP46		YWHAB
ARL6IP6	CTRL		C7orf26
ARL8B	BCKDHB		LOC401676
ARNTL	DCUN1D4		RAB15
ARPC5	IQCK		LOC148430
ARPP19	SLC36A4		OTUD4
ARSG	ARID5B		LOC644879
ARVCF	ATP6V0A2		NFE2L1
ASAH2B	TRIM33		CLDN5
ASAH2C	RAB2B		CCDC97
ASAP1	CCDC90B		MRPS21
ASAP2	WWP1		GDPD5
ASB2	ZC3HAV1		RALY
ASB4	PTAR1		KIAA1949
ASCL2	STAMBPL1		RASSF2
ASH1L	FOXN2		ARF5
ASIC2	SLC30A5		GDF15
ASPA	TFDP1		TNIP1
ASPHD2	PHAX		APOA1BP
ASUN	FAM104A		FAM18B
ASXL1	SMC2		COL4A2
ASXL3	DYRK2		SLC35C1
ATAD1	RALGPS1		FAM89B
ATAD2	TBPL1		LOC641849
ATAD2B	C18orf25		LTBR
ATAD3A	ACTR1A		TMPO
ATAD5	VCPIP1		SOX18
ATF1	NAE1		YPEL2
ATG10	PCNX		NAP1L4
ATG12	UPRT		F2R
ATG2B	RNF7		ITFG3
ATG4A	NSUN3		AP3D1
ATG5	SECISBP2L		PRMT2
ATL2	C12orf29		ATP6V0B
ATL3	KLHL20		C20orf160
ATM	SYPL1		RPSA
ATOX1	NIPA1		KLC1
ATP10D	ICK		LOC285176
ATP11A	APPBP2		CXCL1
ATP11B	MAR5		CHST1
ATP11C	RBM12		FAM165B
ATP13A3	RAB7A		PPP1R8
ATP2A2	C8orf76		SEC22C
ATP2B1	METAP2		LOC100127982
ATP2B2	PPP1CB		PIP4K2A
ATP6V0A2	ATG4A		EXOSC1
ATP6V1B2	PDS5B		SBF1
ATP6V1C1	ZRANB2		VPS26B
ATP6V1G3	TMEM170A		KITLG
ATP7A	ZNF680		ZNHIT3
ATP7B	KPNA5		COBRA1
ATP8A1	ZNF507		MAD2L2
ATP8A2	RIC8B		LGALS1
ATP8B1	MRPS36		CCNY
ATP8B2	PRKAA1		LOC642755
ATP8B4	DDX46		LOC392437
ATR	TIFA		XLKD1
ATRN	CYP4V2		SDF4
ATRNL1	USP9X		BECN1
ATRX	UFM1		PLXNB2
ATXN1	CAMK2G		MBOAT7
ATXN1L	GSPT1		SNRNP70
ATXN2	ACACA		BTG2
ATXN7	ATAD1		ZBED1
ATXN7L1	NHLRC2		RER1
AUNIP	NDEL1		INF2
AVEN	LANCL1		FRMD4B
AVL9	RSL24D1		GAB2
AZIN1	DHX40		SMARCB1
B3GAT1	ZNF621		NADSYN1
B3GAT2	LPP		NTHL1
B3GNT5	PNPLA8		CARD10
B3GNT6	COG2		LOC100129960
B4GALT4	DENND4C		CASP6
B4GALT5	SACS		RPL23AP13
B4GALT6	ANKRD17		BP75
BABAM1	PREPL		C1orf122
BACH1	NAP1L5		NT5DC2
BACH2	BRIX1		FAM20C
BAG1	KATNAL1		C19orf50
BAG4	NUFIP2		PPP1R16B
BAHD1	NEK1		ADSS
BARD1	RBM15		FTHL12
BAZ1A	PHF3		KIAA1429
BAZ2B	STIM2		LRRC8D
BBS9	MMGT1		LOC729843
BBX	ITGB1		BSG
BCAP29	QSOX2		C9orf140
BCHE	SEL1L3		MAN1B1
BCKDHB	ENPP4		PXDN
BCL10	PSME4		KIAA1370
BCL11A	RRAS2		GNPTAB
BCL11B	WDR75		TNFRSF10D
BCL2	FBXO34		TSPAN12
BCL2L1	NAB1		MAP3K11
BCL2L11	UBE3C		PGF
BCL6	SMARCA5		UGCGL1
BCL7A	PELO		AES
BCL9	STAG1		RPL13A
BCLAF1	SS18		SLC7A7
BCOR	ETF1		CYBASC3
BDKRB2	SAAL1		SERF1B
BDNF	LYPLAL1		POLD2
BDP1	TTC27		SNORD80
BECN1	SHPRH		ODZ3
BEND3	TRIAP1		TMEM120A
BEND4	CRLF3		DIXDC1
BEND7	TBCE		MARCH2
BEST4	DSTN		FAM62B
BET1	C1orf131		PCNXL3
BEX1	RAP2C		BCR
BICD1	ZDHHC11		BEX1
BID	EEPD1		LOC100134134
BIRC6	INTS6		IPO4
BLM	TMOD2		RAC1
BLOC1S5-TXNDC5	FAHD1		RALB
BMI1	KCTD9		ELOVL1
BMP2K	SKP2		C6orf129
BMP3	RPRD2		RRM2B
BMPR2	SLC30A7		GRN
BNC1	LZTFL1		LOC401152
BNC2	MBNL2		PLAC9
BNIP3L	GPD1L		KIF1C
BOD1L1	NCALD		MLST8
BOD1L2	HNRNPA2B1		PPAP2A
BRAP	CCDC6		HDDC3
BRCC3	PARP15		NDUFV3
BRD1	MAT2B		GALNT4
BRD3	AIDA		LOC100132797
BRD4	NIF3L1		CRIP2
BRD7	USO1		LOC728553
BRINP2	NCOA6		ACAP2
BRINP3	YPEL5		PHACTR2
BRIX1	HCFC2		HSPBL2
BROX	TEX2		CTDSP1
BRWD1	IMPAD1		SH3D19
BRWD3	GTPBP4		SPTLC1
BSN	C3orf58		COG3
BTBD1	RPS6KB1		KIAA0430
BTBD10	ZCRB1		C21orf51
BTBD7	DCP2		ZNF627
BTBD9	VPS37A		TBRG4
BTF3	BRD7		IGFBP4
BTF3L4	SUCLG2		NADK
BTN2A1	EML4		MAPK12
BTNL2	FOXJ3		GIT1
BTRC	SP4		RNASEH1
BUB3	SCYL3		RPL12P6
C10orf12	EXOC4		ATP5S
C10orf126	CLTC		APH1A
C10orf25	ZYG11B		WDR13
C10orf76	LILRB2		HOXB8
C10orf90	SLMAP		CPA3
C11orf21	EPDR1		LOC651453
C11orf54	JOSD1		ELK1
C11orf65	LCOR		ORC6L
C12orf29	TC2N		GART
C12orf61	TAF4		DEAF1
C14orf28	VPS41		C11orf67
C14orf39	GNA13		NBL1
C14orf57	ANTXR2		LRRC40
C15orf37	ANKRD28		BPHL
C15orf40	UBR5		CTNNBIP1
C16orf52	SLC35A3		GANAB
C16orf54	SNX16		DENND4B
C16orf87	MTMR9		PMS2L5
C17orf105	SPG11		TNPO3
C18orf25	FAM8A1		KIT
C19orf10	SEPT15		GPI
C19orf12	DYNLT3		PYCARD
C1orf106	SLC44A1		SDHC
C1orf112	CPNE3		BCL7C
C1orf131	YWHAQ		LHX6
C1orf158	PRKRIR		C1orf198
C1orf168	SPCS3		SEMA3E
C1orf174	GBAS		ITPK1
C1orf21	ANKRA2		CLK1
C1orf95	PAQR3		SC65
C1orf98	MLLT10		GUSBL1
C1QTNF2	DPY19L1		SNX17
C1QTNF7	MFSD6		PKIG
C20orf194	CSNK1G1		TTYH3
C21orf128	PAM		DNAJB4
C21orf91	PMPCB		CENTG3
C2CD2	LACTB		FAM177A1
C2orf72	RASA1		CUL4B
C2orf88	ATP2B1		ADAM19
C3orf14	EPS15		CTDSP2
C3orf38	SAR1B		KLRG1
C3orf52	NUP54		KIAA1274
C3orf56	FAM179B		ZDHHC3
C3orf58	COMMD2		RPL23AP7
C3orf65	CHMP2B		PCYOX1
C3orf70	STAM		LOC728408
C4orf17	SLAIN1		TUSC3
C4orf19	CEP78		PPP1R7
C4orf3	RNGTT		PDRG1
C4orf33	PPM1B		TMEM204
C4orf46	REEP5		MBD3
C5orf15	NSMAF		MRPS33
C5orf24	C4orf33		CXCR4
C5orf27	CISD1		TNC
C5orf51	TOMM20		PCDH12
C5orf64	CELSR3		C11orf51
C6orf10	ABHD2		UNC45A
C6orf118	TOR1B		INTS1
C6orf132	RPS6KA2		EZH2
C6ORF174	WASL		TMEM8
C6orf201	DOCK7		GCLM
C7orf31	CUL5		C17orf101
C7orf33	VPS54		TUBGCP2
C7orf43	ADO		LOC100008588
C7orf55	RNF103		LOC389599
C7orf60	C3orf14		HAGH
C7orf63	ZMPSTE24		LOC642361
C8orf31	INSIG1		PPP1R12C
C8orf34	PLAGL2		ARMCX3
C8orf4	ZFAND1		CORO1B
C8orf44	ZFAND6		FAM38B
C8orf59	XPR1		PDIA3P
C8orf76	STX7		CIRBP
C8orf86	GCLC		FAM96B
C9orf41	GALC		SERPINB8
C9orf47	KBTBD7		SRM
C9orf72	EPC1		LYRM2
C9orf84	FOXP1		C20orf191
C9orf85	PNKD		FGD5
C9orf96	SUPT3H		LMAN2
CA10	CD99		CDC42EP4
CA13	YOD1		PDGFD
CABLES2	CPEB3		LOC653355
CACHD1	B4GALT5		NLF2
CACNA1D	VTA1		LOC283267
CACNB1	GCNT2		TSPAN18
CACNB2	USP37		RBBP5
CACNB4	NMD3		EFNB1
CADM2	AGGF1		TNFRSF25
CADPS	SLC38A6		ACVRL1
CAGE1	AP3B1		KIAA0146
CALB2	MED14		ADAMTS9
CALCR	C5orf15		LRRC17
CALD1	FAM122B		WDR74
CALM1	E2F3		ECHS1
CALML4	XRN1		EXOC3
CALU	BTF3L4		C14orf43
CAMK2A	TMEM167B		DDAH2
CAMK2D	MSH6		GALNT2
CAMK2G	RMI1		SCARA3
CAMK2N1	MFN1		PQBP1
CAMK4	LRRFIP2		FLJ41200
CAMKK2	CHD9		Gcom1
CAMLG	G3BP1		ELMO1
CAMSAP2	DCTN4		SNCAIP
CAND1	MBNL3		SEPW1
CAPN14	TRIM9		PIM3
CAPN5	RPA1		RPGR
CAPN6	RHBDD2		NUDT14
CAPN7	RPL34		AVEN
CAPZA1	STT3A		C18orf34
CARD14	RANBP10		RBM10
CARF	GNG10		LOC389662
CARS	HMBS		SFRS8
CASK	MBOAT1		LOC728975
CASP3	SPATA13		ISOC2
CAT	LIMS1		GPR116
CATSPERG	NDUFA11		IL6
CBFB	RGS10		PLTP
CBLB	AKIRIN1		BMP2
CBWD2	SNRPF		PLAUR
CBWD3	SLC35C2		C1orf86
CBWD6	CNOT7		C2orf24
CBWD7	SURF4		ERGIC1
CBX2	CARS		PHKB
CBX3	SHFM1		PRKACB
CBX5	UBN2		ADCK2
CBX8	FAM73B		SETD1A
CCBL2	TNPO1		KIAA0114
CCDC117	EIF3F		LRRC32
CCDC120	SRPK2		LOC652545
CCDC135	ZNF585A		FASTKD3
CCDC14	PRICKLE4		GJA4
CCDC141	TM7SF3		MFAP2
CCDC144A	CLN8		NR5A2
CCDC144NL	VAT1		BLOC1S1
CCDC148	CHCHD5		B3GALT6
CCDC152	STK35		ZNF395
CCDC171	TRIM38		FLJ20489
CCDC172	ZNF644		C6orf117
CCDC174	MOV10		PHLDA1
CCDC175	UBXN11		RAB28
CCDC178	PDCL		C11orf60
CCDC18	NUDCD3		KDELR1
CCDC186	DHRS4L2		JAG2
CCDC34	NRBP1		VPS4A
CCDC36	LSM3		WDR34
CCDC38	NFIC		CNTNAP3
CCDC43	UPF2		GNB2
CCDC47	COL4A3BP		ABLIM1
CCDC50	NCOR2		SEC14L1
CCDC54	TBC1D10B		DDB2
CCDC6	INPP4A		COLEC12
CCDC71L	TPRKB		NEDD1
CCDC73	PLEKHO2		LOC647081
CCDC90B	FAM109A		PPP2R2A
CCDC97	FBXW7		BAT3
CCL16	SF3B1		C20orf177
CCL19	NUCKS1		C7orf43
CCNA1	ARID4B		LOC652324
CCNE2	HIPK2		MRPS7
CCNF	C19orf12		THOC5
CCNG2	CBX5		LOC100134068
CCNI	UHMK1		LOC646044
CCNJL	UHRF1BP1		POLR1E
CCNK	TMEM14C		PAFAH2
CCNT2	SPEN		MEPCE
CCNY	FBXL3		TAF9L
CCP110	INTS2		FILIP1
CCPG1	PPP1CC		CAPN1
CCSER2	POMP		LRRC33
CD274	PTBP2		KLHDC8B
CD2AP	HIAT1		CD109
CD302	DOCK10		DAXX
CD47	MATR3		LOC440895
CD5L	BIRC6		HSD17B2
CD6	DHX15		SPNS2
CD80	EFR3A		GRB2
CD84	ZSWIM6		VPS18
CD96	CDCA7		HOXB4
CD99	DIP2B		PTRH1
CDC14A	ARPC5		BEND7
CDC14B	UBE4A		UBXN2B
CDC37L1	SENP7		IDH1
CDC42BPA	SPAST		STX4
CDC7	SEPT7		NMB
CDC73	SNX27		CYLN2
CDCA7	VKORC1L1		GCAT
CDH11	GPBP1L1		RPL32
CDH13	ZFP36L1		LOC100134291
CDH2	BMP2K		ANO10
CDH20	FAM102B		MYO9B
CDH6	KLF11		C16orf68
CDHR3	RFX7		ZADH2
CDK12	SUB1		LOC732360
CDK13	KIAA1033		LOC728069
CDK6	AP1B1		PXN
CDK8	SH2D1B		FAM134A
CDKN2AIP	CHST2		GOLGA1
CDX1	PSMA1		LOC644124
CEACAM1	EAF1		RALGDS
CEACAM6	DIAPH2		CXCL6
CECR2	PTK2		KIAA0040
CECR6	ELOVL5		CXXC5
CELF1	WDFY1		BNIP1
CELF2	ATP11B		HAX1
CELF3	MAP4K5		C20orf108
CELSR3	USP6NL		HN1L
CENPH	SNX29		SSBP4
CENPP	COBLL1		DBNL
CENPQ	FAM160B1		TRIM23
CENPU	SWAP70		LOC642567
CEP120	MEX3C		SLC27A3
CEP128	RAP1B		C19orf56
CEP170	HNRNPC		ELMOD1
CEP350	RAPGEF2		RHOC
CEP44	AP1S2		NAGA
CEP76	SLC4A7		LOC345041
CEP78	OSBPL8		FABP5L2
CEP85L	OTUD6B		PLCG2
CERS3	FCHSD2		CINP
CERS6	EBF1		PHF20
CFC1	NECAP1		LOC730029
CFHR3	MAPK6		CRYL1
CFL2	FUT4		WDR35
CHCHD5	IBTK		ADAM10
CHD5	SPAG9		PLAC8
CHD9	SNIP1		C2orf7
CHFR	PDCD10		DHPS
CHI3L1	MED23		TP53AP1
CHIC1	FNDC3A		TSPAN17
CHKA	KPNA4		LOC100130224
CHL1	AZIN1		TNRC15
CHM	SLC30A1		VPS72
CHML	FAM46C		LLGL1
CHMP1B	KLHL2		LOC441191
CHMP2B	MTMR6		ITPKB
CHMP3	JMJD1C		ACOX3
CHORDC1	TMEM170B		SULT1A3
CHRAC1	PTS		LOC649873
CHRM3	MEGF9		TRADD
CHST1	CPNE8		SMAP1
CHST2	MTSS1		TADA3
CHST3	UBE2J1		DEXI
CHSY3	CCNG2		TOR3A
CHURC1	ARHGAP21		MATN3
CISD1	MYO5A		CBWD3
CISD2	SLC38A2		KIAA1602
CIT	SNX10		GAK
CKAP2	ARL6IP5		ALG14
CKAP4	NCK2		LOC730187
CLASP2	ZNF318		FHL1
CLCA2	MBNL1		NME4
CLCC1	PLEK		CHD8
CLCF1	OXR1		PDE7B
CLCN3	OTUD1		LOC729960
CLDN10	PTPN12		EIF4EBP1
CLDN12	RAB11A		DENND5B
CLDN22	RHOB		SMPD1
CLDND1	ATP8B4		CUBN
CLEC4D	ERMAP		SNX12
CLN8	CCPG1		RAB5B
CLNK	WDR41		AXIN1
CLNS1A	ANKRD13A		SERF1A
CLOCK	ZSCAN29		SPG7
CLRN1	CAPZA1		PCGF2
CLTC	FEM1C		CHTF8
CLUAP1	SOX4		PINK1
CMAS	NXT2		WFS1
CMC1	EDEM3		KIAA1244
CMC4	PPP1R12A		PRKAG2
CMTM7	ZFAND5		MBD6
CNGB3	CLCN3		MRPS18B
CNKSR2	MAP3K1		C4orf48
CNN3	TMCO1		RGL2
CNOT2	ARPP19		FAM173A
CNOT6	KLHL5		LOC100128771
CNOT7	UBA6		TMEM132A
CNR1	MTMR10		PRDM10
CNST	DAPP1		FRAG1
CNTN1	FAM13A		DCUN1D3
CNTN2	DCUN1D1		TOE1
CNTN3	EIF3L		CHCHD7
CNTN4	SEC31A		EIF4G1
CNTN5	VEZT		RABGAP1
CNTNAP2	RNF19A		TTC5
COBL	VPS13C		CGNL1
COBLL1	WHAMM		CDKN2B
COG2	NBPF20		GIMAP7
COG6	GK5		TACC2
COL12A1			EFNA4
COL13A1			JMJD4
COL24A1			INPPL1
COL25A1			UNKL
COL28A1			ZNF324
COL4A3BP			ZNF32
COL4A5			AGPAT9
COL5A2			B4GALT7
COL8A1			RIOK3
COL9A3			COG4
COLCA2			MGC11082
COMMD2			TP53INP2
COPA			AGXT2L2
COPB1			NFKBIZ
COPS2			CBY1
COQ5			RFC1
CORO2A			CCM2
COTL1			GIT2
CPD			LIMCH1
CPE			C10orf11
CPEB1			CYB561
CPEB2			PDDC1
CPEB3			ABCA6
CPEB4			CUL9
CPM			RNF167
CPNE2			CHRNA1
CPNE3			WIPF1
CPNE4			C16orf13
CPNE8			FDX1L
CPOX			NUDT18
CPSF2			AKNA
CPSF6			LOC400986
CPSF7			DBNDD1
CPVL			LOC388556
CR381653.1			GRAMD1A
CRB1			LMOD3
CRB2			LYN
CREB1			C16orf45
CREBRF			RAB13
CREBZF			EIF2C2
CREG1			ZNF581
CRISPLD1			OAZ2
CRK			ZNF323
CRKL			PPAPDC1A
CRLF3			C20orf117
CRMP1			TNFSF12
CRNKL1			BZW1
CRP			NOLA1
CSAD			LRFN3
CSGALNACT1			ERC1
CSMD1			MEGF6
CSMD3			GNG11
CSNK1A1			CECR1
CSNK1G1			CDC42EP5
CSNK1G3			PMVK
CSNK2A1			GOLSYN
CSNK2A2			NAGPA
CSRNP2			ARHGEF6
CSRNP3			MICAL1
CST3			GLDC
CSTF2T			FBXL7
CTA-299D3.8			ZNF275
CTBS			ST6GAL1
CTC-241N9.1			KAT2A
CTC-534A2.2			TMCC3
CTCF			P2RY5
CTCFL			GPR172A
CTDSPL2			LRSAM1
CTH			U2AF1
CTHRC1			LOC100130624
CTPS1			LOC649859
CTRL			GLS
CTSK			LDLRAD3
CTTNBP2NL			PAK4
CTXN2			PHF19
CUL2			ATP6V1B2
CUL3			D2HGDH
CUL5			ZNF580
CUL7			MYCN
CUX1			SLC6A10P
CUX2			BAP1
CWC27			TRIM37
CWF19L2			SLC12A9
CXADR			ENDOG
CXCL11			ARSD
CXCL14			B3GALT4
CXCL6			C11orf68
CXorf23			STIM1
CXXC4			DLST
CYB561			CSGALNACT1
CYB5B			PRRG1
CYB5R4			SLC4A11
CYBB			TGFB1I1
CYCS			UBE2M
CYLD			ZNF426
CYP24A1			FAM160A2
CYP46A1			CLEC1A
CYP4V2			IRAK1BP1
CYP8B1			C6orf85
CYSLTR1			TNFAIP8L1
CYSLTR2			ITSN1
CYYR1			FBXL15
D4S234E			CBLB
DAB1			MIF4GD
DACH1			SMN1
DACH2			TMEM163
DACT1			ZNF626
DACT2			SEMA6C
DAG1			ZBTB16
DAGLA			TBC1D20
DAPP1			PTPRM
DAXX			EXO1
DAZAP1			POLRMT
DBF4			MEX3B
DCAF12			ABHD7
DCAF17			SESN1
DCAF4L2			C1orf115
DCAF5			TARS2
DCBLD1			EPS8L1
DCLK3			AR
DCP2			STAT6
DCTN4			FAM178A
DCUN1D1			ABCC10
DCUN1D3			CALCRL
DCUN1D4			TIMP2
DCX			FAM128A
DDA1			LAMA3
DDAH1			FLVCR2
DDHD2			KLF12
DDI2			FAM125A
DDIT4			CHST15
DDR2			SLC25A26
DDX3X			MGST1
DDX46			C3orf54
DDX5			ANGEL1
DDX58			RNF10
DEDD2			PGCP
DENND1B			AVL9
DENND2C			HSDL1
DENND4C			SERGEF
DENND5B			RAB5C
DEPDC5			EHBP1L1
DERL1			APITD1
DESI2			CABIN1
DET1			SLC7A6OS
DGKB			ZNF444
DGKD			MAN1A1
DGKE			UBXN6
DGKH			GNPDA1
DGKI			NIPSNAP1
DGKZ			LOC653820
DHRS1			COL12A1
DHRS4			EVI5L
DHRS4L2			BTG1
DHX15			RNF41
DHX29			NFKBIB
DHX36			CARS2
DHX38			MKNK2
DHX40			CHCHD6
DIAPH2			NUDT22
DIAPH3			FGFRL1
DIP2A			FAM39DP
DIP2B			TMEM101
DIP2C			CTSZ
DIXDC1
DKK2
DLC1
DLEU7
DLG1
DLG2
DLG5
DLGAP1
DLGAP2
DLGAP4
DLL4
DLX1
DMD
DMRT2
DMTF1
DMXL1
DMXL2
DNAH10
DNAH11
DNAH14
DNAH5
DNAJA3
DNAJB4
DNAJB9
DNAJC13
DNAJC15
DNAJC16
DNAJC21
DNAJC25-GNG10
DNAJC9-AS1
DNAL4
DNASE2B
DNM1L
DNM3
DNMT3A
DNMT3B
DNTTIP2
DOC2A
DOCK1
DOCK10
DOCK3
DOCK4
DOCK5
DOCK7
DOCK9
DOK5
DOK6
DOLPP1
DONSON
DPCD
DPF1
DPH5
DPH6
DPP8
DPY19L1
DPY19L3
DPY19L4
DPYSL2
DPYSL3
DQX1
DRG1
DSC1
DSC2
DSCC1
DSCR4
DSEL
DSG2
DSP
DST
DSTN
DSTYK
DTD2
DTHD1
DTNA
DTWD1
DTWD2
DUSP12
DUSP27
DYNC2H1
DYNLT3
DYRK1A
DYRK2
DZIP1L
E2F3
E2F6
E2F7
E2F8
EAF1
EBAG9
EBF1
EBF2
EBF3
ECD
ECHDC2
ECT2L
EDA
EDAR
EDC3
EDEM3
EDIL3
EDNRA
EDNRB
EEA1
EED
EEF1A1
EEPD1
EFCAB14
EFCAB5
EFNA3
EFR3A
EGFR
EGLN2
EHBP1
EIF1AY
EIF2AK2
EIF2B1
EIF2S3L
EIF3F
EIF3L
EIF4E
EIF5
EIF5A2
ELAVL1
ELAVL2
ELAVL3
ELAVL4
ELFN2
ELK3
ELK4
ELL
ELL2
ELMO1
ELMOD2
ELMSAN1
ELOF1
ELOVL2
ELOVL4
ELOVL5
ELOVL6
ELOVL7
ELP2
ELP3
EMB
EMC4
EMCN
EMILIN2
EML1
EML4
EML5
EML6
EMP2
EN2
ENAH
ENDOD1
ENOX2
ENPEP
ENPP1
ENPP4
ENPP5
ENTHD2
ENTPD1
ENTPD5
EOGT
EOMES
EPB41
EPB41L2
EPB41L3
EPB41L4A
EPB41L4B
EPB41L5
EPB42
EPC1
EPDR1
EPG5
EPHA3
EPHA4
EPHA5
EPHA6
EPHA7
EPHB1
EPHB2
EPM2AIP1
EPN2
EPS15
EPS8
EPT1
ERAP1
ERBB4
ERC2
ERCC3
ERCC4
ERCC6L2
ERG
ERGIC2
ERI2
ERICH3
ERLEC1
ERLIN1
ERMAP
ERMN
ERO1L
ESCO1
ESCO2
ESF1
ESPN
ESR2
ESRRG
ETF1
ETV5
EVI5
EVI5L
EVX2
EXD2
EXOC4
EXOC5
EXOSC3
EXTL2
EYA2
EYA3
EYS
EZH2
FABP1
FAF2
FAHD1
FAM102A
FAM102B
FAM104A
FAM109A
FAM109B
FAM110B
FAM111B
FAM114A1
FAM115C
FAM118B
FAM122B
FAM122C
FAM124A
FAM126A
FAM131B
FAM133A
FAM136A
FAM13A
FAM13C
FAM154B
FAM156A
FAM156B
FAM160B1
FAM161A
FAM162A
FAM165A
FAM168B
FAM169A
FAM169B
FAM171B
FAM177A1
FAM178A
FAM179B
FAM182A
FAM189A2
FAM196A
FAM199X
FAM208A
FAM208B
FAM20B
FAM210A
FAM210B
FAM214A
FAM217B
FAM229B
FAM23B
FAM24A
FAM26D
FAM26E
FAM43A
FAM46A
FAM46C
FAM47E-STBD1
FAM49A
FAM65A
FAM69A
FAM71D
FAM72A
FAM72B
FAM72C
FAM72D
FAM73A
FAM73B
FAM81A
FAM81B
FAM83F
FAM84A
FAM8A1
FAM92A1
FAM98B
FAM9C
FANCF
FAP
FAT1
FAT4
FAU
FBN1
FBXL13
FBXL14
FBXL17
FBXL2
FBXL20
FBXL3
FBXL5
FBXO24
FBXO28
FBXO30
FBXO32
FBXO34
FBXO39
FBXO43
FBXO45
FBXW10
FBXW7
FBXW8
FCHO2
FCHSD2
FCN1
FCRL1
FCRL4
FCRLB
FEM1A
FEM1B
FEM1C
FER
FGD4
FGD5
FGD6
FGF10
FGF20
FGF5
FGF7
FGL2
FHOD3
FIGN
FIGNL1
FKBP1A
FKBP3
FKBP7
FKTN
FLT1
FLT3
FLVCR1
FLVCR2
FMN1
FMNL2
FMNL3
FMO2
FMR1NB
FN1
FNDC3A
FNDC3B
FNIP1
FNIP2
FOSL2
FOXA1
FOXC1
FOXD1
FOXF2
FOXG1
FOXJ3
FOXK2
FOXN2
FOXO3
FOXO6
FOXP1
FOXP2
FPGT-TNNI3K
FREM1
FRG2
FRG2B
FRG2C
FRK
FRMD4A
FRMD4B
FRMD5
FRMD6
FRS2
FRYL
FRZB
FSBP
FSD1L
FST
FSTL4
FSTL5
FUBP3
FUCA1
FUT4
FXR1
FYB
FYCO1
FYN
FZD10
FZD3
FZD5
G3BP1
G3BP2
GAB1
GABPB1
GABRA4
GABRA5
GABRB1
GABRG2
GAD1
GADL1
GAGE1
GALC
GALNT1
GALNT10
GALNT13
GALNT16
GALNT2
GALNT3
GALNT7
GAN
GAREM
GAS2
GAS2L3
GATA4
GATA5
GATA6
GATC
GATM
GBAS
GBP1
GBP3
GBP6
GCFC2
GCG
GCLC
GCNT2
GCNT3
GCSAM
GDA
GDE1
GDF6
GDNF
GFM1
GFOD1
GFPT2
GFRA1
GGNBP2
GIGYF2
GJA1
GJA3
GJB1
GJD2
GK5
GKN2
GLCCI1
GLCE
GLDC
GLIPR1
GLIS1
GLIS3
GLRB
GLT1D1
GLUD1
GLUD2
GM2A
GMEB1
GMEB2
GMFB
GMNC
GNA13
GNAI2
GNAI3
GNAQ
GNB2L1
GNG10
GNPDA1
GNPDA2
GNRHR
GOLGA1
GOLGA4
GOLGA6L1
GOLGA6L4
GOLGA6L6
GOLGA8A
GOLGA8B
GOLT1B
GON4L
GORAB
GOSR2
GOT2
GPATCH2L
GPBP1
GPBP1L1
GPCPD1
GPD1L
GPM6B
GPNMB
GPR108
GPR110
GPR12
GPR124
GPR135
GPR139
GPR150
GPR157
GPR173
GPR180
GPR19
GPR75-ASB3
GPR85
GPR98
GPRIN2
GPT2
GRAMD2
GRB10
GRHL1
GRHL2
GRHPR
GRIA2
GRID2
GRIN2A
GRIN2C
GRK5
GRK6
GRM3
GRM5
GRM6
GSKIP
GSPT1
GSTM2
GTF2A1
GTF2E2
GTF2H1
GTF2H3
GTF3C4
GTPBP10
GTPBP4
GUCA1C
GUCY1A3
GUCY1B3
GUCY2C
GUF1
GULP1
GXYLT1
GXYLT2
GYPA
GZF1
H2AFJ
H2AFY2
H6PD
HABP4
HACE1
HAO1
HAPLN1
HAS2
HAUS5
HBP1
HBS1L
HCFC2
HCN1
HCN3
HDAC2
HDAC4
HDAC5
HDAC9
HDGFRP3
HEATR5A
HECTD2
HECW1
HECW2
HELLS
HELZ
HEPACAM2
HEPHL1
HERC3
HERC4
HGF
HHIP
HHIPL1
HIAT1
HIATL1
HIC2
HIF1A
HIP1
HIPK1
HIPK2
HIPK3
HIST1H4I
HIVEP2
HIVEP3
HLF
HLTF
HLX
HMBS
HMCN1
HMGA2
HMGB3
HMGN3
HNF1A
HNRNPA0
HNRNPA1
HNRNPA2B1
HNRNPC
HNRNPLL
HNRNPUL2
HOMER1
HOMER2
HOOK1
HORMAD1
HOXA1
HOXA11
HOXA13
HOXB8
HOXC8
HOXD8
HPS3
HPS4
HRK
HS3ST5
HS6ST2
HSPA14
HSPA4L
HSPA5
HTR1F
HTR4
HTRA3
HTT
HYAL3
HYAL4
IBTK
ICA1L
ICK
ICMT
ICOS
ICOSLG
ID4
IDE
IDH1
IDS
IER2
IER5
IFI44L
IFNA16
IFNA21
IFNAR2
IFNGR2
IFNLR1
IFRD2
IFT57
IGF1R
IGF2R
IGSF10
IKBIP
IKZF2
IL17A
IL1A
IL1RAP
IL1RAPL1
IL1RAPL2
IL21R
IL25
IL2RA
IL36RN
IL6ST
IMPAD1
ING3
ING5
INHBA
INO80D
INPP4A
INPP5K
INSIG1
INSIG2
INSR
INTS2
INTS6
INTU
IP6K3
IPMK
IPO7
IQCB1
IQCK
IQSEC2
IQUB
IRAK1BP1
IRAK4
IRF2BP2
IRF4
IRS1
IRS2
ISYNA1
ITFG1
ITGA1
ITGA2
ITGA4
ITGA5
ITGA6
ITGA8
ITGA9
ITGAV
ITGB1
ITGB3
ITGB6
ITGB8
ITK
ITPK1
ITPR1
ITSN1
ITSN2
IYD
JAG2
JAK1
JAKMIP2
JAKMIP3
JAM2
JARID2
JDP2
JMJD1C
JMY
JOSD1
JPH1
JPH4
JUNB
KANK1
KANK4
KATNAL1
KATNBL1
KBTBD13
KBTBD2
KBTBD3
KBTBD6
KBTBD7
KCNA4
KCNC2
KCND3
KCNH5
KCNIP1
KCNIP4
KCNJ12
KCNJ3
KCNMB2
KCNS2
KCTD16
KCTD20
KCTD3
KCTD5
KCTD7
KCTD8
KCTD9
KDELC2
KDM3A
KDM5B
KDM6A
KDM6B
KDM7A
KHNYN
KIAA0040
KIAA0087
KIAA0101
KIAA0226L
KIAA0247
KIAA0284
KIAA0319
KIAA0355
KIAA0368
KIAA0408
KIAA0430
KIAA0930
KIAA1024
KIAA1033
KIAA1109
KIAA1147
KIAA1211L
KIAA1217
KIAA1244
KIAA1279
KIAA1328
KIAA1430
KIAA1432
KIAA1456
KIAA1467
KIAA1522
KIAA1549
KIAA1586
KIAA1644
KIAA1671
KIAA1715
KIAA1841
KIAA1958
KIAA2018
KIDINS220
KIF11
KIF15
KIF16B
KIF1B
KIF21B
KIF25
KIF2A
KIF3A
KIF3B
KIF5B
KIF5C
KIT
KITLG
KLF10
KLF11
KLF12
KLF13
KLF3
KLF6
KLF7
KLF8
KLF9
KLHL10
KLHL15
KLHL18
KLHL2
KLHL20
KLHL29
KLHL31
KLHL4
KLHL5
KLHL6
KLHL7
KMT2A
KMT2C
KMT2D
KMT2E
KNG1
KPNA3
KPNA4
KPNA5
KPNA6
KRAS
KREMEN1
KRT82
KRTAP1-5
KRTAP26-1
KSR1
KSR2
KTI12
KTN1
KXD1
L3MBTL3
LACC1
LACTB
LAD1
LAMA1
LAMC1
LAMC3
LANCL1
LARGE
LARP1
LARP1B
LARP4
LATS1
LATS2
LCLAT1
LCMT1
LCOR
LCORL
LCP1
LCP2
LDB3
LDHA
LDHAL6A
LDLR
LEFTY1
LEP
LEPROTL1
LGALSL
LGI1
LGI3
LGSN
LHFPL2
LHX1
LHX5
LHX8
LHX9
LIFR
LILRB2
LIMCH1
LIMD1
LIMK2
LIMS1
LIN28A
LIN28B
LIN7A
LIN7C
LINC00998
LIPG
LIX1
LIX1L
LMAN1
LMBR1L
LMBRD2
LMLN
LMO3
LMX1B
LNPEP
LOH12CR2
LONRF1
LONRF2
LONRF3
LOX
LPAR1
LPAR3
LPCAT2
LPGAT1
LPHN3
LPL
LPP
LPPR4
LPPR5
LRCH2
LRCH3
LRFN2
LRFN5
LRP12
LRP1B
LRP2
LRP6
LRRC15
LRRC17
LRRC19
LRRC28
LRRC3
LRRC40
LRRC4C
LRRC58
LRRC75A
LRRC8B
LRRC8C
LRRC8D
LRRC9
LRRCC1
LRRFIP2
LRRK2
LRRTM3
LSM11
LSM3
LTBP2
LTN1
LUC7L
LUZP2
LYN
LYPLAL1
LYRM7
LYSMD3
LYSMD4
LYZL6
LZIC
LZTFL1
M1AP
MAB21L1
MACC1
MAF
MAFG
MAGEB2
MAGEE1
MAGI2
MAGI3
MAGT1
MALT1
MAML1
MAN1A1
MAN1A2
MAN2A1
MAP2
MAP2K4
MAP3K1
MAP3K13
MAP3K15
MAP3K2
MAP3K5
MAP3K7
MAP4K5
MAP6
MAP7D3
MAP9
MAPK10
MAPK6
MAPK8
MAPRE1
MAPRE2
MARCKS
MARCKSL1
MARK1
MARK3
MAST2
MAST3
MAST4
MAT2A
MAT2B
MATN3
MATR3
MAU2
MB21D2
MBD5
MBL2
MBNL1
MBNL2
MBNL3
MBOAT1
MBOAT2
MCAT
MCC
MCF2
MCF2L
MCTP2
MCU
MDGA2
MDM2
MDM4
ME1
MECP2
MED12L
MED13
MED13L
MED14
MED20
MED23
MED26
MED6
MEF2A
MEF2C
MEF2D
MEGF10
MEGF9
MEIS2
MEOX2
MESDC2
METAP2
METTL13
METTL20
METTL4
METTL7A
MEX3B
MEX3C
MEX3D
MFAP2
MFAP3
MFHAS1
MFN1
MFSD11
MFSD6
MFSD8
MGAT2
MGEA5
MGME1
MGST3
MIA3
MIB1
MICA
MICAL1
MICAL3
MICB
MICU3
MID1
MIEF1
MIER2
MIER3
MINOS1
MINPP1
MIPOL1
MIS12
MIS18BP1
MITD1
MKL2
MKRN2
MLK4
MLLT10
MLLT4
MLXIP
MMD
MMGT1
MMP16
MMP21
MMS22L
MNS1
MNT
MOB1B
MOB3B
MOB4
MOBP
MOCS3
MOGAT3
MON2
MORC1
MORC3
MORF4L1
MOSPD1
MOV10
MPHOSPH6
MPHOSPH8
MPHOSPH9
MPP7
MPZ
MPZL2
MPZL3
MRI1
MRPL32
MRPL50
MRPS25
MRPS36
MRVI1
MS4A10
MS4A7
MSANTD2
MSANTD3-TMEFF1
MSANTD4
MSH6
MSI2
MSS51
MST1P9
MTBP
MTCL1
MTCP1
MTDH
MTF2
MTHFSD
MTM1
MTMR1
MTMR10
MTMR12
MTMR6
MTMR9
MTO1
MTR
MTRNR2L10
MTRNR2L3
MTRNR2L5
MTSS1
MTTP
MTUS1
MUC17
MUC20
MUT
MXRA5
MYBL2
MYBPC1
MYCBPAP
MYCL
MYD88
MYH10
MYH11
MYH9
MYL1
MYLIP
MYO1B
MYO1H
MYO5A
MYO9A
MYOZ2
MYSM1
MYZAP
MZT1
N4BP2
N6AMT1
NA
NAA15
NAA16
NAA25
NAA30
NAA35
NAA50
NAALADL2
[truncated: 1,725 more rows]

## Sheet: miR-4763-5p Summary
II. DIANA microT predicted targets	III. Predicted targets differentially-expressed in PMBCs	IV. Predicted targets within IPA* genes sets and differentially-expressed in PBMCs	V. Genes significantly repressed ≥ 1.5-fold by miRNA over-expression in HUVECs	VI. Predicted targets both repressed ≥ 1.5-fold by miRNA over-expression in HUVECs and differentially expressed in PMBCs	VII. Predicted targets repressed ≥ 1.5-fold by miRNA over-expression in HUVECs, differentially expressed in PMBCs, and within IPA gene set
MARCH4	ZNF207	ZNF207	GABBR2	ZNF207	ZNF207
MARCH8	BNIP3L	BNIP3L	CCL14	BNIP3L	BNIP3L
SEPT5	DPYSL2	DPYSL2	LHX6	DPYSL2	DPYSL2
A4GALT	CBY1	CBY1	MXRA7	CBY1	CBY1
AAK1	NOTCH4	NOTCH4	C10orf10	NOTCH4	NOTCH4
AARD	APOL3	APOL3	ADAMTS9	APOL3	APOL3
ABCA12	PRDX1	PRDX1	IRAK1	PRDX1	PRDX1
ABCC12	IRF1	IRF1	CCL15	IRF1	IRF1
ABCC3	TRAF3IP2	TRAF3IP2	LOC646993	GFM1
ABCC9	IDE	IDE	RFC5	ZNF318
ABCD4	KIF1B	KIF1B	CXCR7	ARHGAP30
ABHD1	ATL3	ATL3	LDB2	SH2D3C
ABHD12	TLE1	TLE1	PNMA2	RPL7L1
ABHD14A-ACY1	AFF3	AFF3	FABP4	SUMF2
ABHD17A	BTBD7	BTBD7	CBX2	C21orf33
ABHD8	ST8SIA4	ST8SIA4	CENPF	RFWD3
ABL2	EGLN2	EGLN2	GIMAP8	UBE2Q1
AC004381.6	SNN	SNN	LYVE1	ANKS1A
AC005329.1	IDS	IDS	PPM1F	ARL1
AC009365.3	LY9	LY9	LMO2	NRBP2
AC037459.4	NLRP1	NLRP1	HEG1	SUV39H1
AC051642.1	RASSF1	RASSF1	TMED9	RFC5
AC079612.1	MBP	MBP	LOC648470	FOXRED1
AC092067.1	CBX7	CBX7	ISG20	SNAP47
AC092675.3	LYPLA2	LYPLA2	C6orf115	POFUT1
AC099489.1	MIER1	MIER1	KIT	NDRG1
AC110781.3	ATF6	ATF6	IFIT1	SNRNP27
AC129492.6	TREM1	TREM1	FAM107A	LYRM1
AC138035.2	TRAK2	TRAK2	NUDC	PSIP1
ACACB	NONO	NONO	SLC35B2	CGGBP1
ACADVL	XBP1	XBP1	PPP1R16B	GMPR2
ACBD3	SLC2A3	SLC2A3	IGFBP1	AGK
ACP2	KCTD15	KCTD15	ADAMTS1	TCF20
ACP5	GUK1	GUK1	AIF1L	MKRN1
ACSBG1	PPARD	PPARD	TNFSF10	PTGES2
ADAM12	RBM38	RBM38	GINS2	CYB561D1
ADAM22	WBSCR22	WBSCR22	ISY1	ZNHIT3
ADAM8	IL27RA	IL27RA	CHMP4B	PSMG4
ADAMTS13	BMF	BMF	COLEC12	HMGCS1
ADAMTS14	ACADVL	ACADVL	SNRNP27	PAQR4
ADAMTS16	FURIN	FURIN	APOL3	IGF2BP2
ADAMTSL1	STX8	STX8	MGP
ADAMTSL2	PTPN6	PTPN6	C19orf48
ADAP1	GSTK1	GSTK1	DACH1
ADAT1	TGFBI	TGFBI	GIMAP7
ADCY1	FLNA	FLNA	SFRS7
ADCY2	GFM1		C16orf75
ADCY4	ZNF318		PRPF19
ADCY6	ARHGAP30		MRPS10
ADCY7	SH2D3C		APLN
ADCYAP1	RPL7L1		SOX18
ADCYAP1R1	SUMF2		CDCA7
ADPGK	C21orf33		DNAJC9
AFAP1	RFWD3		CLDN5
AFF3	UBE2Q1		RAPGEF1
AGER	ANKS1A		TOMM22
AGK	ARL1		RAD51AP1
AGO2	NRBP2		KIF1C
AGO3	SUV39H1		PAQR4
AHRR	RFC5		PDCD7
AKAP1	FOXRED1		HSD17B2
AKAP6	SNAP47		NFATC2IP
AKT2	POFUT1		PARP9
AL049840.1	NDRG1		XLKD1
AL121758.1	SNRNP27		HMGB2
AL136419.1	LYRM1		SHE
AL355390.1	PSIP1		YEATS4
AL359878.1	CGGBP1		MCM2
ALDH1A2	GMPR2		MPZL2
ALDH5A1	AGK		NIP7
ALDH8A1	TCF20		PLSCR4
ALPI	MKRN1		TH1L
ALPK3	PTGES2		C20orf160
ALPL	CYB561D1		H1F0
ALS2	ZNHIT3		ATG4A
ALS2CL	PSMG4		CD34
AMDHD2	HMGCS1		SNCAIP
AMT	PAQR4		F2R
ANKH	IGF2BP2		DPH2
ANKRD11	FAM102A		HMOX1
ANKRD20A3	ELOF1		KLRG1
ANKRD20A4	SMARCD2		E2F2
ANKRD23	CYCS		RAPGEF5
ANKRD27	ORMDL1		CYYR1
ANKRD39	SELT		EPSTI1
ANKS1A	DDHD2		RPUSD4
ANKUB1	KIF21B		IL6
AP003068.23	ARID5B		MCM6
AP4E1	DYRK2		GPATCH4
AP5S1	RIC8B		NCAPD3
APAF1	USP9X		RRM1
APBA2	NDEL1		DNAJC15
APBB3	SHPRH		GIMAP4
APC	C1orf131		NQO2
APH1A	FAM8A1		KIAA1274
APOL3	SLC38A6		SHMT1
AQPEP	MBNL3		PSIP1
ARC	UBN2		EXO1
ARFRP1	FAM73B		TMEM106C
ARHGAP27	PRICKLE4		ACAT2
ARHGAP30	CLN8		KRT80
ARHGAP35	DHRS4L2		MCM10
ARHGAP4	NCOR2		MYO5C
ARHGAP44	DOCK10		NR5A2
ARHGEF10	DIP2B		QDPR
ARHGEF12	SNX27		C17orf58
ARHGEF40	SNX29		RASSF2
ARHGEF9	MEX3C		SCARA3
ARID5B	MYO5A		LOC643733
ARL1	SOX4		POLA1
ARL4C	DAPP1		FAM189B
ARNT2	NBPF20		DEK
ARVCF	FANCG		LYRM7
ASB1	FLYWCH1		ANKS1A
ASB10	DDX11		MT1F
ASB9	BAIAP2L2		CCNE2
ASCC2	FOXK1		UBE2G2
ATAD2	RASGRP2		WDR92
ATAD3A	YDJC		ANGPT2
ATCAY	DHRS12		RAB31
ATE1	SLC25A45		ALDH1A2
ATF6	SPPL3		LOC729680
ATG16L2	TMEM63A		TMEM97
ATL3	MT1X		SMAD3
ATP10A	HM13		OIP5
ATP2C2	NUP43		ALDH1A1
ATP6AP1	NUP85		SRF
ATP8A1	TTC9C		C1orf115
ATXN10	AAK1		PPAP2B
ATXN1L	ATXN7L3		PDLIM1
ATXN2	RAB43		PNPT1
ATXN2L	TBC1D10A		RAB27A
ATXN7L3	SFI1		PLEKHG1
AVPR1B	CCDC137		SPNS2
AZIN2	CNOT3		SOX7
B3GNT9	ZNF276		SEMA6B
B4GALT1	TSPYL2		BARD1
B4GALT2	GPS1		C13orf15
B4GALT7	ZNF335		CXCL1
BACH2	TARBP2		FEN1
BAIAP2L2	BRPF3		WDR4
BARHL1	NUP98		SPRY1
BBX	LRP10		PAQR8
BCAR1	SNX13		PDPR
BCAS1	ZNF821		MYRIP
BCL2	CIRH1A		ATF5
BCL2L15	NDUFAB1		PRIC285
BCL9L	INTS9		RALY
BCR	ANKRD11		HMGB3
BDH1	THUMPD2		UBAC2
BDH2	GGA2		GINS3
BMF	ALS2		DHCR24
BMP1	REPS2		RELL1
BNIP3L	MAPK1		GFOD1
BRD4	PSMA2		LRRC32
BRD9	ZZZ3		HSPA12B
BRF1	MUL1		PRRG1
BRINP2	KIAA0556		SYT15
BRPF3	MTX2		NME1
BRSK2	CRTC3		IL1RL1
BSDC1	MMS19		MCM3
BSN	NOL6		UBE2I
BTBD7	TSHZ3		ZWINT
BX284668.1	C19orf25		MTP18
C10orf105	MPI		KIAA1160
C10orf53	CHD3		LRRC57
C10orf55	MED22		MID1
C12orf61	MTMR3		NT5C
C14orf64	SERF2		C21orf45
C15orf38	MKNK2		POLE2
C15orf54	INF2		UBE2L6
C16orf54	RPS15A		C5orf13
C16orf58	MTA1		GIMAP6
C17orf103	APH1A		SF3B3
C17orf105	DNM2		UNG
C17orf51	MAX		ST6GAL1
C17orf61-PLSCR3	CLPTM1		2015-03-04
C17orf66	RAB37		SULT1B1
C19orf25	ATXN2L		MCM4
C19orf26	MRPL21		GFM1
C19orf55	LSM4		LOC644363
C1orf115	FAM160B2		UHRF1
C1orf131	DPP9		MEGF6
C1orf159	BCL9L		FAM107B
C1orf216	C1orf86		KHSRP
C1orf64	LPPR2		POFUT1
C1orf86	RNF4		LOC728975
C1orf95	OTUB1		FAM111A
C1QBP	C22orf29		MBNL2
C21orf33	C6orf1		TFAM
C21orf90	UBTF		TRIM25
C22orf29	LSM12		NASP
C22orf39	PSMD3		LOC100134068
C2CD3	RFNG		PHACTR2
C3orf27	RRP1		PSRC1
C5orf20	ADAP1		TNFAIP8L1
C6orf1	SCAMP2		C14orf167
C7orf65	HYOU1		PDE7B
C8orf74	NPLOC4		CDC45L
C8orf82	TMEM80		TOPBP1
C9orf114	MED15		DUT
C9orf139	POLD4		TSPAN18
C9orf170	ABHD12		BTBD3
C9orf171	PPIE		C22orf39
CA10	CANT1		FLJ41200
CA7	UBR4		IGFBP3
CACNA1I	FAM134A		KLF11
CACNB1	RGS14		ACVRL1
CACNB3	SH3BP1		CENPA
CAGE1	BRF1		USP14
CAMK2A	ARHGAP27		EHD2
CAMKV	SCNM1		TYMS
CAND2	RPS29		C14orf139
CANT1	RPS9		C10orf58
CARD9	SYTL1		MCM7
CASC4	RPS4X		USP1
CASK	SF3B2		FST
CASZ1	ERICH1		CENPM
CBFA2T2	RBM47		FAM108C1
CBX2	TMEM131		HNRNPD
CBX7	TLK1		LOC151162
CBX8	HECA		ISG20L2
CBY1	COMMD5		SHPK
CCAR1	PFKFB4		POM121C
CCDC113	SIGLEC10		TP53INP1
CCDC137	LMNA		GTSE1
CCDC142	FKBP15		MAP4K5
CCDC153	MGAT4B		POLQ
CCDC170	PREX1		EFHD2
CCDC183	ATG16L2		KLHDC8B
CCDC27	NBPF10		SNORD80
CCDC3			C8orf55
CCDC74A			CCNB1
CCDC74B			CHTF8
CCDC85C			ZDHHC14
CCDC88A			ARHGAP28
CCNI2			BMP4
CCNL1			FBXO5
CCNL2			IL8
CCR1			SHMT2
CD160			FAM36A
CD209			CHMP4A
CD302			CSRP2
CD5			EIF2S2
CD83			CDC7
CDAN1			GLDC
CDC14B			KIAA0040
CDC42EP2			XRCC1
CDCA3			IGFALS
CDH11			SC65
CDH8			HELLS
CDHR1			IFIH1
CDK12			KIF20B
CDK5RAP2			NIN
CDK9			RNF144
CDKN3			C1orf144
CDON			PIGN
CDRT4			ASB9
CDT1			C21orf33
CDX2			RAD54L2
CEACAM19			GJA4
CELF2			SERTAD4
CELF4			IFITM1
CELF6			MAP3K4
CELSR2			CDCA5
CENPO			COL13A1
CEP104			PGAM5
CEP164			ADCK2
CFLAR			LOC730316
CGGBP1			PRKRIR
CHD3			CASP1
CHKB-CPT1B			LIPA
CHMP4B			RNF144B
CHMP6			FAM129B
CHRD			OAS2
CHRNB2			PLAC8
CHST11			GPR116
CHST3			NFIB
CHTF18			SENP5
CHTOP			TCF19
CHURC1-FNTB			ABI3
CINP			CCBE1
CIRH1A			CDH11
CLASP2			EVI5L
CLCNKA			MEF2C
CLCNKB			IGF2R
CLEC4F			MGC61598
CLN8			SIPA1L2
CLPTM1			WDFY1
CLUH			LARS2
CMKLR1			LOC93622
CNOT3			TRIP13
CNPY3			DCUN1D3
CNTN2			CCNB2
CNTN3			NR2C2AP
CNTNAP2			SPIN4
COG4			ZWILCH
COG8			C1orf93
COL11A2			GRRP1
COL20A1			RNF144A
COL4A6			SYAP1
COL6A6			NDRG1
COL9A2			RAD1
COLGALT1			PHF17
COLQ			TOP1MT
COMMD5			KLHL8
COMP			C9orf140
COQ6			EMP1
CORO2A			CORO1C
CPAMD8			CRELD1
CPEB1			CSTF3
CPM			CHST7
CPXM1			ELMOD1
CRAMP1L			EZH2
CRAT			IFNAR1
CRB1			C20orf27
CRCP			LIMCH1
CREB3L2			PLEKHB2
CRELD1			LOC201725
CRTC1			PIM3
CRTC3			BNIP3L
CRY2			CDC25A
CSPG4			CDT1
CTB-50L17.14			NCAPG
CTD-2162K18.4			LRRFIP2
CTD-2562J15.1			ODZ3
CTIF			CEBPG
CTSS			LOC100129034
CTTNBP2			PAICS
CTXN1			TTF2
CUX1			CLEC1A
CXCR1			PAK1IP1
CXCR5			PDGFD
CXCR6			SFRS3
CYB561			SIL1
CYB561A3			PRICKLE1
CYB561D1			SLC38A1
CYCS			PTPRF
CYHR1			SDF2L1
CYP2W1			WSCD1
CYP4F12			C3orf21
CYP4F22			C6orf117
DAB2IP			C9orf40
DAG1			COX4NB
DAGLA			MNS1
DAK			SWAP70
DAPP1			C5orf28
DCHS1			CDC20
DCLK2			EFNA1
DDHD2			GNPDA1
DDI2			LOC642342
DDX11			PITRM1
DDX25			RBBP8
DDX5			CBY1
DDX51			HABP4
DDX54			PKP4
DEPDC1			RNPEP
DGAT2L6			WDR51A
DGKB			HNRPDL
DGKD			MID1IP1
DGKE			CCNA1
DHDDS			DSCC1
DHDH			EPB41L2
DHODH			TCF4
DHRS12			TSPAN17
DHRS4			KIF2C
DHRS4L2			PTGES2
DHX35			ARHGEF3
DHX57			MAP3K6
DIEXF			ENDOG
DIP2B			EXOC6
DIS3L2			FRMD8
DLG1			FTSJD2
DMBX1			FYCO1
DMD			PURB
DMPK			SGK3
DNAH3			BBS7
DNAJC18			CLCC1
DNAJC2			TARBP1
DNAJC9-AS1			HES2
DNM2			MRPS7
DNMT1			NUDT2
DOCK10			GDPD5
DOCK2			GMNN
DOCK3			MYCN
DOK3			PANK2
DOLPP1			TSHZ1
DOPEY2			ZNHIT3
DOT1L			LYAR
DPF2			ADM
DPF3			PPP1R13B
DPH1			ATAD2
DPP8			DBNDD2
DPP9			PEMT
DPYSL2			SNHG1
DPYSL3			ABLIM1
DRICH1			ENOSF1
DSC3			GIMAP1
DSCAM			HS2ST1
DTNB			PRC1
DUOX2			RNF138
DUSP13			VPS26A
DUSP18			WARS
DUSP19			CCDC14
DYRK2			YEATS2
DZIP1L			COL17A1
ECEL1			FAM124B
ECSIT			HAUS4
EDA			RPS6KA2
EDARADD			C1orf174
EDN1			HSBP1
EEFSEC			LOC100128007
EFCAB1			DTL
EFNA3			C14orf80
EFNB1			HEY1
EFNB3			MGC42367
EFTUD2			PHF19
EGLN2			TXNIP
EHMT1			CNRIP1
EID2B			FAR1
EIF2S2			SNAPIN
EIF2S3L			WHSC1L1
EIF3I			LGR6
EIF4EBP1			RFC4
ELF3			TSTD1
ELF5			PBK
ELFN2			LOC729964
ELOF1			BCL2L1
ELOVL6			HMMR
ELP5			MTHFD2
EMC3			QRFPR
EMC8			SUMF2
EME2			AKR7A3
EMILIN3			UBE2T
EPG5			LASS6
EPHA10			LOC143543
EPHA8			RBM17
EPHB1			SLC37A4
EPHB3			ZBTB47
EPN2			ARHGAP23
EPN3			CAV1
EPT1			EEF1A1
ERAL1			C13orf3
ERC1			C3orf54
ERC2			LRRCC1
ERICH1			CEACAM1
ERRFI1			KIFC1
ERVFRD-1			ZNF207
ESPL1			C12orf31
ESPN			GALE
ESRP2			MED30
EVC2			SUV39H1
EVI5L			TOX
EVPLL			ZNF22
EYA3			C16orf53
EZH1			C12orf35
EZH2			PNKD
F10			TNFSF4
F11R			XAF1
F2RL1			EXOSC8
F7			LOC147727
FADS6			SKA2
FAM102A			APOD
FAM114A2			HOPX
FAM129B			C4orf32
FAM132B			FAM168B
FAM134A			FOXF1
FAM151A			FZD4
FAM154A			LOC731895
FAM160B2			PKIG
FAM167A			RFC3
FAM168A			CGNL1
FAM170B			EIF2C2
FAM180A			UBE2C
FAM182B			UBE2D4
FAM186B			C16orf42
FAM189A1			CENPK
FAM192A			LOC644979
FAM193A			WDFY4
FAM193B			C2orf55
FAM196A			CABLES1
FAM203B			FILIP1
FAM204A			PLK4
FAM210B			RAD54L
FAM212B			SDSL
FAM213B			ANGEL2
FAM219A			GOLSYN
FAM222B			LOC728903
FAM57A			EMCN
FAM63A			GLTSCR2
FAM73B			MRRF
FAM8A1			PARP1
FAM92A1			STX6
FAM98B			MYH10
FAN1			NME6
FANCC			ATG10
FANCG			LOC646214
FAR1			LOC728014
FAT2			MAP1LC3A
FAXDC2			SEMA3E
FBLIM1			SHROOM2
FBN2			HTR2B
FBXO41			PRKAA1
FBXW2			VPS24
FBXW8			WDR54
FCHSD1			BCL6B
FCN2			C17orf53
FERMT3			CGGBP1
FGD3			NUSAP1
FGL2			ARMCX2
FITM2			BZW2
FKBP15			CAND2
FKBP5			CKS1B
FLAD1			KIAA1244
FLNA			RHOJ
FLNB			C1orf133
FLYWCH1			GCA
FMNL3			POLR3K
FNDC5			ID1
FOXK1			POLR1E
FOXL1			STK32B
FOXN3			FAM89A
FOXP2			FANCE
FOXP4			MCM8
FOXQ1			RIPK1
FOXRED1			CLIC4
FRAS1			PTPLB
FRMD8			RAB38
FRMPD3			RFWD3
FRY			SCRN1
FTO			TBL1X
FTSJ3			TMEM101
FUK			BCL2L2
FURIN			UPF3B
FUT1			C20orf29
FXYD4			FAM119B
FXYD6			HHEX
GABBR2			PHF20
GABRB2			SGIP1
GADD45G			SLC25A28
GAK			ZFP91
GALNT8			ARHGEF6
GBGT1			MGC87042
GCC1			RIMKLB
GCFC2			SDHAF2
GDF2			AKAP13
GDF5			C11orf75
GDNF			GMPR2
GDPD5			ZDHHC13
GFM1			AARS2
GFRA2			BIRC5
GGA2			CSTF2T
GGN			MTUS1
GGT7			SMC4
GIMAP6			TTC23
GIPR			FLRT2
GJB5			GAS2L3
GLI2			GCNT1
GLIPR2			GTF2IRD2B
GLP1R			WSB1
GLYCTK			C15orf63
GMPPB			C6orf173
GMPR2			EDG1
GMPS			KIAA0114
GNAO1			LOC100129362
GNB1L			LOC440359
GOLGA1			SMG5
GOLGB1			ASF1B
GOSR1			CXCL2
GPATCH1			MRPS26
GPATCH2L			C7orf59
GPC1			DNASE1L3
GPI			IVNS1ABP
GPM6A			LOC286512
GPR107			SCHIP1
GPR113			SLC9A6
GPR153			TRIM7
GPRC5C			ZMAT2
GPRIN2			ARHGAP19
GPS1			ERN1
GRAP2			KIF11
GRHL3			LOC253039
GRIA3			SH3GL1
GRIN1			FRAT2
GRIN2C			MRP63
GSG1L			ABCA3
GSTK1			ARPC5L
GTF2IRD2			C20orf11
GTF3C1			SH3PXD2A
GTPBP1			TUBD1
GUK1			C21orf24
GZMH			INSIG1
HAO1			LOC100133163
HCN3			TAP1
HDAC11			LOC728554
HDAC6			MED14
HDGF			POLR3H
HDGFL1			AFAP1L1
HECA			LOC651697
HEMK1			UCHL5IP
HEYL			DLGAP5
HIC2			RBBP4
HIVEP2			CEPT1
HIVEP3			CCT6A
HM13			MIF4GD
HMGCS1			MYO19
HMX1			STAT1
HNF1A			TEAD4
HNF4A			UBQLN4
HNRNPA1			C15orf38
HNRNPLL			CHRNA5
HNRNPUL2-BSCL2			FLJ11235
HOPX			SDPR
HOXC12			SLC25A19
HOXD4			CREB1
HP			KIF18A
HR			FOXP1
HS3ST3B1			ADSS
HSBP1			MS4A6A
HSD17B13			TIMELESS
HSF4			GPC5
HSPA12A			ITGA10
HSPB7			LOC644799
HSPG2			LONP2
HTRA1			LRP8
HTRA3			MEPCE
HUNK			PPIL5
HYOU1			AKR7A2
ICOSLG			AZI1
IDE			UNC84B
IDH2			C9orf103
IDS			CARD16
IFITM10			CFI
IFNAR1			MEOX2
IFT22			PLS3
IFT81			DSN1
IGDCC4			GIMAP2
IGF2BP1			HCFC1R1
IGF2BP2			KIAA0182
IL10RA			LRRC58
IL10RB			PUS7
IL16			TMEM140
IL18BP			C4orf46
IL1RL1			LLPH
IL27RA			LMNB2
IL6R			MKRN1
ILDR2			STAT2
IMMT			PRKCH
IMP3			SCD
INADL			C6orf47
INF2			CHAF1B
ING5			LRAP
INO80			MSRA
INO80D			FN3KRP
INPP5B			LOC283683
INPP5K			MND1
INTS9			BTG1
IP6K3			C12orf65
IQCJ			C14orf153
IRAK1			KIAA1737
IRF1			LSM5
IRGQ			RAPH1
ISM2			TSGA14
ISY1-RAB43			BAG5
ITFG1			EHD4
ITGA3			FSTL5
ITGA9			MBNL1
ITGAL			TGM2
ITGB2			ZFYVE20
ITGB6			KIAA0101
ITPKB			LYRM1
ITSN1			MAN2A2
ITSN2			BUB1B
IYD			LAMP3
JMJD7-PLA2G4B			MSH6
JMJD8			RAB3IL1
JUP			RAC1
KANK1			ZBTB8A
KANK4			ITGA3
KCNC1			LOC100128266
KCNF1			LOC441408
KCNH3			TRAPPC2
KCNH6			CALM1
KCNIP2			HLA-DPA1
KCNJ2			RBM4B
KCNK3			C2orf32
KCNMB1			ETS2
KCNQ2			ETV6
KCTD15			FERMT3
KCTD4			NUAK1
KDM2A			PARP3
KDM3B			ZMAT3
KDM7A			ZNF573
KIAA0087			C4orf18
KIAA0226L			CCL2
KIAA0247			FOXRED1
KIAA0556			SLFN11
KIAA1614			TXNRD1
KIAA1755			ASGR1
KIAA1958			BRI3BP
KIF1A			CRTAC1
KIF1B			FDFT1
KIF21B			HJURP
KIF26B			PTPLA
KIF6			TFDP1
KIF9			LANCL1
KIRREL			LOC100129269
KLF15			RAF1
KLF17			SMARCC2
KLF5			SPC25
KLHL6			C11orf67
KLK2			C14orf85
KMT2C			FAHD2B
KNOP1			LOC728969
KRBA1			NAB1
KREMEN1			PURA
KRT80			RACGAP1
KRTAP10-10			RXRA
KRTAP10-6			TLL1
KRTAP13-1			CDK5RAP2
LA16c-431H6.6			CSDA
LAMTOR3			LSM7
LANCL3			OXCT1
LARS2			PRIM1
LAT2			RGS7BP
LATS1			SIK3
LAX1			USP37
LBP			AHCTF1
LCMT1			APEX1
LCN6			ELMO1
LDB3			FLJ20444
LDLRAD2			LOC646786
LEMD1			RASIP1
LEMD2			TBC1D4
LHPP			C1orf54
LIFR			FRYL
LIMD2			MSL1
LINC00637			ARL16
LINGO2			C13orf34
LIPA			GPR1
LIPG			KCNK6
LMCD1			LGALS9B
LMF1			ARHGDIA
LMNA			CUGBP2
LMX1B			PCNA
LNX1			RAVER2
LOH12CR2			AURKA
LONP1			C9orf78
LOXL4			LOC441087
LPGAT1			SLC25A24
LPIN2			CHST15
LPIN3			HSPC268
LPPR2			LOC100128098
LPPR5			LRRFIP1
LRCH3			PTGS1
LRIT2			STEAP1
LRP10			WDR23
LRPAP1			PQLC1
LRRC14			GRIPAP1
LRRC19			MAP3K5
LRRC27			PARD6A
LRRC46			TAP2
LRRC69			TMED3
LRRC8A			C1orf135
LRRK1			C1orf212
LRTM2			CASP2
LSM11			KIF22
LSM12			LHPP
LSM4			METTL13
LTA4H			PES1
LTB4R2			PRDX1
LTBP1			ACYP1
LTBP2			RBM3
LUM			RPIA
LY6G6E			CCDC25
LY9			FAM64A
LYNX1			GATAD1
LYPLA2			TOMM40
LYRM1			ZNF423
MAB21L3			KIF15
MACC1			SSRP1
MAMDC4			TAL1
MAP1LC3A			C1orf216
MAP6			CECR5
MAPK1			LOC81691
MAPK3			PIGU
MAPK8IP1			PLCXD1
MAPK8IP3			SMC2
MAPKBP1			TCTA
MAVS			C3orf26
MAX			CCNE1
MB21D1			FAM83D
MBD1			SLC27A3
MBNL3			F8A2
MBP			FBXL7
MBTPS2			ALG6
MC2R			CHAF1A
MCAT			FAM178A
MCCD1			HRSP12
MCOLN2			KIAA0247
MDM4			LOC648980
MECP2			MAFB
MED12L			BMS1P5
MED15			IRF7
MED18			LOC100129211
MED22			RALBP1
MED26			SH2D3C
MED29			TMEM170B
MEDAG			BMX
MEF2BNB			DUXAP3
MEF2BNB-MEF2B			SCARB2
MEGF6			AHNAK
MEP1A			AK2
METTL8			C18orf56
MEX3C			CDCA3
MGA			DPYSL2
MGAT4B			PARP14
MICALL1			SH3BP5
MICU1			ZFYVE19
MIER1			ABHD7
MIR3654			C18orf22
MKI67			COQ2
MKNK2			OCRL
MKRN1			PIGW
MKS1			ARL1
MLLT6			ARL17B
MLXIP			ASRGL1
MLXIPL			C1orf83
MMAB			GRK5
MMP19			LMNB1
MMP24			LOC729952
MMS19			MELK
MNT			MYEOV
MOB1B			PPM1G
MOB3C			RASGRP3
MORN1			SH3GLB2
MORN2			SNRK
MPI			CACNB3
MPP2			CDC14A
MPPED1			EIF4A2
MPPED2			PLCG2
MRPL2			BRCA1
MRPL21			RPA1
MRRF			SAC3D1
MRRFP1			TTC38
MSC			CCDC34
MT1X			CCND2
MTA1			CRCP
MTMR3			CTNNAL1
MTUS1			IQCK
MTX2			NCBP2
MUL1			S1PR1
MXRA7			TIMM23
MYCBPAP			ZNF549
MYH9			AXIN2
MYL7			C18orf34
MYO18A			CMTM3
MYO18B			CXCL6
MYO19			EXT1
MYO5A			PIF1
MYO5C			RFXAP
N4BP3			RGS12
NAA40			SLC5A6
NAA60			ZMIZ1
NADK2			CCNA2
NADSYN1			CKAP2L
NAGLU			DDX5
NAV2			DUSP19
NAV3			DUSP23
NBEAL1			NBEAL2
NBPF10			TNFRSF1B
NBPF14			AGPAT9
NBPF16			KIF20A
NBPF20			LOC25845
NBPF3			LOC727935
NCAPD3			PLAC9
NCBP2			PTTG1
NCOR2			RNF219
NCR3LG1			RPA3
NCS1			TRMT5
NDE1			TTK
NDEL1			ZNF394
NDRG1			LOC399900
NDRG4			MTSS1
NDST1			NLF2
NDUFAB1			SOCS2
NEBL			UBP1
NEURL1			ATPAF1
NEURL4			BUB1
NFAM1			BUB3
NFATC2			CCDC47
NFATC3			DDX54
NFE2L1			HMGCL
NFIB			LOC644250
NFKBIB			C14orf106
NFYC			CHCHD3
NGEF			COBLL1
NHLH2			MED19
NISCH			FLI1
NKAIN1			LFNG
NLRP1			LSM3
NMNAT3			MASTL
NMT1			PSMF1
NOL12			ARHGEF10
NOL6			BTF3
NOL9			C20orf7
NOMO2			C6orf130
NOMO3			LOC653381
NONO			PRRG4
NOTCH4			TRAM2
NPHP3-ACAD11			BCCIP
NPL			C10orf6
NPLOC4			CD99L2
NR1I2			FLOT2
NR4A2			TXLNA
NRBP2			C16orf45
NRGN			RAD51C
NSD1			RBM10
NSMF			ANKRD32
NT5DC3			NT5DC3
NTN1			POLE
NUDC			RAD23B
NUMBL			RPL15
NUP43			SDCBP2
NUP85			TDRD1
NUP98			ABCF2
NUTM2G			AKTIP
NXF5			CDRT4
NXN			CHRNA1
OGDHL			CYB561
OLFML2A			DNALI1
OLFML2B			FAM63A
OPA3			HNRPUL2
OPN4			LOC100128288
OR5L1			NEIL3
OR8I2			RUNDC1
ORM1			TACC3
ORMDL1			ARHGAP11A
OTUB1			BID
OTUD5			NSDHL
OTUD7A			REXO4
OTULIN			APEX2
P2RX6			KIAA1618
PABPC1L			LOC100128510
PABPC4			TDP1
PACS2			TOP2A
PADI1			ADARB1
PAEP			NOP56
PAFAH2			PMPCA
PAK6			SHANK3
PALB2			STIM2
PANK2			TOMM40L
PAPLN			UPP1
PAQR4			ZNF706
PARD6G			CSGALNACT1
PARK2			ENAH
PARP14			FDX1
PASD1			GCN1L1
PAX5			PSMD9
PAX7			SEMA4D
PBX2			CDC2
PCDH10			COL4A6
PCDH12			EIF2C1
PCDH15			FOXO1
PCDH19			HIATL2
PCDHAC1			NDE1
PCSK2			SHROOM4
PCSK5			SSH2
PCSK7			USP6NL
PCYOX1L			ZDHHC23
PCYT2			ABCA6
PDCD1			DDX51
PDE4C			DMC1
PDE6B			GSDMC
PDGFB			KIF23
PDGFD			TOMM20
PDK4			ADCY3
PDLIM7			ARSD
PELI3			IGFBP4
PER1			MLF1IP
PFKFB4			MRTO4
PHB			NFKBIB
PHF21A			PBX2
PHLDB1			PIGX
PI4K2A			SMYD4
PIANP			DTD1
PIF1			FAM3C
PIP4K2C			HMGCS1
PISD			MALL
PITPNM2			ADAM19
PITPNM3			CDKN2AIPNL
PKLR			DKFZp761P0423
PKP1			FAM43A
PLA2G15			KLHDC4
PLA2G2F			MTCP1
PLA2G4E			PLEKHA6
PLCB2			SGOL1
PLCH2			TCTEX1D1
PLCXD1			TRIM56
PLD2			VGLL4
PLEKHA5			ZNF438
PLEKHA7			CDAN1
PLEKHG2			FLJ36131
PLEKHG3			LOC728931
PLEKHG4			LPIN2
PLEKHG4B			ODF2
PLEKHM1			SNAP47
PLET1			TDRD7
PLIN4			DLEU2
PLLP			LOC100130178
PLSCR4			MTMR14
PLXDC1			PFKFB3
PLXNA2			USP13
PNMA5			CDC25B
PNPT1			CREBL2
POC1A			HMGB1
PODXL			KIAA0406
POFUT1			NUBPL
POFUT2			ANKRD13A
POLD4			BCAT1
POLE			MCM3APAS
POLR3H			NUP188
POM121C			PHB
POP1			TMSL3
POP4			TPD52
POTEC			TRIM44
POU2F1			YAP1
POU3F2			AK5
POU5F1			AR
POU5F1B			GPR162
PPARD			MAGED2
PPIE			NRBP2
PPIL6			TROAP
PPM1F			CCDC45
PPP1R12B			DBT
PPP1R21			ENSA
PPP2R5D			FNTB
PPP4R1L			IGF2BP2
PPT2-EGFL8			MAP4K4
PQLC1			SKP2
PRAP1			ADRB2
PRDX1			FAM58A
PREB			HDAC6
PREX1			HNRNPUL2
PRICKLE2			LOC389765
PRICKLE4			LOC729446
PRMT5			PFAS
PROM2			ACSS1
PROX1			HDDC3
PRPF4B			KDM3B
PRR12			KIAA0146
PRR14L			LOC645700
PRR23A			LOC646996
PRR34			SSH3
PRSS53			BEXL1
PSIP1			C3orf34
PSMA2			CCT5
PSMD3			CYB5B
PSMG4			GEMIN4
PTCD1			SNHG3-RCC1
PTGES2			ANKDD1A
PTK7			ASAP3
PTPN14			JAG1
PTPN6			LOC644745
PTPRG			MBD4
PTPRN			NAV1
PTPRU			SFRS4
PTX4			SLC25A25
PVRL1			SULF2
PXN			WRNIP1
PYGO1			B4GALT2
PYGO2			BLZF1
QPRT			DEF8
QRSL1			ESRRAP2
RAB11FIP4			FASTKD2
RAB30			L2HGDH
RAB37			LOC100130168
RAB3B			LOC339290
RAB3D			LOC728620
RAB3IL1			PDHA1
RAB43			SCARNA10
RABL2B			SQLE
RAD1			DIAPH3
RADIL			FAM120A
RANBP1			FCAR
RANBP6			HNRNPF
RAPGEF1			PHF14
RAPGEF3			TRAPPC6A
RAPGEF6			ARHGAP30
RASA4			ARL6IP6
RASGRF1			CTBP1
RASGRP2			CXCL10
RASL12			ICT1
RASSF1			LOC728844
RBM24			LOC729816
RBM38			NUF2
RBM47			SCRIB
RBMX			TADA3
RBPMS			TMEM194A
RC3H2			AVPI1
RD3			DNAJC19
RDX			LOC100134108
REPS2			UNC119B
RFC2			XRCC3
RFC5			ZNF318
RFNG			C8orf45
RFWD3			CENPB
RFX1			FLJ35390
RFX4			FUS
RGL4			IFNAR2
RGPD2			LOC100133489
RGS12			LOC283267
RGS14			LOC402116
RGS6			LOC729887
RHBDD3			NUDT6
RHOXF2B			TLE4
RIC8B			TNPO3
RIN3			TRIM47
RMDN1			VAC14
RNASE13			GPR172A
RND2			HYI
RNF111			LIX1L
RNF187			RAB11FIP5
RNF213			ARV1
RNF31			CENPP
RNF4			GRAP
RNF43			SNX11
RNF44			C2CD4B
RP11-136C24.3			CENPO
RP11-166N6.3			CYB561D1
RP11-196G11.1			DNAJB4
RP11-383H13.1			LRRC1
RP11-410N8.4			OSBPL5
RP11-429E11.3			PPP3CB
RP11-444E17.6			SELE
RP11-514P8.6			STX11
RP11-552F3.12			THEM4
RP11-80H18.3			UCK2
RP11-94B19.4			CCDC86
RP1-27O5.3			CCNF
RPL28			EP400
RPL7L1			FJX1
RPN1			G3BP2
RPP14			HRAS
RPRD1B			IRF1
RPS15A			LOC148915
RPS29			NOTCH4
RPS3			CHKA
RPS4X			GALM
RPS6KA1			LOC643815
RPS6KA3			TCF20
RPS9			ZNF323
RPUSD4			ZNF69
RQCD1			C5
RRAD			CYP1A1
RRM2			LOC100130943
RRP1			NNT
RSPO2			NR2F1
RTEL1			PCYT2
RTN4R			PHCA
RUFY4			C10orf2
RXRB			FAM54A
S100PBP			GTPBP3
SAMD14			MLLT6
SAMD4A			NLRX1
SART3			PSEN2
SCAMP2			RNF149
SCAMP4			VRK1
SCAPER			ZNF483
SCARB2			ZNF512B
SCN4B			EID2B
SCN5A			MCART1
SCNM1			NCL
SCRN1			RAD51L3
SCUBE2			UBE2Q1
SDC3			ABHD6
SDHAF2			C6orf124
SDK2			FAM175A
SEC61A1			RRS1
SELT			STIL
SEMA5B			TFF3
SEMA7A			VHL
SENP5			ARHGAP20
SERF2			CALCRL
SERHL2			CD93
SERPINF2			CNOT1
SERTAD2			CXCL16
SETBP1			DEM1
SETD2			DHRS11
SETD4			FBXL5
SETX			GCC1
SF3A1			METTL7A
SF3B2			PALB2
SFI1			PTBP1
SFSWAP			XRCC6BP1
SFXN5			CDK2
SH2D3C			CYP26A1
SH2D7			ELOVL6
SH3BP1			HOXA10
SH3BP2			LMOD3
SH3BP5			LOC100132391
SH3RF3			LOC728809
SH3TC1			MAPKAPK3
SHBG			SNF8
SHMT2			SP4
SHPRH			ATP6V0E2
SHROOM2			B3GALNT2
SIGLEC10			FBXO45
SIK3			HINT2
SLC11A1			IFI27L1
SLC16A1			IL17D
SLC18A2			KIAA1211
SLC22A6			KLHL5
SLC22A7			LOC653489
SLC25A12			MBOAT1
SLC25A24			RNF141
SLC25A34			THAP10
SLC25A45			CABLES2
SLC27A4			NEFH
SLC2A14			PDE6D
SLC2A3			PHF16
SLC30A2			QTRTD1
SLC30A3			ST6GALNAC3
SLC30A8			TMEM30A
SLC34A2			YAF2
SLC35E1			ARF1
SLC38A6			CNNM3
SLC3A1			HAPLN3
SLC5A10			LOC100130445
SLC7A6			MRPL52
SLC8B1			TMEM70
SLC9A5			TYRO3
SLC9A8			C1RL
SMAD3			CUBN
SMARCC1			FLJ14213
SMARCC2			HNRNPA0
SMARCD2			IL3RA
SMARCD3			SCD5
SMDT1			XPNPEP3
SMG7			BTBD12
SMIM12			DLEU1
SMIM21			DOPEY2
SMURF1			FLJ45244
SMYD4			NUCKS1
SNAP29			STOM
SNAP47			FAM24B
SNAPIN			LANCL2
SNN			NFKB1
SNRNP27			NUDT16
SNX13			ZBTB22
SNX27			COL3A1
SNX29			DKC1
SNX29P2			HCFC1
SOCS3			LOC645452
SORCS2			PHAX
SORCS3			PML
SORD			PRTFDC1
SOX11			RSAD1
SOX4			DAB2
SOX8			DCK
SP140L			DHX37
SPATA33			DIRAS3
SPATA5L1			LOC100132585
SPATA6			LOC441931
SPIN3			RAB28
SPOCK2			RNF216L
SPPL3			SFPQ
SPRY3			SNRNP40
SPTB			WDYHV1
SPTY2D1			ANO2
SRCAP			C13orf1
SREBF1			CENPN
SRGAP3			DCLRE1B
SRL			ELAVL1
SRSF11			GRB10
SRSF7			XKR8
SRXN1			ZNF608
SSBP3			ARHGEF12
SSH1			EWSR1
SSH3			HSD17B7
SSRP1			INCENP
ST8SIA2			LOC387934
ST8SIA4			MRPL11
STAT5A			MTBP
STEAP3			RASSF7
STK32A			UPF2
STMN3			GIMAP5
STPG1			ICA1
STRC			LCMT1
STRN			LEMD2
STRN3			RINL
STX16-NPEPL1			SNRPD1
STX1B			ARID4B
STX8			CYCSL1
STYXL1			DNA2
SULT1A2			HMGN2
SUMF2			MARVELD2
SUN2			POLR2I
SUV39H1			TMEM216
SV2A			TTC32
SVOP			BACE2
SYAP1			C6orf225
SYNDIG1			FLJ46309
SYNDIG1L			KCTD12
SYNPR			LOC730313
SYNRG			MT1H
SYPL2			RABL2B
SYS1			SHROOM3
SYT8			SLC15A3
SYT9			THAP11
SYTL1			TRIM68
SZRD1			WDHD1
TAB1			ZNF577
TAF1C			C19orf29
TAF5L			CXCL11
TARBP2			KIAA1751
TBC1D10A			RAB3IP
TBC1D28			USP12
TBC1D2B			USP49
TBC1D3H			AK3L1
TBX19			CCDC28A
TCEAL5			KCNH6
TCEANC2			LOC401098
TCF20			LRRC14
TCL1B			NPEPL1
TCN2			PVRL3
TCTN1			REPIN1
TDRD12			RNF34
TEKT2			ATP2A2
TEKT4			EIF1AX
TENC1			ELP3
TEP1			ING3
TESK2			LOC642031
TET1			PECR
TEX22			RNASEH2A
TEX261			C7orf46
TGFBI			CECR7
THEM4			CNKSR3
THEM5			HARS2
THEM6			KLHL22
THRA			NSMCE4A
THSD4			OSGEPL1
THUMPD2			PIP4K2C
TIGD5			RAPGEF3
TIGIT			SLC30A3
TINAGL1			ZNF395
TIPIN			CCDC49
TLE1			CPSF4
TLK1			LOC648921
TLL1			LOC90586
TLR9			MAGT1
TMCO4			MARCKS
TMED9			RPRD1B
TMEM108			SAFB2
TMEM120B			SDAD1
TMEM131			SPAG5
TMEM132A			SRP72
TMEM143			MAT2A
TMEM150C			PIP5K2B
TMEM175			SERBP1
TMEM200C			CAPZA2
TMEM229B			DNMT1
TMEM235			LOC648210
TMEM239			MRPL49
TMEM248			PTBP2
TMEM25			RCN1
TMEM45B			GPN2
TMEM52			HPSE
TMEM63A			KPNB1
TMEM72			C6orf106
TMEM80			FBXW4
TMEM87B			GNL3L
TMEM9			KHDC1
TMPRSS13			KIAA0100
TMTC2			LMO4
TNFRSF1B			LOC100133607
TNFSF14			LOC647389
TNFSF18			PLK1
TNRC6B			PLLP
TNRC6C			RNFT2
TOP3B			SCN3B
TOR3A			SLC39A8
TP73			CHES1
TPBG			EVI1
TPGS2			LRRC37B2
TRABD			MYO7B
TRAF3IP2			PDK4
TRAK2			PKD1L1
TRANK1			SLC16A12
TRAPPC2			SMAP2
TRAPPC2L			ZC3H4
TRAPPC8			ZNF787
TRDMT1			APBA2
TREM1			APOL2
TRIM46			ECHDC3
TRIM59			LOC728312
TRIM68			MAPRE2
TRIO			POLS
TRIOBP			PPARBP
TRIP12			RUNX1T1
TRMT5			C17orf85
TRPV1			CCL20
TRRAP			CENTG2
TSHZ3			FREQ
TSNAXIP1			IL18BP
TSPAN17			IQCC
TSPYL2			KIAA0355
TTBK2			NCOA7
TTC12			PPAPDC2
TTC14			PSMG4
TTC23			SNORA24
TTC38			SSTR2
TTC39A			ZNF462
TTC9C			C17orf68
TTLL10			CTPS
TTLL11			FKBP5
TTLL12			KIF4A
TTLL6			LAMA5
TTYH3			LOC100130715
TUSC5			RPL7L1
TVP23C-CDRT4			SLC2A9
TWF2			SNX25
TXNRD1			BRD7
TYSND1			CREB3L2
U2AF1L4			FAM20B
U82695.9			GABARAPL2
UBBP4			LSM2
UBE2I			RFC1
UBE2J2			SOX13
UBE2Q1			C7orf68
UBFD1			FAM119A
UBN2			FRY
UBR4			LOC648176
UBTF			MDP1
UBXN10			MX2
UCK2			ACSL5
UFSP2			C13orf7
UGT1A7			C4orf27
UPK1A			LOC646123
UPK1B			MTRF1
URB1			POLE3
URM1			SLC25A23
UROC1			SMC6
USF1			TASP1
USH1G			DTWD2
USP14			ENPP4
USP30			GFOD2
USP40			HPCAL1
USP43			KLHL28
USP6			NEDD8
USP9X			SCLY
VAC14			SLC25A26
VDAC2			BRD9
VGLL4			D2HGDH
VHL			FAM65A
VPS37D			LOC100132425
VSX2			NTSR1
VTI1A			TMED4
VWA3A			ARHGEF2
VWA5B1			ATRIP
WARS			DLL1
WBP1L			GPIHBP1
WBSCR22			HIST2H2AC
WBSCR28			LOC100216001
WDR19			LRRC8A
WDR31			MGC26356
WDR62			OSBPL3
WDR74			PDCD5
WDR82			PPFIBP2
WHSC1			RPL34
WHSC1L1			ZMYND19
WISP1			C5orf54
WNK2			CCDC18
WNT9A			DDX46
WNT9B			DHX35
XBP1			ERC2
XCR1			GCH1
XIRP1			KCNMB4
XKR8			PHLDA1
XPNPEP3			SKA1
XPO1			SLC25A39
XYLB			XPO5
YDJC			C10orf11
YEATS2			CATSPER2
ZBED1			DBNL
ZBTB16			MMP16
ZBTB20			SGPL1
ZBTB40			SPAG16
ZBTB47			STMN1
ZBTB8B			B4GALT1
ZC3H4			CYP2U1
ZC3H7B			FUT1
ZCCHC2			LGALS9
ZDBF2			LOC100128016
ZDHHC5			LOC205251
ZFAT			LOC729342
ZFHX2			MGAT2
ZFP28			NSFL1C
ZFR2			BDNF
ZFYVE19			CRY1
ZFYVE20			IKBKG
ZFYVE26			IL1R1
ZFYVE28			LEP
ZG16			LOC100130835
ZG16B			LOC285550
ZNF19			LOC645895
ZNF205			MESP1
ZNF207			NPAS2
ZNF226			WHSC1
ZNF276			ZHX1
ZNF285			AGK
ZNF318			C16orf59
ZNF330			FRMD3
ZNF335			KBTBD9
ZNF337			LOC653752
ZNF391			MFSD6
ZNF394			MRPS18B
ZNF445			PARP10
ZNF516			PSMD12
ZNF517			RAD54B
ZNF528			RSAD2
ZNF555			SNAP29
ZNF557			XPO1
ZNF592			ZNF689
ZNF608			AKR1A1
ZNF623			ANKRD55
ZNF629			ARFGAP2
ZNF76			ARL4A
ZNF773			CDO1
ZNF774			CPSF6
ZNF787			G3BP1
ZNF793			PRMT6
ZNF821			H2AFZ
ZNF891			LATS2
ZNF90			LOC100130224
ZNFX1			LOC727803
ZNHIT3			PHKA2
ZNRF2			RPS6KA5
ZZZ3			UBR7
			C12orf49
			DIDO1
			FANCB
			LOC401093
			MAD2L1
			NHP2L1
			PPFIBP1
			PRR11
			TMEM118
			AP1S2
			C14orf132
			C2orf69
			CD163L1
			EMD
			EPHB1
			EXOSC2
			FLRT3
			HERC5
			LOC100128888
			LRRC20
			MAN1C1
			NEB
			PCYOX1L
			PDXK
			PHF2
			PPP2R3A
			PRAGMIN
			RRP7A
			SNORD99
			ZAK

## Sheet: miR-4717-3p Summary
II. DIANA microT predicted targets	III. Predicted targets differentially-expressed in PMBCs	IV. Predicted targets within IPA* genes sets and differentially-expressed in PBMCs	V. Genes significantly repressed ≥ 1.5-fold by miRNA over-expression in HUVECs	VI. Predicted targets both repressed ≥ 1.5-fold by miRNA over-expression in HUVECs and differentially expressed in PMBCs	VII. Predicted targets repressed ≥ 1.5-fold by miRNA over-expression in HUVECs, differentially expressed in PMBCs, and within IPA gene set
MARCH1	MBP	MBP	FLNC	MBP	MBP
MARCH5	IRF1	IRF1	IL8	IRF1	IRF1
MARCH6	FYN	FYN	CXCL1	FYN	FYN
MARCH8	PPFIA1	PPFIA1	CXCR7	PPFIA1	PPFIA1
SEPT6	OCRL	OCRL	MRPL54	OCRL	OCRL
SEPT8	TGFBRAP1	TGFBRAP1	VAMP7	TGFBRAP1	TGFBRAP1
SEPT9	SDPR	SDPR	ALDH1A2	SDPR	SDPR
SEPT11	TNFSF4	TNFSF4	PDLIM1	TNFSF4	TNFSF4
AACS	IL18R1	IL18R1	CCL14	IL18R1	IL18R1
AADACL2	DEK	DEK	CCL15	DEK	DEK
AARD	ARL2BP	ARL2BP	ID1	ARL2BP	ARL2BP
AASDH	SET	SET	RASSF2	SET	SET
ABCA1	DDB1	DDB1	COX7A1	DDB1	DDB1
ABCA10	TPMT	TPMT	B4GALT5	TPMT	TPMT
ABCA12	PGM2	PGM2	LOC654194	PGM2	PGM2
ABCA2	BIRC3	BIRC3	LDB2	BIRC3	BIRC3
ABCA6	RRP15	RRP15	ATP5L	RRP15	RRP15
ABCB6	ATP2C1	ATP2C1	LOC648470	ATP2C1	ATP2C1
ABCC12	RAB27A	RAB27A	KLHL5	RAB27A	RAB27A
ABCC4	KEAP1	KEAP1	C10orf10	KEAP1	KEAP1
ABCC9	C14orf2	C14orf2	C10orf116	C14orf2	C14orf2
ABCD2	RAD21	RAD21	UBE2L6	RAD21	RAD21
ABHD10	ABCC4	ABCC4	LOC390557	ABCC4	ABCC4
ABHD12	CAST	CAST	TGM2	CAST	CAST
ABHD15	SNRK	SNRK	LOC100131905	SNRK	SNRK
ABHD2	SYNJ1	SYNJ1	NDRG4	SYNJ1	SYNJ1
ABI1	LMO4	LMO4	MRPS6	LMO4	LMO4
ABL2	ATP2B4	ATP2B4	CETN3	ATP2B4	ATP2B4
ABLIM1	KIF1B	KIF1B	KRT19	CYCS
ABTB1	ATL3	ATL3	MT1E	USP9X
AC004381.6	TLE1	TLE1	SUMF1	C1orf131
AC005329.1	AFF3	AFF3	ADAMTS1	ANKS1A
AC006455.1	BTBD7	BTBD7	MPZL2	CGGBP1
AC007308.1	ZNF207	ZNF207	CNTNAP1	RPS15A
AC008271.1	RASSF1	RASSF1	TNFSF10	LPPR2
AC011450.1	LYPLA2	LYPLA2	RALA	TOX
AC011897.1	TREM1	TREM1	TRAK1	NIPA1
AC020907.1	KCTD15	KCTD15	UBE2M	APPBP2
AC022415.1	BMF	BMF	EIF1	UFM1
AC027323.1	FURIN	FURIN	VEGFC	ATAD1
AC063977.1	TIA1	TIA1	GABBR2	ENPP4
AC087289.1	ZNF827	ZNF827	ADAMTS9	DSTN
AC099552.4	FBXO32	FBXO32	GTF2IRD2B	RPRD2
AC104472.1	SLFN5	SLFN5	TNFRSF1B	CCDC6
AC106722.1	CMTM7	CMTM7	RAPH1	SUCLG2
AC130352.1	PTPRC	PTPRC	TMEM88	EML4
ACADSB	BMPR2	BMPR2	ATP6V0E2	LCOR
ACAP2	FNDC3B	FNDC3B	PAPSS2	VPS41
ACBD3	ARL8B	ARL8B	IFI27L2	CPNE3
ACCSL	PTEN	PTEN	DPAGT1	GBAS
ACER3	CPD	CPD	KLRG1	CSNK1G1
ACOT13	CDK6	CDK6	STX3	TOMM20
ACOT9	UBE2D3	UBE2D3	FAM120B	RPS6KA2
ACOX1	STAU1	STAU1	PXMP3	C3orf14
ACPP	SSBP2	SSBP2	PSME3	PNKD
ACSL3	SEC62	SEC62	LOC643733	B4GALT5
ACSL6	ACTR6	ACTR6	SNORD80	NMD3
ACSS2	UBE3A	UBE3A	CLDN7	AP3B1
ACTN1	NR3C1	NR3C1	MT1X	CBX5
ACTN4	PDGFC	PDGFC	CENPB	CDCA7
ACTR3	PPP2CA	PPP2CA	CDCA7	EAF1
ACTR6	TOPBP1	TOPBP1	GPR56	MAP4K5
ACTR8	BMI1	BMI1	TAGLN2	COBLL1
ACVR1	PPP3CA	PPP3CA	LOC644330	OSBPL8
ACVR1C	MTR	MTR	DDT	OTUD6B
ACVR2A	BAZ1A	BAZ1A	RAB38	IBTK
ADAM12	OSBPL11	OSBPL11	PNPO	TCEAL3
ADAM17	C9orf72	C9orf72	AIF1L	SLC25A1
ADAM19	TGFBR3	TGFBR3	ARL2BP	RAB3IP
ADAM22	NT5E	NT5E	UBE2D4	IP6K2
ADAM28	USP15	USP15	LOC100132457	PACSIN2
ADAM30	ATP11C	ATP11C	C18orf34	HARS2
ADAM9	SPRED1	SPRED1	FYCO1	ZMYM4
ADAMTS13	SYNCRIP	SYNCRIP	TPK1	FAM49B
ADAMTS18	PPP3R1	PPP3R1	SULT1B1	NIP7
ADAMTS19	NFAT5	NFAT5	COLEC12	CCT5
ADAMTS2	UQCRB	UQCRB	TXNIP	DSCR3
ADAMTS5	KLF13	KLF13	MRPS33	ZNF783
ADAMTS6	SERINC3	SERINC3	RPL34	ABHD15
ADAMTS9	MFHAS1	MFHAS1	MRPL50	DENR
ADAMTSL1	RUFY3	RUFY3	TRIM7	BRI3BP
ADAMTSL4	G3BP2	G3BP2	LOC205251	RBBP9
ADCY1	TSC1	TSC1	IDH3B	PSME3
ADCY2	PDE5A	PDE5A	IGFBP6	RTTN
ADCY3	YY1	YY1	SLC25A22	NFX1
ADCY6	RECK	RECK	POLR2D	MCM6
ADCY9	BCL6	BCL6	ST6GALNAC3	VPS26A
ADNP	RAB10	RAB10	NPM3	VAMP7
ADPGK	RRN3	RRN3	RPUSD3	CSTF3
ADRB1	ACVR1	ACVR1	FAM107A	VPS35
AEBP2	GMFB	GMFB	LOC100130003	AGL
AFAP1L1	ZFHX3	ZFHX3	TMEM30A	SMC6
AFF1	PRKCB	PRKCB	PLAC8	PIM2
AFF2	FAM49A	FAM49A	WSCD1	MGRN1
AFF3	ASAP1	ASAP1	C20orf127	NFXL1
AFF4	FKBP1A	FKBP1A	DBNDD2	RARRES3
AGAP5	PIK3R1	PIK3R1	C1orf54	PAPSS2
AGAP7	ABLIM1	ABLIM1	LOC347292	KIAA0195
AGBL1	IL11RA	IL11RA	C1orf86	NOP14
AGBL5	TRMU	TRMU	APIP	NHP2L1
AGFG1	PPP1R8	PPP1R8	CGNL1	NARFL
AGFG2	GTF3C3	GTF3C3	TMEM150A	LYRM2
AGL	CD55	CD55	C1orf131	ATP5G2
AGO1	CACNA2D4	CACNA2D4	LOC642989	CETN3
AGO4	HPGD	HPGD	LOC651202	PAK2
AGPAT4	SNRNP200	SNRNP200	LOC392787	USPL1
AGPAT6	HNRNPU	HNRNPU	IL1RL1	STX3
AGPS	RFTN1	RFTN1	LMO2	RASSF2
AGR2	TM9SF2	TM9SF2	GRB14	MTPN
AGRN	ADAM17	ADAM17	KTELC1	CANX
AGTPBP1	RNASEL	RNASEL	LOC339804	VASH1
AHCY	PLEKHA1	PLEKHA1	LOC93622	PNPO
AHNAK	RPS6KA5	RPS6KA5	CAST	CTDSPL
AK4	HSPA4	HSPA4	TRIM25	DAPK1
AKAP11	AGFG1	AGFG1	LOC100130070
AKAP8	BNIP2	BNIP2	ANXA3
AKAP9	RALGAPA1	RALGAPA1	PHF19
AKIRIN1	BCAT1	BCAT1	SQRDL
AKNA	CD46	CD46	CCDC106
AKT3	RAB1A	RAB1A	NOS3
AL033381.1	MERTK	MERTK	CLDN5
AL033532.1	CD38	CD38	SNRPG
AL138831.1	SPARC	SPARC	CCNA1
AL162407.1	CDK5R1	CDK5R1	TAP1
AL353698.1	IKZF3	IKZF3	PYCARD
AL355149.1	FRAT1	FRAT1	CYBA
AL391152.1	PPP1R12C	PPP1R12C	GRK5
ALG3	SLAMF6	SLAMF6	NUDCD2
ALG9	UBE2H	UBE2H	GJA4
ALPK2	LTB4R	LTB4R	NDUFA3
ALX1	CASC3	CASC3	TNFRSF6B
AMACR	IL17RA	IL17RA	SOX7
AMBRA1	TMEM129	TMEM129	LAGE3
AMER1	TLR7	TLR7	SMARCA1
AMER3	CLEC4A	CLEC4A	LOC100130932
AMFR	OXSR1	OXSR1	COBLL1
AMMECR1	MYCBP2	MYCBP2	RNF144B
AMMECR1L	MAP2K3	MAP2K3	LOC645157
AMOT	CDKN1B	CDKN1B	GIMAP4
AMOTL1	PGK1	PGK1	SDPR
AMOTL2	ZNF800	ZNF800	PARD6A
AMPH	ATP6V1A	ATP6V1A	SLC25A1
ANAPC1	CRY1	CRY1	BMX
ANGPT1	TNS3	TNS3	NIN
ANGPTL2	CHSY1	CHSY1	RABEPK
ANK1	TWSG1	TWSG1	LOC643319
ANK3	RSU1	RSU1	STEAP1
ANKFY1	SNCA	SNCA	VPS24
ANKH	SULF2	SULF2	RTN4
ANKLE2	CR2	CR2	ZDHHC3
ANKRD10	RAB31	RAB31	TPM3
ANKRD18B	APLP2	APLP2	RPS6KA2
ANKRD20A3	ILK	ILK	KIAA1737
ANKRD20A4	CYCS		TMEM106C
ANKRD27	USP9X		FST
ANKRD34A	C1orf131		ATP5G1
ANKRD34C	ANKS1A		ADAM15
ANKRD36	CGGBP1		IGFBP1
ANKRD36BP1	RPS15A		NICN1
ANKRD40	LPPR2		BBS2
ANKRD45	TOX		KIAA0114
ANKRD46	NIPA1		LOC653156
ANKRD50	APPBP2		LOC100132199
ANKRD52	UFM1		MTE
ANKRD6	ATAD1		MYH9
ANKRD62	ENPP4		TNFSF4
ANKS1A	DSTN		LOC100129685
ANKS1B	RPRD2		ENTPD6
ANO4	CCDC6		MT1F
ANO5	SUCLG2		NR5A2
ANO6	EML4		C7orf55
ANTXR1	LCOR		DUSP14
ANTXR2	VPS41		GOLPH3L
ANTXRL	CPNE3		RPL28
AOC1	GBAS		LOC730255
AOC3	CSNK1G1		LOC441073
AP1AR	TOMM20		IMPDH1
AP3B1	RPS6KA2		LOC729340
AP3D1	C3orf14		TSGA14
AP3M2	PNKD		ANGPT2
APBB2	B4GALT5		CSNK1G1
APBB3	NMD3		LOC727821
APCDD1L	AP3B1		LOC100129599
APH1B	CBX5		SLC4A2
API5	CDCA7		ATP2B4
APLP2	EAF1		SURF6
APOL4	MAP4K5		VAMP8
APPBP2	COBLL1		CEPT1
APPL1	OSBPL8		NBEAL2
AQP3	OTUD6B		LOC346950
AQR	IBTK		EMILIN2
AR	TCEAL3		CRIP2
ARF3	SLC25A1		MYRIP
ARHGAP18	RAB3IP		GCHFR
ARHGAP19	IP6K2		LOC727984
ARHGAP20	PACSIN2		LOC731640
ARHGAP21	HARS2		ABCA3
ARHGAP23	ZMYM4		CMTM3
ARHGAP24	FAM49B		TSTD1
ARHGAP26	NIP7		LOC127295
ARHGAP28	CCT5		CHMP1B
ARHGAP29	DSCR3		RAC1
ARHGAP32	ZNF783		VASH1
ARHGAP5	ABHD15		LOC100128086
ARHGDIA	DENR		LOC391019
ARHGEF10	BRI3BP		TCTEX1D2
ARHGEF15	RBBP9		HCFC1R1
ARHGEF17	PSME3		LYVE1
ARHGEF35	RTTN		LOC100131205
ARHGEF7	NFX1		APOL3
ARHGEF9	MCM6		PPCS
ARID3B	VPS26A		FLJ10781
ARL14EP	VAMP7		CDCA8
ARL2BP	CSTF3		TNIP1
ARL4C	VPS35		UFM1
ARL5A	AGL		AGBL5
ARL5B	SMC6		CLEC2D
ARL6IP5	PIM2		RPLP1
ARL8B	MGRN1		CPNE1
ARMC1	NFXL1		INF2
ARMCX5	RARRES3		IGFBP2
ARNT2	PAPSS2		FLJ41200
ARNTL	KIAA0195		LOC651894
ARSB	NOP14		RPS27
ART1	NHP2L1		LOC645166
ASAH2	NARFL		PPAP2B
ASAH2B	LYRM2		XLKD1
ASAH2C	ATP5G2		LOC389156
ASAP1	CETN3		MGLL
ASAP3	PAK2		YWHAZ
ASB1	USPL1		LOC644907
ASB15	STX3		NRG1
ASB4	RASSF2		RPL36
ASCL1	MTPN		VAMP5
ASPH	CANX		ID3
ASRGL1	VASH1		FLI1
ASTN1	PNPO		HNRNPAB
ASTN2	CTDSPL		TOR3A
ASXL3	DAPK1		WFS1
ATAD1	KIF21B		WRB
ATAD2	DYRK2		MYADM
ATAD5	NDEL1		LOC729236
ATF7	SHPRH		PUS7
ATG10	SLC38A6		LOC148430
ATG2B	MBNL3		B3GALNT1
ATG3	UBN2		ENOSF1
ATL3	CLN8		LOC645251
ATOX1	DOCK10		RPL32
ATP11A	DIP2B		C8orf55
ATP11C	SNX29		LOC729279
ATP13A4	MYO5A		LOC728782
ATP1B4	ZNF318		UBA7
ATP2A2	TMEM63A		LOC654350
ATP2B4	GPS1		FAM24B
ATP2C1	UBE2Q1		C20orf108
ATP5E	FOXRED1		RPL12P6
ATP5G2	CIRH1A		CANX
ATP5L	NDUFAB1		STC1
ATP5S	MAPK1		MX1
ATP6V0A2	PSIP1		GBP2
ATP6V0B	ZZZ3		LASS6
ATP6V0D1	MTX2		LYAR
ATP6V1A	CRTC3		ASGR1
ATP6V1C1	MED22		C17orf58
ATP6V1G2-DDX39B	SERF2		CBX1
ATP6V1G3	MKNK2		LOC388532
ATP8A1	RAB37		SNHG9
ATP8B4	UBTF		LOC645979
ATR	ABHD12		NQO2
ATRX	PPIE		MRPS17
ATXN10	FAM134A		AES
ATXN1L	BRF1		MGC87042
ATXN2	RPS29		POLR2I
ATXN3	TMEM131		LOC644934
ATXN7L1	KIF5C		CGGBP1
AVL9	PTPN4		PTGER4
AZIN1	ALG9		CCT4
B3GALT1	SNTB2		PYGL
B3GAT2	PLEKHB2		SLC27A3
B3GNT5	TECPR1		SSH2
B4GALT1	RNF157		FAM131A
B4GALT4	SEPT6		LOC653773
B4GALT5	ATRX		ARHGEF3
B4GALT6	TUBGCP5		PCBD1
BAALC	NCOA7		C14orf2
BACH1	AGPS		LIPA
BAG4	FBXO28		IRF1
BAG5	PAPD4		SLC25A24
BAHCC1	KBTBD2		LOC100129650
BAZ1A	SLC35A5		TRAP1
BAZ2A	TM9SF3		LOC653079
BAZ2B	MSI2		LOC100132547
BBX	EIF5A2		LOC442232
BCAP29	AMMECR1		BGN
BCAT1	USP46		DIAPH1
BCAT2	BCKDHB		HYI
BCCIP	DCUN1D4		PDE7B
BCDIN3D	ATP6V0A2		RAB3IP
BCKDHB	TRIM33		TARBP1
BCL11A	CCDC90B		PPM1M
BCL11B	FOXN2		AGPAT9
BCL6	PHAX		CRADD
BDKRB2	SMC2		LOC653737
BECN1	RALGPS1		NHP2L1
BEND7	TBPL1		LOC440055
BET1L	C18orf25		RPL14
BEX4	VCPIP1		CPA3
BHLHE22	PCNX		LOC346887
BICD1	MAR5		PNMAL1
BICD2	RBM12		GBAS
BIRC3	PPP1CB		IFI27L1
BIRC5	TMEM170A		S100A6
BLCAP	ZNF680		LYRM2
BLOC1S1	TIFA		NIP7
BMF	NHLRC2		BOLA3
BMI1	ZNF621		PET112L
BMP1	LPP		LOC100128410
BMP10	SACS		BOLA2
BMP5	NAP1L5		LOC646909
BMP7	KATNAL1		STXBP3
BMP8B	NUFIP2		CMBL
BMPER	SEL1L3		FAM119B
BMPR2	PSME4		TSPAN12
BMX	NAB1		HEY1
BNIP2	ETF1		NDUFA7
BOC	RAP2C		DLL3
BORA	TMOD2		MED30
BPIFA1	GPD1L		LOC401115
BRAF	HNRNPA2B1		PDCD2L
BRCA1	PARP15		ATP5G2
BRD1	MAT2B		LOC284230
BRF1	USO1		DDA1
BRI3BP	NCOA6		TNFSF12
BRWD3	HCFC2		RPS26P10
BSN	IMPAD1		CETP
BTBD3	RPS6KB1		ASF1B
BTBD7	DCP2		C6orf117
BTBD9	FOXJ3		C21orf34
BTC	SP4		TMEM171
BTF3L4	ZYG11B		LOC100131196
BTN3A3	LILRB2		RPL21
BX255923.1	SLMAP		MYO19
BX284668.1	EPDR1		PSMB7
BZW1	ANTXR2		VIL2
C10orf25	SLC35A3		LOC650152
C10orf40	MTMR9		CABIN1
C10orf54	DYNLT3		FAM173A
C10orf55	SLC44A1		MYO5C
C10orf76	YWHAQ		RNASEH1
C10orf88	SPCS3		AUP1
C11orf44	PAQR3		PRDX6
C11orf65	MLLT10		MCM6
C11orf72	DPY19L1		NMB
C11orf87	PAM		LOC646753
C11orf91	LACTB		ECGF1
C11orf94	RASA1		VAMP3
C12orf4	EPS15		ZNF323
C12orf49	SAR1B		GSTK1
C12orf50	COMMD2		LOC729686
C14orf119	CHMP2B		ATP2C1
C14orf180	CEP78		LOC440991
C14orf2	REEP5		LOC727865
C14orf57	CELSR3		LOC100129657
C14orf79	ABHD2		DTNA
C15orf26	INSIG1		FILIP1
C15orf39	PLAGL2		LOC100130562
C15orf52	XPR1		MAPKAP1
C15orf53	EPC1		MTUS1
C15orf56	FOXP1		OSAP
C15orf57	SUPT3H		PALMD
C16orf52	YOD1		CTDSPL
C16orf70	USP37		PHPT1
C18orf25	FAM122B		LAMA5
C18orf8	XRN1		PTPLA
C19orf12	BTF3L4		ZNF512
C1D	CHD9		CXCL2
C1GALT1	G3BP1		PDCD7
C1orf116	AKIRIN1		PNKD
C1orf131	CNOT7		WARS
C1orf134	SHFM1		PSMG4
C1orf147	TNPO1		AHCY
C1orf168	EIF3F		C9orf167
C1orf21	ZNF585A		MAP2K1IP1
C1orf216	VAT1		CCDC92
C1orf95	STK35		GNL3L
C1QL3	ZNF644		KLHDC8B
C1QTNF3-AMACR	COL4A3BP		CSTF3
C1RL	FBXW7		GCA
C1S	NUCKS1		PICK1
C20orf197	HIPK2		POLDIP2
C21orf37	C19orf12		KCTD12
C21orf62	UHMK1		LOC651453
C21orf90	SPEN		TMEM14B
C21orf91	INTS2		TUBA4A
C22orf39	POMP		HIGD2A
C2CD2L	HIAT1		TXNDC17
C2CD4A	MATR3		AHNAK
C2orf48	EFR3A		FREQ
C2orf68	ZSWIM6		MMRN1
C2orf72	UBE4A		ELMOD1
C2orf74	VKORC1L1		KIAA0194
C2orf91	FAM102B		NCKIPSD
C3orf14	KLF11		LOC729255
C3orf18	DIAPH2		LOC441550
C3orf22	ELOVL5		PLD6
C3orf38	FAM160B1		LOC388621
C3orf62	RAP1B		YEATS4
C4orf29	RAPGEF2		DACH1
C4orf36	EBF1		CYP26B1
C4orf46	MAPK6		PDXP
C5orf47	SPAG9		PPA2
C5orf58	PDCD10		LOC645630
C5orf60	AZIN1		CNNM3
C6orf106	FAM46C		RAD51C
C6orf132	KLHL2		LOC729342
C6ORF174	JMJD1C		TEAD4
C6orf89	TMEM170B		RPL9
C7orf60	MEGF9		IFITM3
C8orf33	CCNG2		FANCD2
C8orf37	ARHGAP21		TMEM42
C8orf4	SLC38A2		LOC388339
C9	ARL6IP5		ANGEL2
C9orf35	PLEK		NNT
C9orf41	ATP8B4		TCN2
C9orf47	CCPG1		TMEM140
C9orf62	FEM1C		EEF1E1
C9orf69	NXT2		LOX
C9orf72	PPP1R12A		SP110
C9orf85	ZFAND5		RPL23
C9orf91	MAP3K1		LOC729646
C9orf96	FAM13A		CALML4
CA10	DCUN1D1		TMEM19
CA12	EIF3L		F11R
CA5B	RNF19A		LOC391833
CA8	ANKRD46		NGLY1
CAB39L	ITGB1BP1		C9orf21
CABYR	PIGK		GTF3A
CACNA1B	MGAT4A		GIMAP2
CACNA1I	AQP3		LRRC32
CACNA2D1	LMTK3		SHPK
CACNA2D3	TSPAN5		RPL13L
CACNA2D4	ZNF589		LSM5
CACNB4	OGFOD1		CAV1
CADM2	BCAT2		RINL
CADPS	PASK		APOL2
CALB1	RPLP0		C20orf160
CALM2	ZNF655		PRKAR1A
CALN1	WAC		RPS18
CAMK4	SPG21		MRPL11
CAMSAP1	SERF1B		ITGA10
CAMSAP2	ANKRD36		CECR1
CANX	TMEM55B		NT5C
CAPN3	PFKL		CES2
CAPS2	DGKA		LOC729887
CASC1	NGFRAP1		TYMS
CASC3	EML2		FAM36A
CASD1	SNURF		CD97
CASK	TES		MAP3K5
CASP10	THRAP3		NDFIP2
CASP2	SLC7A6OS		LOC100131787
CASQ2	NME6		LOC100131526
CAST	TRAM2		LOC100131866
CASZ1	CEP63		ETS2
CBL	PHF14		FAM162A
CBR4	DUS4L		KLC1
CBX1	MRPL42		LOC641848
CBX5	ZNF277		LOC91561
CCAR1	ACSL3		POLA1
CCDC108	STAMBP		PRRG2
CCDC117	ZNF627		YIPF6
CCDC120	SPIRE1		GIMAP8
CCDC121	ABI1		ABCA1
CCDC125	SRP72		CKLF
CCDC136	PRDM10		ISG15
CCDC144NL	HEBP1		NKRF
CCDC152	ZNF559		C6orf129
CCDC170	ACTR3		DYSF
CCDC178	AGPAT4		EZR
CCDC184	ACOT9		PHF16
CCDC186	DR1		SUCLG2
CCDC30	DCTN3		LOC650298
CCDC6	CSRP2BP		WSB1
CCDC62	HS2ST1		LOC100133823
CCDC7	ZNF142		C4orf49
CCDC71L	PUM1		CHP
CCDC73	ATP5S		RFWD3
CCDC82	KHDRBS1		VPS35
CCDC85A	CAB39L		LOC147804
CCDC88A	ANKRD6		C18orf56
CCDC90B	ADCY3		C4orf48
CCDC93	RDH10		FLJ10986
CCER1	ARMC1		ARHGAP30
CCL4L1	SLC35E3		C16orf33
CCNA1	LSM14A		CLK3
CCNB1	SF3B3		HRASLS3
CCNF	DUSP11		RAPGEF5
CCNG2	SETD3		LMO4
CCNJL	APPL1		F8A1
CCNL1	C15orf52		GIMAP7
CCNL2	SAR1A		HDDC3
CCNT1	ZMIZ2		LOC728975
CCNT2	GLS		MRI1
CCPG1	KCNH8		RAB2B
CCR5	GBP5		RNF103
CCSER1	ZNF746		LOC151162
CCT5	FOXJ2		RPS26L
CD109	CENPN		EEF1A2
CD19	RARS		F12
CD2	OPA1		KIAA0195
CD200	KIAA0232		NRCAM
CD200R1	SLC11A2		TSPAN7
CD209	RAB11FIP2		LOC646966
CD247	ERMP1		LOC441743
CD28	ADNP		C11orf74
CD38	DPH2		IFITM2
CD46	KLHDC2		ARHGAP4
CD55	SLC38A9		ISG20
CD83	ZBTB33		PAICS
CD84	PRRC1		LOC729301
CD93	XPO4		AIG1
CD99L2	SMAD5		BNIP3
CDADC1	SAP30L		CFI
CDC14A	ZNF25		GPRC5A
CDC14B	VAMP4		GRB10
CDC27	SIAH1		NFX1
CDC42SE2	MAP2K1		S1PR1
CDC73	GORASP2		APPBP2
CDCA3	PSMF1		KCNJ2
CDCA7	TFAM		M160
CDCA8	SYT11		NUP43
CDCP1	CAMSAP1		CCL23
CDH1	ST13		LOC100130178
CDH11	LEMD3		ALS2CR4
CDH17	LACTB2		KIAA0363
CDH2	DNAJC25		NCAPG2
CDH20	SLBP		POM121C
CDK12	SEPT11		RPL8
CDK14	ZNF365		TDRD7
CDK17	DYNLL2		LOC647285
CDK19	UBQLN2		LOC729362
CDK5R1	POLD3		DYNC1LI2
CDK6	DUSP22		PMS2L4
CDK7	TOM1L2		SCARA3
CDKL2	MLH1		LOC100132742
CDKN1A	CBR4		E2F2
CDKN1B	POLR3F		HPCAL1
CDS1	APH1B		MRPL12
CDV3	ERLIN2		POLR3C
CDX1	FEZ2		SLC35E1
CDY2A	ILF3		FIS1
CDY2B	AKNA		CHCHD7
CDYL2	GFPT1		CTPS
CECR1	BTBD3		ICAM3
CECR2	CCDC93		TMEM163
CELF1	USP3		NHP2
CELF2	C10orf88		LOC388076
CELF2-AS1	ULK2		RPS17
CELF4	RNF38		OCRL
CELSR3	CEP192		SIP1
CEMIP	ZNF136		WDR55
CENPF	SPINK2		ARHGAP23
CENPI	VAMP2		TSPAN18
CENPN	CIC		LOC729500
CENPP	ATP5E		LOC647302
CEP104	COX7C		MIF4GD
CEP192	USF2		SFRS11
CEP350	ZNF641		SHMT1
CEP41	POU2F2		LCOR
CEP63	ERF		RPL39L
CEP76	ABCA2		C9orf140
CEP78	C9orf69		CCDC21
CEP85	BET1L		LHX6
CEP85L	STK10		LOC729208
CEP97	ZADH2		ARHGAP18
CEPT1	GANAB		DENND4B
CERS5	MED24		ECHDC3
CERS6	DBI		MESDC1
CES2	DGCR2		NOP2
CETN3	MON1B		OTUD6B
CFHR2	TYW1		SLC2A4RG
CFL2	C6orf106		C14orf139
CFLAR	ATP6V0B		MAK16
CFTR	TTLL4		SDC4
CGGBP1	CREBBP		LTA4H
CGN	UPF3A		CPNE8
CGNL1	TMED7		IFNAR1
CHAMP1	RELL1		MIR1978
CHD9	LANCL2		ACN9
CHEK1	AKAP11		ENPP4
CHKA	CS		LAMP3
CHML	SLC15A4		PPA1
CHMP2B	PPM1D		ST3GAL2
CHODL	SMNDC1		TOMM34
CHPT1	SSR1		C11orf48
CHRAC1	N4BP2L1		C12orf47
CHRFAM7A	WSB2		LOC642897
CHRND	ZMIZ1		LOC730323
CHST11	KBTBD8		PGM2
CHST15	DAAM1		SMAD3
CHST3	PDPK1		ST6GALNAC4
CHST6	DOCK11		APOBEC3F
CHSY1	JAZF1		APEX2
CIC	HIGD1A		APOD
CIRH1A	ZNF185		CXCL16
CISH	CHPT1		FOXRED2
CIT	MYBL1		POLR3GL
CKAP4	CLK1		SUOX
CKMT1B	HHEX		PDDC1
CKS2	RPS23		POP5
CLCA4	IRAK2		LOC100131572
CLCN4	PJA2		LOC728492
CLCN5	PRSS23		EHBP1L1
CLDN1	CRYZ		TRIM47
CLEC12A	ARSB		USMG5
CLEC3A	EMR2		LOC387753
CLEC4A	SMEK2		CD163L1
CLEC4C	YWHAH		DLEU1
CLEC4D	ENC1		GBP1
CLIC5	GAS7		TMEM141
CLK1	MYB		UBL4A
CLK4	CHST15		CFDP1
CLLU1	PTPRE		LOC88523
CLN8	TMEM194A		C11orf75
CLNK	CLEC12A		ANKS1A
CLOCK	KIAA0513		CMTM4
CLPX	ITPRIPL2		IFIH1
CLUAP1	MYO1F		METT11D1
CLVS2	BICD2		XPO5
CMC1			LOC729742
CMTM6			RPL26
CMTM7			GDPD5
CNKSR1			LOC728973
CNKSR2			LOC100131672
CNNM2			C9orf103
CNOT10			GCAT
CNOT4			MSRB3
CNOT6			PRPF4
CNOT6L			HEBP2
CNOT7			LOC100129552
CNR1			LOC390578
CNTLN			PARP12
CNTN1			SMAGP
CNTNAP5			LOC649839
COBLL1			LOC645138
COL19A1			C17orf68
COL1A1			CHST14
COL21A1			NAPB
COL22A1			LOC100130775
COL24A1			CASZ1
COL25A1			DUSP3
COL28A1			RAB27A
COL3A1			PPP1R16B
COL4A1			FLJ43681
COL4A3BP			AP3B1
COL4A4			DGCR6
COL4A6			ERLIN1
COL5A1			RTTN
COL6A5			LOC100128060
COL8A1			C1orf41
COL8A2			LOC648343
COLEC11			GALE
COLEC12			NPAL3
COLGALT1			PSMB8
COLGALT2			RIPK2
COMMD2			SLAIN1
COMP			SRP68
COPS2			TGFBRAP1
COPS7B			LOC283683
COQ10B			C1QBP
CORO1C			OSBPL3
COX15			RPRD2
COX5A			SLK
COX7A2L			GPR162
COX7C			ADCY6
CPA3			LOC220433
CPD			LOC728006
CPEB2			PCCB
CPEB4			PLAC9
CPM			C8orf33
CPNE3			CYYR1
CPNE4			ECHDC2
CPSF2			LOC286444
CPSF6			LOC646849
CR2			PDCD2
CRB1			PKIG
CRCP			RAB13
CREB1			LOC644937
CREB3			LOC645688
CREB5			AVPI1
CREBBP			DSTN
CREBL2			PRKAA1
CREBRF			PRKDC
CREBZF			TFIP11
CREM			KLHL3
CRHR1			LOC100131713
CRIM1			RPS7
CRIPAK			LOC728590
CRK			C1orf216
CRNKL1			LOC100134468
CRTC1			MTPN
CRTC3			SET
CRX			ZNRD1
CRY1			LSM3
CRYBA4			LOC338870
CRYZ			TIMM8B
CS			APBB3
CSAD			LMCD1
CSDE1			RHBDD2
CSF1			PMF1
CSNK1G1			LOC728820
CSRNP3			MARVELD2
CSRP2BP			RBM17
CST9L			RNF135
CSTF3			ANAPC4
CT45A1			GFOD1
CT45A2			CDH13
CT45A3			LOC400061
CT45A4			RBBP8
CT45A5			RPIA
CT45A6			ZMYM4
CTB-186H2.3			LOC100132795
CTB-50L17.14			LOC644790
CTCF			MANBA
CTCFL			PIP4K2C
CTD-2510F5.6			NECAP1
CTD-3105H18.14			LOC644191
CTDSPL			CDC20
CTNNB1			DGCR6L
CTNND1			PSEN2
CTNND2			GCNT1
CTSC			LOC339352
CTSH			SNAPC5
CTTNBP2NL			PPME1
CTU2			LOC100134068
CTXN3			UBE2C
CUL1			BCL7B
CUL3			MAN2B2
CUX1			SLC27A5
CWH43			RPL10A
CX3CR1			CD34
CXADR			ALS2
CXCL12			CCT5
CXCL2			FANCG
CXCL3			GMPR
CXCL9			GPER
CXorf22			LOC401537
CXorf36			MARS2
CXorf56			PABPC1
CXXC4			ARV1
CYB561			DSCR3
CYCS			FGGY
CYLD			LOC732165
CYP27B1			MTP18
CYP3A7			TAL1
CYP4A22			CPNE3
CYP4B1			LOC729101
CYP4F12			RIN2
CYP4Z1			BCCIP
CYTH2			C3orf54
D4S234E			DNAJB12
DAAM1			LOC731007
DAAM2			MANSC1
DAB1			VWCE
DACT3			MGC72080
DAG1			HDHD1A
DAK			MUTED
DAPK1			HAX1
DAZAP2			RUSC1
DBF4B			WDR48
DBI			SIVA
DBNL			EIF4E2
DBX2			NIPA1
DCAF10			PLCB1
DCAF16			PSME2
DCAF17			LOC100128936
DCAF7			MTA2
DCBLD2			THEM2
DCDC2			BID
DCDC2B			C1orf59
DCLK1			MAP3K6
DCLRE1B			PPIL3
DCLRE1C			SLC35A4
DCN			TPI1
DCP2			ANAPC11
DCTD			IL6
DCTN3			ACP5
DCUN1D1			LOC100129186
DCUN1D4			PRIC285
DCX			TCEA3
DDB1			TRAPPC6A
DDC			FNBP1L
DDHD1			HDDC2
DDN			RPS15A
DDO			DUT
DDX26B			EAF1
DDX3X			NEK6
DDX3Y			PPIC
DDX54			HRSP12
DDX56			REC8
DDX58			LOC728693
DEDD			CXCL6
DEFB134			DCTPP1
DEK			LGALS3
DENND1B			POLA2
DENND2D			TMEM217
DENND5A			TRAPPC2
DENND5B			TRIM22
DENR			LOC100128196
DEPDC1			EIF5A
DGCR2			SPC24
DGCR8			LOC653377
DGKA			LOC646766
DGKE			CIRBP
DGKG			ERGIC1
DHCR24			FAF2
DHX35			HLA-B
DHX36			LOC286016
DIAPH1			FAM128A
DIAPH2			LOC149448
DIAPH3			LOC649548
DIDO1			LOC728244
DIO2			LYRM1
DIP2B			SIVA1
DIP2C			ACTN4
DIRAS1			MCM4
DIRAS2			LOC440733
DKK2			C17orf81
DKK3			C21orf63
DLC1			CLDN14
DLEC1			FLJ39827
DLG1			LOC389293
DLST			LRRC20
DLX5			PRPF19
DMC1			LOC100129141
DMRT3			CDK5RAP2
DMRTC1			ELAVL1
DMWD			STAT2
DMXL1			LOC646949
DNAH14			RPL39
DNAH2			LOC388556
DNAH3			FAM57A
DNAJA3			HARS2
DNAJA4			STX11
DNAJB12			TMEM14D
DNAJB14			MCM2
DNAJB4			NME2
DNAJC13			DENR
DNAJC2			GSDMD
DNAJC21			SNRNP70
DNAJC25			C11orf2
DNAJC27			PTPN11
DNM1L			LOC100132673
DNM3			DIS3L
DNTTIP2			CLEC1A
DOCK10			KCNK6
DOCK11			QDPR
DOCK2			ECT2
DOCK3			LOC100132658
DOCK4			MAOA
DOCK8			PAQR4
DOK4			PIGN
DOK6			UPP1
DPF3			LOC653232
DPH2			POLE4
DPP6			SNHG7
DPPA3			LOC391126
DPY19L1			CENPF
DPY19L3			MAPK11
DPY19L4			PIM2
DR1			RPGR
DRD1			VGLL4
DRD5			UHRF1
DSC1			SAPS2
DSCAML1			MYH10
DSCR3			LOC402057
DSCR4			LOC644617
DSG3			MAP4K5
DST			SCARNA10
DSTN			MNS1
DTNA			ZNF428
DUS2			GINS3
DUS4L			LOC440027
DUSP11			HINT1
DUSP19			ABCA6
DUSP22			SNX7
DUSP6			NME3
DUSP7			FOXF1
DYDC2			PSME1
DYNC1I1			TMEM219
DYNC1LI1			XAF1
DYNC1LI2			FIGNL1
DYNC2H1			GOLGA8B
DYNC2LI1			LOC648771
DYNLL2			TRIP13
DYNLRB2			AFAP1L1
DYNLT3			C3orf14
DYRK1A			FTSJD1
DYRK2			GAMT
DZANK1			PCBP2
DZIP3			LOC642738
E2F1			CDK2
E2F6			LOC643358
EAF1			ANKRD28
EBF1			COL4A6
EBF2			ERN1
EBF3			TCEAL3
ECE2			PDPR
ECM2			RND3
ECSIT			C19orf50
EDA			CCDC88C
EDA2R			LOC644214
EDAR			LOC730316
EDIL3			SCMH1
EFHC2			TMSB15A
EFNA1			WDR51A
EFNA5			KIF1C
EFNB2			CARD14
EFNB3			DAGLA
EFR3A			GLRX
EGFLAM			LRRCC1
EGLN1			ODZ3
EGR1			THOP1
EGR3			TAF1B
EID1			CTNNBIP1
EID2			AP1B1
EIF1			C11orf46
EIF1AD			C22orf13
EIF2AK2			GPR126
EIF2B1			RPUSD1
EIF2S3L			SPRED2
EIF3F			VPS37B
EIF3J			LOC286512
EIF3L			CCDC59
EIF4E			DDX17
EIF4E2			GNS
EIF4E3			LOC678655
EIF4EBP2			PHKB
EIF5A2			TMEM54
EIF5AL1			LOC402644
ELAVL1			TMEM159
ELAVL4			TIMM9
ELK4			HMOX1
ELL2			SPRY1
ELMOD2			EIF2C1
ELOVL4			FRAG1
ELOVL5			LOC646688
ELOVL7			LOC728031
ELP3			MCM3
EMC1			FLOT1
EME2			LOC646527
EML2			PARP10
EML4			PPFIBP2
EML5			RPP40
EML6			ATG5
EMP2			C14orf159
EMR2			CTNNAL1
EN2			DIRAS3
ENAH			MLLT6
ENC1			SLC25A5
ENO2			NFKB1
ENO4			NEFH
ENOX1			LOC728142
ENOX2			LOC643007
ENPP1			BMP2
ENPP4			FERMT3
ENPP6			LANCL1
ENTPD1			MOBKL2C
ENTPD5			PARP1
EOGT			ECH1
EPB41L1			GIMAP6
EPB41L4B			FLJ11235
EPB41L5			DHX40
EPC1			LOC100128266
EPCAM			LRFN4
EPDR1			NOMO2
EPGN			PGM1
EPHA4			PRMT2
EPHA5			ETS1
EPHA7			MTERFD1
EPM2A			VPS26A
EPN1			LOC100131187
EPS15			RPL35
EPS8			ZNHIT3
EPT1			C7orf68
ERBB4			ANAPC1
ERC2			AGL
ERCC3			BTN3A2
ERCC6			C1orf35
ERCC6L2			MAFF
ERF			MIR130A
ERICH3			PAK2
ERLIN1			PPIA
ERLIN2			RPL12
ERMN			ABHD14A
ERMP1			GEMIN6
ERP27			LOC644615
ESM1			MMACHC
ESPNL			TMEM216
ESRRG			TRIM6
ESYT2			ZNF581
ETF1			LOC728791
ETV5			FAM195A
EVI5			VPS26
EVL			PEG10
EXD3			ALDH3A2
EXOC2			CCDC6
EXOC7			LOC645173
EXPH5			UBE2J1
EXT1			EPAS1
EXTL2			LOC392285
EYA4			ATXN2L
EZH2			CHMP2A
F11R			EFCAB4A
F13A1			FRAS1
F2R			SLC23A2
F2RL1			SNORA18
F7			THOC2
F9			ZMAT2
FABP7			PXMP2
FAM101A			GTPBP8
FAM102B			DHRS1
FAM105A			FUCA1
FAM107A			ICA1
FAM114A2			PDE2A
FAM115C			SNRK
FAM117B			CDCA5
FAM120A			LHFPL2
FAM120B			LGTN
FAM122B			POLR3K
FAM127A			CCDC86
FAM131A			DECR2
FAM131B			FAM49B
FAM133A			GIPC2
FAM134A			LOC100129237
FAM13A			NSA2
FAM149A			EFHD2
FAM151B			BCLAF1
FAM153A			C17orf28
FAM160B1			KIAA0182
FAM167A			PHF17
FAM169A			TM2D3
FAM171A1			STAT1
FAM171B			TAPBPL
FAM175A			CHEK1
FAM177A1			RPL23A
FAM177B			ZWILCH
FAM192A			C1orf63
FAM198A			BPHL
FAM198B			DPH5
FAM199X			LOC100133277
FAM204A			LOC389672
FAM208B			MESP1
FAM20B			MGC57346
FAM212B			NAT15
FAM214A			SCD5
FAM214B			LOC643779
FAM217B			LOC100133017
FAM220A			RHOJ
FAM221B			TOMM5
FAM227A			CCDC58
FAM229B			ARHGAP28
FAM25A			LOC100130624
FAM25BP			LOC387825
FAM25G			OAS1
FAM26E			TNFRSF10A
FAM3C			UQCC
FAM46A			EXO1
FAM46C			PMS2L5
FAM49A			S100A10
FAM49B			C21orf45
FAM57A			IQCC
FAM63B			RAC3
FAM69C			UBE2F
FAM78B			KCNMB4
FAM81A			LOC646672
FAM91A1			C19orf48
FAM9C			C7orf70
FANCA			DBNDD1
FANCD2OS			TRIM78P
FAR1			ZFYVE26
FASLG			C13orf27
FAT2			CCBL2
FAT3			NAT14
FAT4			TFF3
FBLN1			LOC390735
FBXL14			CDCA7L
FBXL17			LOC440311
FBXO15			LOC730029
FBXO22			TSPAN31
FBXO28			TCF25
FBXO3			NUDT2
FBXO30			C7orf40
FBXO32			FYN
FBXO36			KEAP1
FBXO45			LOC654042
FBXO8			NUP98
FBXW7			METTL7A
FCAMR			LOC100129742
FCHO2			CDC42EP5
FDX1			C13orf34
FEM1B			PNMA2
FEM1C			LOC401019
FER			AK3L1
FERMT2			DCAKD
FEZ2			GCOM1
FGD2			GPSM3
FGF2			MID2
FGF5			NR2F1
FGF7			SULT1A3
FGF9			PHB
FGFBP3			SLC30A5
FGFR1OP			GINS2
FHL1			CHAC2
FICD			LOC441506
FIGN			NFKBIA
FKBP10			RILPL2
FKBP1A			SEMA3F
FKBP4			PRR3
FKBP5			RALB
FLT1			DNAJC9
FLVCR1			PIK3C2B
FLVCR2			LOC731365
FMN1			HLA-H
FMN2			HSPA12B
FMNL2			TEX264
FMOD			LOC340260
FMR1			BRP44L
FNBP1L			BRI3BP
FNDC3B			FBL
FNIP1			MTCP1
FOS			N4BP2L2
FOXA2			C10orf11
FOXE1			FANCL
FOXG1			ALDH1A1
FOXJ2			ATP8B2
FOXJ3			DMRT1
FOXL2NB			GALM
FOXN2			MRPL24
FOXN3			CXorf36
FOXP1			PKP4
FOXP2			WDR34
FOXR2			LOC391578
FOXRED1			RNF187
FOXRED2			PREX1
FOXS1			RPL23AP13
FPGT			POLR3G
FPGT-TNNI3K			LOC440575
FRA10AC1			CD320
FRAS1			CTGLF7
FRAT1			MST4
FRK			NCRNA00092
FRMD3			SAFB2
FRMD8			SLC30A3
FRMPD3			ASRGL1
FRMPD4			C9orf16
FRS2			EFNB1
FRY			ACOT11
FRZB			CNOT6
FSD2			C9orf114
FSHR			LOC646294
FST			SGIP1
FSTL5			CYB5A
FTO			PPIH
FUNDC2			AQP12B
FURIN			CDC7
FUT2			FAHD2B
FXN			FER1L3
FXR1			HDHD3
FYB			HSD17B2
FYCO1			HTR2B
FYN			LOC100132510
FZD3			MMRN2
FZD4			UROS
FZD6			MRPL39
FZD7			WDFY1
FZR1			RPS4X
G2E3			WDR42A
G3BP1			CFH
G3BP2			PHLDB2
GAB1			NLGN1
GAB3			H1F0
GABARAP			ZAK
GABBR1			TPMT
GABPA			LOC647030
GABPB2			TBL1X
GABRA1			C14orf93
GABRA2			EPN1
GABRA4			ISCA1L
GABRB2			MFNG
GABRB3			NIT2
GABRG2			RPS6KA1
GAD2			SYTL4
GADL1			TAF1D
GAGE1			TFRC
GALNT16			TMEFF1
GALNT4			HSDL1
GALNT8			LOC441013
GANAB			ALDH6A1
GAPT			COQ10A
GAS2L2			GOLSYN
GAS2L3			SHRM
GAS7			TCTA
GATA6			CDKN2A
GBAS			ABCC4
GBP4			EML4
GBP5			LOC130773
GBX2			ING4
GCGR			HBQ1
GCLM			LOC392301
GCNT3			TCF7L1
GCSAM			INPP1
GDA			MBNL2
GDAP1L1			LOC100132767
GDF6			C10orf2
GDI1			PDGFRL
GEM			AP3D1
GEN1			FANCE
GFI1			RBBP9
GFOD1			ROGDI
GFPT1			TMEM180
GFRA2			ZDHHC4
GGT1			BCL2L2
GIGYF2			SEC22A
GIMAP4			ARL2
GIN1			TTLL12
GINS1			TMEM136
GINS2			RPL14L
GIPC2			DAPK1
GJA1			IL18R1
GJA3			LOC645296
GJC1			PPP1R11
GJC3			PPP2R2B
GKN2			PREB
GLCCI1			RSAD1
GLCE			TIPIN
GLDC			TMEM106B
GLI3			MCM7
GLRA3			TRAFD1
GLRX			MYNN
GLS			EIF4A2
GLUD1			GAR1
GLUL			MAP4K4
GMFB			CUL9
GMNC			EIF2B3
GNA11			HLA-F
GNAI1			LOC100134504
GNAL			NRSN2
GNAS			TMEM156
GNAT1			TOX
GNB1L			APOA1BP
GNB4			TAF2
GNG2			C7orf41
GNG4			KIAA1731
GNPTG			FLJ41603
GOLGA3			ITPR3
GOLGA4			PHLDA3
GOLGA6L1			SF3A3
GOLGA6L6			TOMM20
GOLGA7B			CYCS
GOLGA8F			FRMD8
GOLGA8G			LOC654189
GOLGA8IP			MCM10
GOLPH3L			CEBPD
GOPC			MRPS21
GORAB			FKBP1B
GORASP2			C5orf53
GOT2			CYB5R2
GPATCH2			SCAMP1
GPATCH2L			LOC643433
GPC3			LPPR2
GPC4			LOC644452
GPD1L			HAUS4
GPD2			WASPIP
GPIHBP1			IER3
GPM6A			BUB3
GPN1			EXD2
GPR1			FHL1
GPR107			MAD2L2
GPR110			TINP1
GPR116			TSR2
GPR125			ZNF296
GPR137C			LOC440063
GPR173			OSBPL8
GPR176			C11orf17
GPR180			CYP2S1
GPR22			EDEM2
GPR26			HSDL2
GPR27			OXCT1
GPR55			RTN4IP1
GPR56			STEAP3
GPR6			ZNF74
GPR64			C4orf34
GPR68			LOC728650
GPR83			C1orf115
GPR85			DEAF1
GPRIN3			MFSD6
GPS1			N6AMT1
GRAMD1B			VPS41
GRAMD2			ZNF467
GRAMD3			ACAD8
GRB10			CXorf64
GRB14			DNAJA3
GREM2			RPS27A
GRHL2			CDC26
GRIA1			BCS1L
GRIA2			C20orf7
GRIA3			DHRS11
GRID1			LOC128192
GRIK2			LOC642342
GRIK3			LOC651697
GRIK4			RRP15
GRIN2A			LOC644517
GRIN2B			LOC644979
GRK5			FAM165B
GRM1			RBBP5
GRM2			ARHGAP19
GRM3			ITGB7
GRM4			LOC100129934
GRPEL1			LRCH4
GRPEL2			LOC650832
GSAP			ODC1
GSG1L			MED27
GSK3B			NOP14
GSTM2			CHST7
GSTM5			MIR302C
GTF2A1			LOC730754
GTF2H1			BIRC3
GTF2I			MGC10997
GTF3C2			NTSR1
GTF3C3			PRR11
GTF3C4			SEPT9
GTPBP10			NAP1L1
GUCY1B3			UCRC
GUF1			LOC391532
GULP1			LOC439953
GVQW1			ACOT4
GZF1			CNKSR3
H2AFV			FLJ27354
H2AFY2			VPS8
H3F3B			TRIM37
HACE1			MBLAC2
HAPLN1			MYO1C
HARS2			ZNF629
HAUS2			LOC100131166
HAUS3			C9orf116
HAUS6			MTHFS
HBS1L			LOC729679
HCAR1			GADD45A
HCFC2			LOC645762
HCN1			LOC653355
HCN4			CRIP1
HDAC2			ENSA
HDGFRP3			RFK
HDHD1			TMEM14C
HDLBP			PLCG2
HDX			CD47
HEBP1			GPATCH4
HECTD4			RBMX2
HELZ			ZBTB47
HEMK1			LOC653820
HEPHL1			LOC728069
HERPUD1			TAPBP
HEXIM1			TMEM38B
HGF			DKFZp686O24166
HHEX			FPGS
HHLA1			MEGF6
HIAT1			SLC25A15
HID1			NOMO1
HIGD1A			HMGN4
HILPDA			SRM
HINFP			SUMO2
HIPK1			SLC25A29
HIPK2			KIF20B
HIPK3			SCCPDH
HIST1H2AC			TMEM9
HIST1H2AG			CMTM6
HIST2H2BE			CYB5D2
HK2			TEX2
HKDC1			MIR155HG
HLF			DCUN1D5
HMBOX1			IFI35
HMCN1			MARCKSL1
HMG20A			SNRNP25
HMGXB4			MEIS1
HMX2			AARSD1
HNRNPA1			LOC727970
HNRNPA1L2			FAM14B
HNRNPA2B1			CCNB1
HNRNPA3			IP6K2
HNRNPAB			SCAP
HNRNPH3			SPRYD4
HNRNPL			LOC729708
HNRNPLL			RNASEH2B
HNRNPU			BLCAP
HOMER1			CCDC45
HOOK1			WDR36
HOXA13			CYFIP2
HOXB13			ATAD1
HOXC11			BTBD12
HOXC4			CCL20
HOXD3			DPP4
HP1BP3			KIAA0146
HPGD			TNFAIP1
HPS3			ELOVL6
HPSE2			TBC1D2
HRCT1			RBBP4
HS2ST1			PHCA
HS3ST1			C12orf65
HS3ST2			NARFL
HS6ST2			PDE6D
HSD3B1			RENBP
HSF2BP			LPCAT1
HSF5			SMARCAD1
HSPA12A			ZNF573
HSPA4			EEF1A1
HSPH1			LOC390345
HTR2C			ARHGEF2
HTT			C1orf89
HUWE1			FUK
IBTK			ITCH
ICA1L			LRRC58
ICAM1			LSP1
ICE1			LOC100133185
ICE2			GHDC
ICOS			HEXB
ICOSLG			ANXA4
ID4			H2AFY
IDI2			PLEKHG1
IFIT5			UNC5A
IFNA16			PPP1R13B
IFNA17			PARP8
IFNAR1			DNPEP
IFT122			WDR54
IGDCC3			BAP1
IGDCC4			C1QTNF1
IGF2BP1			PINX1
IGF2BP3			SERPIND1
IGFL2			TCEAL1
IGIP			EIF2S2
IGLON5			LARS2
IGSF3			OPRL1
IKZF1			RGS7BP
IKZF2			SLC25A19
IKZF3			STARD3
IL11RA			ZDHHC12
IL17C			LRIG3
IL17RA			DDX41
IL18R1			LOC728553
IL1RAPL1			MGRN1
IL21R			NEK1
IL33			RANBP3
IL6ST			RASSF7
IL7			LOC644889
IL7R			NFXL1
ILF3			RFXAP
ILK			TOX4
IMPACT			MYO1B
IMPAD1			MAST2
IMPG1			LOC646278
INADL			LOC649447
ING3			GRWD1
INHBA			BSCL2
INHBB			C10orf59
INHBE			CFD
INIP			CINP
INO80C			LOC148413
INO80D			LOC645018
INPP4B			SLC27A1
INSIG1			RIOK1
INSIG2			SLC37A4
INSL4			WDR40A
INTS10			FUNDC1
INTS2			DEK
INVS			RAD21
IP6K2			LOC646785
IPCEF1			LOC646942
IPMK			ABHD15
IPO5			C9orf37
IPO8			LOC389404
IQSEC1			NDP
IQSEC2			LOC400652
IQUB			MST1
IRAK2			PI4K2B
IRAK3			VKORC1
IRF1			STOM
IRF2BP2			OSGEPL1
ISL1			LMNB2
ITGA2			SLC7A7
ITGAM			C14orf109
ITGB1BP1			CCNE1
ITGB6			FAM20B
ITGB8			ING3
ITIH5			LOC388344
ITK			LOC391044
ITPKB			RUVBL1
ITPRIPL2			SNORD89
ITSN1			TCEAL8
ITSN2			ZDHHC14
IVNS1ABP			ZNF295
IYD			LITAF
JADE1			HELLS
JADE2			LOC729402
JAG1			C8orf51
JAG2			HMG20A
JAKMIP1			HN1L
JAKMIP2			LOC389901
JARID2			NFKB2
JAZF1			NT5DC3
JDP2			SETDB2
JMJD1C			SYT7
JMY			USP9X
JRKL			MTF1
KAL1			PPFIA1
KANK1			WDFY4
KANK2			IFT122
KAT6B			NFATC1
KAT7			PAQR8
KATNAL1			GTPBP3
KATNBL1			SPTLC1
KBTBD12			USPL1
KBTBD2			ARHGAP27
KBTBD6			NUP107
KBTBD8			CENPA
KCNA1			COMMD1
KCNA5			LMNB1
KCNB1			DHRS7B
KCNC2			LOC100132425
KCND2			OTUD4
KCNG4			PLSCR1
KCNH2			TMEM127
KCNH8			C16orf35
KCNJ1			PNPT1
KCNJ10			RPA1
KCNJ12			SLC7A2
KCNJ15			CDK7
KCNJ2			PHACTR4
KCNJ6			ATRIP
KCNK10			FANCI
KCNMB2			TRIM44
KCNS1			DDB1
KCTD15			KIAA0892
KCTD16			MEOX2
KCTD7			P2RX7
KDF1			TMCC3
KDM1B			LOC647104
KDM2A			QTRTD1
KDM3A			SMAP2
KDM3B			LOC649049
KDM4A			FLJ40194
KDM4C			LOC651575
KDM5A			MAPKAPK3
KDM7A			C15orf38
KDR			UBE2D2
KEAP1			ACYP1
KHDRBS1			LOC253039
KHDRBS2			LOC642250
KIAA0195			LOC643531
KIAA0226			LOC728919
KIAA0226L			ZNF783
KIAA0232			ANKRD10
KIAA0247			NAT10
KIAA0319			TXN
KIAA0355			C12orf48
KIAA0408			DFFA
KIAA0430			ALDOC
KIAA0513			ARSA
KIAA0586			NAAA
KIAA0825			NRN1
KIAA0907			DHX37
KIAA1045			LOC727935
KIAA1143			FBXL15
KIAA1191			COG2
KIAA1217			TRPT1
KIAA1324L			SNHG1
KIAA1429			PIGS
KIAA1430			C21orf59
KIAA1432			CCDC109B
KIAA1456			L2HGDH
KIAA1551			LOC728953
KIAA1614			NMD3
KIAA1644			IBTK
KIAA1671			FAM136A
KIAA1841			PAK1IP1
KIAA1919			RBM23
KIAA1958			RBM4B
KIAA2018			NFKBIZ
KIDINS220			GIYD1
KIF13A			PCM1
KIF16B			LOC389641
KIF1B			TP53AP1
KIF21A			SUPT5H
KIF21B			TMX1
KIF26B			KIF18A
KIF3B			RPL17
KIF3C			AARS
KIF5C			FCGRT
KIF6			RPS3
KIR3DX1			REXO4
KIRREL			EDG1
KISS1R			LOC729200
KIT			NOP16
KITLG			NDUFB3
KLC1			NTHL1
KLF11			EIF4A1
KLF12			IGFBP4
KLF13			ANKRD20A1
KLF3			C18orf55
KLF7			RFNG
KLF8			STAT5A
KLHDC1			UCP2
KLHDC10			ZNF252
KLHDC2			MBP
KLHDC3			RARRES3
KLHDC4			RPS4Y2
KLHL14			LOC100134304
KLHL2			H6PD
KLHL23			C16orf53
KLHL3			PACSIN2
KLHL30			LOC648099
KLHL7			PREPL
KLHL9			LOC100133008
KLK10			CHCHD6
KLRD1			FCF1
KMT2A			POLR1C
KMT2C			REEP6
KMT2E			ZFP3
KPNA3			COG6
KRIT1			ATP5D
KRR1			CAPG
KRT74			NOLA1
KRT75			NME1
KRT80			SNORA25
KRT85			NAT13
KRT86			SELE
KRTAP4-1			OXR1
KSR2			SYNJ1
KTN1-AS1			C1orf151
L3MBTL1			HECTD3
L3MBTL4			IL27RA
LACTB			LOC652470
LACTB2			ZNF616
LAMP3			ADORA2A
LAMTOR3			SMC6
LANCL2			ZNF302
LANCL3			LOC643863
LARP4B			CDIPT
LARP7			EXOSC5
LATS1			LOC100130217
LATS2			LOC387647
LBR			SIPA1
LCNL1			CBX5
LCOR			PLEKHA6
LDB3			MCM8
LDOC1L			NUDT6
LEMD3			SLC35F2
LGALSL			THOC6
LGI1			SYDE1
LGR5			PTMA
LGSN			LSM6
LHFPL2			LOC391777
LHX4			CCL2
LHX6
LHX9
LIFR
LILRB2
LILRB4
LIMCH1
LIMD1
LIN28B
LIN54
LIN7A
LINC00619
LINC01098
LINGO2
LINS
LIPA
LIPC
LIX1L
LMAN1
LMAN2L
LMBRD2
LMO4
LMO7
LMOD2
LMTK2
LMTK3
LNPEP
LONP2
LONRF1
LONRF2
LONRF3
LOX
LOXL2
LPAR3
LPCAT2
LPGAT1
LPIN1
LPL
LPP
LPPR2
LRCH2
LRCH3
LRIG1
LRIG3
LRIT2
LRP2
LRP4
LRP5
LRP6
LRRC16A
LRRC16B
LRRC2
LRRC27
LRRC28
LRRC36
LRRC4
LRRC8A
LRRC9
LRRTM2
LRTOMT
LSM11
LSM14A
LTB4R
LTB4R2
LTBP1
LTN1
LUZP1
LY75
LYN
LYPD6
LYPLA2
LYRM2
LYRM7
LYSMD3
LZTR1
MACC1
MACF1
MAD2L1
MAD2L1BP
MAF
MAGI1
MAGOH
MAGT1
MALRD1
MAMDC2
MAN1B1
MANF
MAP10
MAP1A
MAP1LC3B
MAP2
MAP2K1
MAP2K3
MAP2K4
MAP2K6
MAP3K1
MAP3K2
MAP3K5
MAP3K7
MAP3K9
MAP4
MAP4K5
MAP6
MAP9
MAPK1
MAPK10
MAPK11
MAPK14
MAPK6
MAPK8
MAPK9
MAPRE1
MAPRE2
MARK1
MARK4
MARS2
MAT2B
MATN1
MATR3
MBD2
MBD4
MBD5
MBIP
MBNL3
MBOAT2
MBP
MBTPS2
MC2R
MCC
MCM6
MCM7
MCM8
MCMBP
MCU
MDGA1
MECOM
MECP2
MECR
MED12L
MED22
MED24
MED27
MEF2A
MEF2BNB
MEF2C
MEF2D
MEGF11
MEGF9
MEIG1
MEIS1
MEIS2
MELK
MEOX2
MERTK
MESDC1
MET
METAP1
METTL17
METTL21B
METTL22
METTL2A
METTL2B
METTL4
MEX3B
MFAP3L
MFHAS1
MFSD2B
MGA
MGAT4A
MGRN1
MIB1
MICB
MICU1
MIER3
MIR7-3HG
MKL2
MKNK2
MLF1
MLH1
MLK4
MLLT10
MLLT3
MLLT4
MLLT6
MLPH
MMP10
MMP16
MNT
MOB3B
MOB3C
MOBP
MON1B
MOSPD1
MPLKIP
MPP4
MPP7
MPPED2
MPZL1
MPZL3
MR1
MRC1
MRC1L1
MRO
MROH1
MRPL42
MRPL50
MRPS16
MRPS6
MRVI1
MS4A15
MSANTD3-TMEFF1
MSH2
MSI2
MSL1
MSL2
MSRB3
MST1R
MTAP
MTCH1
MTF2
MTM1
MTMR9
MTPN
MTR
MTRNR2L4
MTUS1
MTX2
MTX3
MUC7
MUM1L1
MUSK
MXI1
MYB
MYBL1
MYCBP2
MYH3
MYH9
MYLIP
MYLK
MYLK3
MYO10
MYO1A
MYO1B
MYO1C
MYO1F
MYO5A
MYO5C
MYO9A
MYO9B
MYOCD
MYOM2
MYRIP
MYSM1
MYT1
MYT1L
MYZAP
MZT1
N4BP2
N4BP2L1
N6AMT1
N6AMT2
NAA30
NAB1
NADSYN1
NAF1
NAGA
NAGK
NAMPT
NANP
NAP1L5
NAPB
NARFL
NAT8L
NAT9
NAV1
NBAS
NBEA
NCAM2
NCAN
NCAPD3
NCBP2
NCDN
NCLN
NCMAP
NCOA2
NCOA6
NCOA7
NCOR1
NDEL1
NDP
NDRG4
NDST3
NDST4
NDUFA10
NDUFA5
NDUFA9
NDUFAB1
NECAB1
NEDD4
NEDD4L
NEFM
NEK7
NET1
NEUROD4
NF1
NFAT5
NFATC3
NFX1
NFXL1
NGFR
NGFRAP1
NGRN
NHLRC2
NHLRC3
NHP2L1
NHS
NINL
NIP7
NIPA1
NIPAL2
NIPAL3
NKAIN2
NKRF
NLGN1
NLGN2
NLK
NLN
NMD3
NME6
NMRK1
NMT2
NMUR2
NOL11
NOL12
NOP14
NOS1AP
NOTCH1
NOVA1
NPAP1
[truncated: 1,633 more rows]

## Sheet: miR-4709-3p Summary
II. DIANA microT predicted targets	III. Predicted targets differentially-expressed in PMBCs	IV. Predicted targets within IPA* genes sets and differentially-expressed in PBMCs	V. Genes significantly repressed ≥ 1.5-fold by miRNA over-expression in HUVECs	VI. Predicted targets both repressed ≥ 1.5-fold by miRNA over-expression in HUVECs and differentially expressed in PMBCs	VII. Predicted targets repressed ≥ 1.5-fold by miRNA over-expression in HUVECs, differentially expressed in PMBCs, and within IPA gene set
MARCH3	ZNF207	ZNF207	PCBD1	ZNF207	ZNF207
MARCH6	CPD	CPD	HMOX1	CPD	CPD
MARCH7	ACTR6	ACTR6	IL8	ACTR6	ACTR6
SEPT1	TOPBP1	TOPBP1	RGS4	TOPBP1	TOPBP1
SEPT6	SERINC3	SERINC3	REEP5	SERINC3	SERINC3
SEPT7	G3BP2	G3BP2	MTE	G3BP2	G3BP2
SEPT9	SDPR	SDPR	NME4	SDPR	SDPR
SEPT11	TNFSF4	TNFSF4	MT1E	TNFSF4	TNFSF4
AADAC	ASAP1	ASAP1	ID1	ASAP1	ASAP1
AAMP	ARL2BP	ARL2BP	COPZ1	ARL2BP	ARL2BP
AARS	CD46	CD46	TK1	CD46	CD46
AASDH	OXSR1	OXSR1	MT1A	OXSR1	OXSR1
ABCA1	PGK1	PGK1	CCNY	PGK1	PGK1
ABCA10	CAST	CAST	PPPDE1	CAST	CAST
ABCA13	ATP2B4	ATP2B4	SKP2	ATP2B4	ATP2B4
ABCA2	SNN	SNN	VAMP8	SNN	SNN
ABCA8	SLC2A3	SLC2A3	TRIP13	SLC2A3	SLC2A3
ABCA9	ACADVL	ACADVL	MT1X	ACADVL	ACADVL
ABCB1	BRWD1	BRWD1	MT2A	BRWD1	BRWD1
ABCC11	TRAM1	TRAM1	BLVRB	TRAM1	TRAM1
ABCC12	ATG5	ATG5	RAD51AP1	ATG5	ATG5
ABCC3	LARP1B	LARP1B	TFDP1	LARP1B	LARP1B
ABCC5	USP48	USP48	VAMP3	USP48	USP48
ABCC6	MGAT2	MGAT2	CPD	MGAT2	MGAT2
ABCC8	PIGN	PIGN	GABBR2	PIGN	PIGN
ABCD2	CALML4	CALML4	TNFRSF6B	CALML4	CALML4
ABCD3	SCYL2	SCYL2	PNMA2	SCYL2	SCYL2
ABCF1	TFRC	TFRC	C20orf127	TFRC	TFRC
ABCG2	RUVBL1	RUVBL1	LOC148915	RUVBL1	RUVBL1
ABCG4	APEX1	APEX1	CDCA7	APEX1	APEX1
ABHD1	POLA1	POLA1	TGOLN2	POLA1	POLA1
ABHD12B	ACO1	ACO1	TRMT5	ACO1	ACO1
ABHD13	ATMIN	ATMIN	PNPO	ATMIN	ATMIN
ABHD14A-ACY1	PDE12	PDE12	LYPLA1	PDE12	PDE12
ABHD17B	ADSS	ADSS	C10orf116	ADSS	ADSS
ABHD2	UBE2N	UBE2N	DPY19L1	UBE2N	UBE2N
ABHD6	EIF3E	EIF3E	CENPA	EIF3E	EIF3E
ABI2	AMD1	AMD1	CDC2	AMD1	AMD1
ABI3BP	JAM3	JAM3	ZC3H15	JAM3	JAM3
ABT1	CD44	CD44	ASPM	CD44	CD44
AC002472.13	PRMT3	PRMT3	CD59	PRMT3	PRMT3
AC002511.4	ATL3	ATL3	DNAJC9	USP9X
AC006455.1	AFF3	AFF3	PGK1	DOCK10
AC007308.1	BTBD7	BTBD7	DLGAP5	MYO5A
AC009113.1	RASSF1	RASSF1	C10orf61	CGGBP1
AC009365.3	ZNF827	ZNF827	ASF1B	MTX2
AC010547.9	FYN	FYN	DYSF	CRTC3
AC011450.1	SLFN5	SLFN5	HMGN2	KBTBD2
AC012123.1	BMPR2	BMPR2	GCLM	C18orf25
AC012215.1	PTEN	PTEN	RAB7A	APPBP2
AC013269.5	CDK6	CDK6	SLC35A4	VPS41
AC016586.1	UBE2D3	UBE2D3	TTLL12	SLC35A3
AC024563.1	UBE3A	UBE3A	PTTG1	CPNE3
AC027323.1	NR3C1	NR3C1	CCNB1	EPS15
AC027763.2	PDGFC	PDGFC	LOC730534	REEP5
AC063977.1	MTR	MTR	CALM3	INSIG1
AC064874.1	OSBPL11	OSBPL11	HEBP1	PLAGL2
AC079612.1	TGFBR3	TGFBR3	HES2	B4GALT5
AC087289.1	NT5E	NT5E	LOC158376	NMD3
AC090186.1	PPFIA1	PPFIA1	OAF	G3BP1
AC091435.1	USP15	USP15	OIP5	TNPO1
AC092329.1	SPRED1	SPRED1	ODC1	MATR3
AC093802.1	PPP3R1	PPP3R1	MPZL2	UBE4A
AC107021.1	NFAT5	NFAT5	MT1G	COBLL1
AC114783.1	UQCRB	UQCRB	CENPF	FAM160B1
AC127496.1	MFHAS1	MFHAS1	WDR36	OSBPL8
AC139100.2	PDE5A	PDE5A	CDCA8	IBTK
AC145676.2	YY1	YY1	FTH1	ARHGAP21
ACAD10	RAB10	RAB10	AURKB	EIF3L
ACAD9	ZFHX3	ZFHX3	CKS1B	MGAT4A
ACADL	PRKCB	PRKCB	POM121C	RAB3IP
ACADVL	FAM49A	FAM49A	SMC4	SPG21
ACAP2	PIK3R1	PIK3R1	PRC1	ZMYM4
ACE2	CD55	CD55	G3BP2	SPIRE1
ACKR2	HPGD	HPGD	LOC644774	DR1
ACLY	TPMT	TPMT	URM1	NIP7
ACO1	TM9SF2	TM9SF2	MTP18	HS2ST1
ACOT11	ADAM17	ADAM17	LOC441019	SLC11A2
ACOT13	RPS6KA5	RPS6KA5	SDPR	RAB11FIP2
ACOX1	BNIP2	BNIP2	FAM24B	RTTN
ACP1	RAB27A	RAB27A	KRT19	XPO4
ACPP	RALGAPA1	RALGAPA1	EIF3H	SMAD5
ACRV1	BCAT1	BCAT1	UBE2C	VAMP7
ACSF2	RAB1A	RAB1A	PTTG3P	POLR3F
ACSL3	MERTK	MERTK	GINS2	AKAP11
ACSL5	CDK5R1	CDK5R1	PPAP2B	SSR1
ACSL6	CASC3	CASC3	HDHD1A	STX3
ACSM5	TLR7	TLR7	SPC24	CHPT1
ACSS2	ZNF800	ZNF800	PLEKHG4	PRSS23
ACSS3	TWSG1	TWSG1	SEPN1	PNPO
ACTC1	SNRK	SNRK	RGS5	CHST15
ACTG2	SYNJ1	SYNJ1	PLAU	GFM1
ACTN2	SNCA	SNCA	AGPAT9	MMS19
ACTR10	LMO4	LMO4	TOP2A	AGK
ACTR1A	CR2	CR2	LMNB1	TSHZ3
ACTR3	ILK	ILK	PURB	TMEM80
ACTR3C	ST8SIA4	ST8SIA4	CCDC58	FKBP15
ACTR6	IDS	IDS	KIF20A	FAM104A
ACTR8	XBP1	XBP1	S1PR1	SECISBP2L
ACVR1B	TGFBI	TGFBI	LAMA5	C12orf29
ACVR1C	ADARB1	ADARB1	CCDC99	RAB7A
ACVR2A	NETO2	NETO2	FTHL11	DDX46
ADA	KIAA1147	KIAA1147	FAM160B1	MMGT1
ADAM10	HSPA5	HSPA5	B4GALT5	SKP2
ADAM11	RAB2A	RAB2A	KIF20B	GTPBP4
ADAM12	TACC1	TACC1	LOC730316	VPS37A
ADAM17	PITPNA	PITPNA	LOC731314	JOSD1
ADAM22	SIRT1	SIRT1	CBX6	TAF4
ADAM23	GNAI3	GNAI3	C14orf78	ANKRD28
ADAM9	FAF2	FAF2	BCLAF1	NUP54
ADAMTS10	TMEM97	TMEM97	PSRC1	DOCK7
ADAMTS12	BTN2A1	BTN2A1	PBK	GALC
ADAMTS13	AKAP13	AKAP13	APCDD1L	CD99
ADAMTS15	IFNAR2	IFNAR2	CCL14	LRRFIP2
ADAMTS17	GMEB1	GMEB1	CCL15	RPA1
ADAMTS19	GNAI2	GNAI2	CLDN7	SLC35C2
ADAMTS6	AFTPH	AFTPH	LOC729009	SF3B1
ADAMTS8	CCDC50	CCDC50	TCTN3	PPP1CC
ADAMTSL1	VCL	VCL	CHCHD7	DHX15
ADAP2	SNTB1	SNTB1	FJX1	SPAST
ADAR	ATXN1	ATXN1	HMMR	ZFP36L1
ADARB1	TMED5	TMED5	SLC29A1	SUB1
ADAT1	DMTF1	DMTF1	C11orf10	PTK2
ADAT2	NOTCH2	NOTCH2	LOC648822	WDFY1
ADCK4	HDAC4	HDAC4	ANLN	HNRNPC
ADCY1	CYBB	CYBB	NUSAP1	AP1S2
ADCY2	RBM12B	RBM12B	AHNAK2	FUT4
ADCY4	NDFIP2	NDFIP2	SFRS7	MED23
ADCY7	FHIT	FHIT	GPR56	FNDC3A
ADCYAP1R1	CEP68	CEP68	LYVE1	KPNA4
ADGB	GLO1	GLO1	METAP1	MTMR6
ADH1B	DARS	DARS	NCAPG2	UBE2J1
ADH5	FAF1	FAF1	NDUFA3	WDR55
ADH6	OPTN	OPTN	ZMAT2	LDOC1
ADIG	TUBD1	TUBD1	NMD3	DUT
ADIPOR1	DPP4	DPP4	MARCH3	CNBP
ADPRH	ACLY	ACLY	CDC20	EIF4G1
ADRA2A	PBX3	PBX3	HK1	NUP107
ADSS	ABCB1	ABCB1	SCOC	RFC1
ADTRP	HMGB1	HMGB1	C11orf75	VPS36
AEBP2	SYVN1	SYVN1	CEP55	CCDC132
AFF1	PTPN22	PTPN22	CKS2	SUMO3
AFF2	GPR65	GPR65	CENPE	STAU2
AFF3	ARIH1	ARIH1	ECHDC2	ANGEL2
AFF4	KIR3DL2	KIR3DL2	BUB1	MED30
AFG3L2	LILRA4	LILRA4	C18orf34	UBE2D4
AFTPH	LMBRD1	LMBRD1	QSOX2	TMEM43
AGAP2	SPPL2A	SPPL2A	PGF	SON
AGBL1	CASP5	CASP5	SLC43A2	RPP40
AGK	HMGCR	HMGCR	SUMO3	TMEM138
AGL	TP53BP2	TP53BP2	GPN3	CAPRIN1
AGMO	TNFRSF1A	TNFRSF1A	SERPIND1	DARS2
AGO1	ESRRA	ESRRA	UBE2D4	AHCTF1
AGPAT1	ARRB2	ARRB2	NEK2	ANAPC13
AGPS	FAM101B	FAM101B	TRNP1	ZMYM1
AGTPBP1	ERH	ERH	FTHL3	PPP4R1
AGXT2	MRFAP1	MRFAP1	LOC728014	CDC40
AHCTF1	MFN2	MFN2	TOMM7	TMEM126B
AHI1	BAK1	BAK1	MCM3	HMGN4
AHR	RPS24	RPS24	PRKCH	RNF20
AICDA	RPL31	RPL31	RPL39L	SLC35F2
AIDA	HNRNPR	HNRNPR	TINF2	RAD51AP1
AIM1	CXCL5	CXCL5	GABARAPL2	EIF1AX
AIM2	AQP9	AQP9	FTHL2	NCOA1
AIPL1	FCGR2B	FCGR2B	LOC729505	NUSAP1
AK4	SCD	SCD	SLC39A3	THOC7
AK5	DICER1	DICER1	TTK	SNX4
AK7	TMX1	TMX1	C17orf68	ME2
AK9	ANXA1	ANXA1	PRMT3	PRKRA
AKAP1	TMEM127	TMEM127	C14orf169	FAM149B1
AKAP10	SP3	SP3	CDCA3	RAB11FIP5
AKAP11	CSF1R	CSF1R	CDC45L	NUP155
AKAP13	ALDOB	ALDOB	BTBD10	PRPF38A
AKAP2	GAA	GAA	MRPL52	LAPTM4A
AKAP6	LRP1	LRP1	BTBD2	LRP8
AKNAD1	USP9X		DEK	RYK
AKR1C1	DOCK10		GINS3	CDC42EP4
AKR1C2	MYO5A		GRRP1	BBS7
AKT1	CGGBP1		ITGA10	ZNF45
AKT3	MTX2		TMEM138	EEF2K
AL079342.1	CRTC3		AMFR	FBXW11
AL136219.1	KBTBD2		CKAP2L	NSFL1C
AL138968.1	C18orf25		C17orf85	MLEC
AL353791.1	APPBP2		ADAMTS1	CTBP1
AL589645.1	VPS41		EEF2K	GABARAPL2
AL953854.2	SLC35A3		TMEM43	SRRM2
ALAD	CPNE3		ASAP1	IVD
ALDH18A1	EPS15		PFKFB3	PRKAG1
ALDH1A1	REEP5		KTELC1	EXTL3
ALDH1A2	INSIG1		PRKRA	MPV17
ALDH1A3	PLAGL2		ST7	CMTM3
ALDH1L1	B4GALT5		C1orf174	GPN3
ALDH2	NMD3		ECT2	HERPUD2
ALDH3A2	G3BP1		FANCG	HDHD2
ALDH6A1	TNPO1		LOC649555	ASCC3
ALDOB	MATR3		SLC37A4	RAB8B
ALG10	UBE4A		HSD17B2	FBXO11
ALG10B	COBLL1		LOC100133609	ZFP91
ALG2	FAM160B1		WDR51A	MAR7
ALG3	OSBPL8		CCNA2	NOC3L
ALG8	IBTK		FTHL8	EIF3A
ALMS1	ARHGAP21		TSPAN17	SLK
ALPK1	EIF3L		LOC729964	USP38
ALPK3	MGAT4A		DUT	SERBP1
ALS2CL	RAB3IP		AXL	SMARCAD1
ALS2CR11	SPG21		FRAG1	NME2
ALS2CR12	ZMYM4		MSRB3	RPL21
ALX4	SPIRE1		HJURP
AMD1	DR1		UHRF1
AMDHD1	NIP7		C19orf60
AMER2	HS2ST1		HDDC3
AMER3	SLC11A2		NAV2
AMFR	RAB11FIP2		KLHL8
AMIGO1	RTTN		ANKRD28
AMMECR1	XPO4		BACE2
AMMECR1L	SMAD5		TNFSF4
AMN1	VAMP7		TRIOBP
AMOTL1	POLR3F		NFE2L3
AMPH	AKAP11		GSTM1
AMZ2	SSR1		PTGER4
ANAPC1	STX3		CFDP1
ANAPC13	CHPT1		NUP54
ANGEL2	PRSS23		UBL3
ANGPT1	PNPO		ARHGAP21
ANK1	CHST15		GPN1
ANK2	GFM1		KIF23
ANK3	MMS19		PDCD2
ANKAR	AGK		ADSS
ANKHD1-EIF4EBP3	TSHZ3		CENPK
ANKRD12	TMEM80		TACC3
ANKRD13B	FKBP15		TRIM7
ANKRD17	FAM104A		TTF2
ANKRD18B	SECISBP2L		LOC642567
ANKRD28	C12orf29		MCM2
ANKRD29	RAB7A		CAST
ANKRD30BL	DDX46		IFI27L2
ANKRD32	MMGT1		SKP1
ANKRD34B	SKP2		ZNF207
ANKRD36BP1	GTPBP4		RFC5
ANKRD49	VPS37A		TMEM54
ANKRD50	JOSD1		CDC42EP4
ANKS4B	TAF4		UBE2J1
ANO6	ANKRD28		MCM6
ANP32E	NUP54		RACGAP1
ANPEP	DOCK7		KIAA1600
ANTXR1	GALC		FBXW11
ANTXR2	CD99		MELK
ANTXRL	LRRFIP2		CSE1L
ANXA1	RPA1		NCAPG
ANXA13	SLC35C2		STEAP3
ANXA4	SF3B1		KIAA1967
AOX1	PPP1CC		PLK4
AP1G1	DHX15		C6orf105
AP1S2	SPAST		CDCA5
AP3B1	ZFP36L1		EDG1
AP3M1	SUB1		HMGB2
AP4S1	PTK2		LOC399959
AP5M1	WDFY1		NIP7
APBB2	HNRNPC		RBM17
APC	AP1S2		SSR1
APEX1	FUT4		TGM2
API5	MED23		AYP1p1
APLF	FNDC3A		ITGB3
APOB	KPNA4		KIFC1
APOBEC1	MTMR6		KRT80
APOBEC4	UBE2J1		FLJ41200
APOF	WDR55		LOC647346
APP	LDOC1		SASH1
APPBP2	DUT		EFHD2
APPL1	CNBP		EML1
APPL2	EIF4G1		FEN1
AQP11	NUP107		FTHL12
AQP12B	RFC1		UBE2L3
AQP4	VPS36		NOS3
AQP9	CCDC132		NT5C
AQPEP	SUMO3		ZFR
AQR	STAU2		ANXA3
AR	ANGEL2		DNASE1L1
ARAP2	MED30		GRB14
AREL1	UBE2D4		ICAM3
ARF4	TMEM43		ATG5
ARFGEF2	SON		COX7A1
ARGLU1	RPP40		PLAC8
ARHGAP11A	TMEM138		PLD1
ARHGAP19	CAPRIN1		RAB38
ARHGAP21	DARS2		C17orf53
ARHGAP28	AHCTF1		LOC728138
ARHGAP29	ANAPC13		NASP
ARHGAP30	ZMYM1		NOL11
ARHGAP31	PPP4R1		NQO1
ARHGAP32	CDC40		COPS7A
ARHGAP42	TMEM126B		TSTD1
ARHGAP5	HMGN4		BUB1B
ARHGAP8	RNF20		IGF2R
ARHGEF39	SLC35F2		KIAA0114
ARHGEF4	RAD51AP1		PIGN
ARHGEF40	EIF1AX		CYB5A
ARHGEF5	NCOA1		CYBA
ARHGEF6	NUSAP1		FBXO7
ARID3B	THOC7		SLC35F2
ARID4A	SNX4		SNORA11D
ARID4B	ME2		ANAPC13
ARID5B	PRKRA		BRWD1
ARIH1	FAM149B1		LOC387763
ARIH2	RAB11FIP5		NAT13
ARL1	NUP155		NR2F1
ARL15	PRPF38A		NRBP2
ARL16	LAPTM4A		CDKN2B
ARL17A	LRP8		DUSP1
ARL2BP	RYK		FANCD2
ARL5B	CDC42EP4		CXCL1
ARL6IP1	BBS7		LOC283953
ARMC1	ZNF45		BIRC5
ARMCX4	EEF2K		FAM64A
ARNTL2	FBXW11		MCM10
ARRB2	NSFL1C		FBXO5
ARRDC3	MLEC		XLKD1
ARSJ	CTBP1		ZNF323
ARSK	GABARAPL2		AMMECR1L
ASAH2	SRRM2		CCDC28B
ASAH2B	IVD		POLQ
ASAH2C	PRKAG1		GNS
ASAP1	EXTL3		ZAK
ASAP3	MPV17		MARCH4
ASB1	CMTM3		LOC729680
ASB14	GPN3		RAB11FIP5
ASB5	HERPUD2		SYT15
ASCC1	HDHD2		CCNA1
ASCC3	ASCC3		PARP1
ASF1B	RAB8B		HSBP1
ASGR1	FBXO11		GSTM2
ASGR2	ZFP91		NBEAL2
ASIC1	MAR7		WDFY1
ASNA1	NOC3L		C21orf45
ASPA	EIF3A		CASP4
ASPM	SLK		KIF11
ASPN	USP38		LHX6
ASTN1	SERBP1		ALDH1B1
ASXL2	SMARCAD1		FANCI
ASXL3	NME2		KIAA0100
ASZ1	RPL21		FTHL16
ATAD2	DYRK2		GNG11
ATAT1	SHPRH		ARSJ
ATF7	MBNL3		TMEM106C
ATG13	UBN2		COL17A1
ATG2B	DIP2B		EI24
ATG4A	GPS1		HNRPDL
ATG4C	MAPK1		NDC80
ATG5	ZZZ3		NMB
ATG7	RAB37		CALML4
ATG9A	KIF5C		MOBKL1B
ATL1	PTPN4		POLA1
ATL2	SEPT6		S1PR3
ATL3	ATRX		B4GALT2
ATM	AGPS		MMGT1
ATMIN	SLC35A5		TFRC
ATOX1	TM9SF3		NSFL1C
ATP10A	TOX		SPCS1
ATP10B	AMMECR1		LSM5
ATP10D	ATP6V0A2		SMAGP
ATP11A	TRIM33		C13orf23
ATP13A3	CCDC90B		DHX15
ATP1B2	RALGPS1		METTL1
ATP1B3	VCPIP1		PIGU
ATP1B4	PCNX		ARL2
ATP2B1	NIPA1		BCAR3
ATP2B2	RBM12		PFAS
ATP2B3	PPP1CB		ACP1
ATP2B4	TMEM170A		C9orf5
ATP5A1	ZNF680		KIAA2013
ATP5E	NHLRC2		LRP8
ATP6AP1	LPP		MCM4
ATP6V0A2	NAP1L5		MLEC
ATP6V0D2	NUFIP2		SCARA3
ATP6V1C1	PSME4		SH3D19
ATP6V1C2	NAB1		DCUN1D5
ATP6V1H	ETF1		C9orf142
ATP7A	RAP2C		DHRS11
ATP8A1	TMOD2		SEMA3F
ATP8B3	RPRD2		TCN2
ATR	HNRNPA2B1		ZNHIT6
ATRIP	IMPAD1		ALG3
ATRX	RPS6KB1		CARD8
ATXN1	EML4		FER1L3
ATXN10	ZYG11B		GLUD1
ATXN7	SLMAP		TNPO1
ATXN7L1	LCOR		CENPN
AUTS2	ANTXR2		LGTN
AVIL	MTMR9		PXN
AZI2	SLC44A1		ZNF512
B2M	SPCS3		NDUFAF3
B3GALT5	PAQR3		RTTN
B3GALTL	CSNK1G1		EMP3
B3GAT2	PAM		IGFBP6
B3GAT3	SAR1B		TMEM141
B4GALNT1	CEP78		C13orf34
B4GALT2	ABHD2		DUSP3
B4GALT5	FOXP1		FAHD2B
B4GALT6	USP37		HMGA1
B9D1	AP3B1		BOLA3
BAAT	FAM122B		DYNLL2
BACE1	CNOT7		PHB2
BACE2	SHFM1		CDK5RAP2
BACH1	STK35		MT1F
BAG1	COL4A3BP		MTMR11
BAG5	FBXW7		C12orf29
BAI1	HIPK2		RNF5P1
BAI3	C19orf12		ANAPC1
BAK1	CBX5		CDC42EP2
BAZ1B	UHMK1		GTSE1
BAZ2A	INTS2		AP1S2
BBOX1	VKORC1L1		DPH3
BBS7	DIAPH2		KIF22
BBS9	ELOVL5		PHF19
BBX	PDCD10		CCDC115
BCAT1	KLHL2		PLD6
BCHE	JMJD1C		TRIB1
BCL11A	TMEM170B		CDS2
BCL2	MEGF9		CNOT6
BCL2L10	SLC38A2		DIMT1L
BCL2L11	PLEK		EMG1
BCL2L13	CCPG1		ST6GALNAC4
BCL9	FEM1C		TAF10
BCLAF1	PPP1R12A		DBNDD2
BDP1	MAP3K1		LAPTM4A
BEND2	FAM13A		TMEM39B
BEND3	DCUN1D1		HSPA12B
BEND4	PIGK		LRRFIP2
BEST1	DGKA		PRR11
BFAR	TES		ABCB9
BHLHB9	SLC7A6OS		C3orf39
BHLHE22	ACSL3		MSMP
BHLHE40	STAMBP		PTX3
BHLHE41	ZNF627		LOC100132918
BICC1	SRP72		PDCD6IP
BICD1	PRDM10		POLE2
BIN2	ACTR3		ZWILCH
BIRC6	ZNF142		COMMD5
BLM	PUM1		TMEM156
BLMH	ARMC1		ABCF1
BLVRB	LSM14A		BUB3
BLZF1	SETD3		LOC100129186
BMP3	APPL1		SLC25A39
BMP5	C15orf52		ABCC4
BMP7	GLS		CCNF
BMPER	ZNF746		EFHA1
BMPR1A	RBBP9		MYC
BMPR1B	KIAA0232		MGAT4A
BMPR2	KLHDC2		NR2C2AP
BNC1	ZBTB33		SDC4
BNC2	ZNF25		UBE4A
BNIP2	TFAM		MAPRE1
BOD1L2	SYT11		SLC11A2
BPHL	ST13		SNRPD1
BPIFB6	DNAJC25		KLK3
BPTF	VPS35		E2F2
BPY2	SEPT11		KAT2A
BPY2B	AGL		TMEM216
BPY2C	ERLIN2		ADCY3
BRAF	FEZ2		C15orf23
BRCA1	ILF3		PIGY
BRCA2	GFPT1		SKAP2
BRCC3	USP3		SRI
BRD3	ULK2		C13orf15
BRD4	CEP192		DUSP5
BRPF3	ATP5E		FOXM1
BRS3	POU2F2		PXMP2
BRWD1	ABCA2		PRSS3
BRWD3	STK10		RABGAP1
BTBD10	GANAB		TMEM171
BTBD2	DGCR2		HN1
BTBD7	MON1B		SLC5A6
BTBD8	TYW1		GFM2
BTBD9	C6orf106		SORBS2
BTN2A1	PAK2		SERF2
BTN3A1	TMED7		SLC6A10P
BTN3A2	N4BP2L1		ARHGAP23
BTNL8	DAAM1		FAM38B
BTNL9	JAZF1		LOC644124
BUB3	MYBL1		STC1
BVES	RPS23		TUBA1C
BZW2	MTPN		TXNDC12
C10orf107	SMEK2		CXCR7
C10orf12	YWHAH		EHBP1L1
C10orf126	SELT		RCL1
C10orf32	DDHD2		TMEM150A
C10orf40	ARID5B		GPSM3
C10orf53	RIC8B		POP5
C10orf68	FAM73B		RPA1
C10orf85	SNX27		WEE1
C10orf90	MEX3C		CCNB2
C11orf44	NBPF20		EDEM1
C11orf54	RASGRP2		FNDC3A
C11orf57	SLC25A45		LYAR
C11orf58	SPPL3		NME2
C11orf65	ARHGAP30		S100A16
C11orf80	RPL7L1		TOMM34
C11orf85	NUP85		DARS2
C11orf86	CNOT3		SSNA1
C11orf87	C21orf33		TEAD4
C12orf29	ZNF335		CDCA4
C12orf55	TARBP2		MPP4
C12orf66	ARL1		NOB1
C12orf77	BRPF3		CDC25B
C14orf105	SNX13		MFSD3
C14orf39	POFUT1		SGOL1
C14orf64	GGA2		SPNS2
C15orf27	REPS2		APOA1BP
C15orf52	GMPR2		C17orf61
C16orf45	MPI		FZD8
C16orf52	CHD3		GPR4
C16orf71	C22orf29		NR5A2
C16orf72	SCAMP2		C9orf140
C17orf51	HYOU1		CHST15
C17orf53	MED15		H2AFX
C17orf80	SYTL1		LOC148413
C17orf85	ERICH1		TAF1B
C17orf96	TLK1		ASGR1
C18orf25	HECA		BLMH
C18orf8	NBPF10		FAHD2A
C19orf12	SDAD1		PPIL5
C1orf110	ZNF831		SLC20A1
C1orf112	BRD3		LOC100130886
C1orf116	H6PD		PSME3
C1orf122	SNX1		TPX2
C1orf143	RETSAT		TXNIP
C1orf168	TCF12		USP38
C1orf174	GOLT1B		C12orf48
C1orf21	COG6		ECHDC3
C1orf213	SNAPC3		FAM131A
C1orf220	ZNF75A		H1F0
C1orf27	LRRC58		HEG1
C1orf61	ERO1L		SRM
C1QB	CCBL2		C16orf57
C1QTNF7	CPOX		C7orf44
C2	SPOPL		CRELD1
C20orf194	EBAG9		PPT1
C20orf197	MRPL32		SLC2A10
C21orf33	WWP1		C21orf34
C22orf29	ZC3HAV1		CD44
C22orf39	PTAR1		NUF2
C2CD2L	SLC30A5		SDHAF2
C2CD3	ACTR1A		SUOX
C2CD5	RNF7		NOC3L
C2orf40	ATG4A		CSTF3
C2orf44	PDS5B		DNPEP
C2orf49	ZRANB2		MYOF
C2orf69	KPNA5		STK39
C2orf76	DENND4C		VPS36
C3orf17	ANKRD17		ATP5G1
C3orf49	PREPL		CYTL1
C3orf58	PHF3		MRPS2
C3orf70	STIM2		CAPN2
C4orf46	WDR75		PRMT6
C5orf28	SMARCA5		SLC25A19
C5orf30	PELO		EXO1
C5orf42	STAG1		NAV1
C5orf45	CRLF3		SSH3
C5orf51	INTS6		TMEM203
C5orf58	KCTD9		UCRC
C5orf63	SLC30A7		BCKDHA
C6	MBNL2		C11orf48
C6orf10	AIDA		NDST1
C6orf106	TEX2		OSBPL7
C6ORF174	C3orf58		WSB1
C6orf62	CLTC		ANKRD16
C8orf17	TC2N		LOC100129866
C8orf22	SNX16		MUDENG
C8orf34	ATP2B1		SERBP1
C8orf4	RNGTT		C1orf85
C8orf46	PPM1B		GPER
C8orf86	CISD1		ZNF706
C9	CUL5		CENPM
C9orf129	STX7		MYRIP
C9orf131	KBTBD7		PGM2
C9orf135	CPEB3		SDHD
C9orf174	GCNT2		CTPS
C9orf24	MED14		LOC729687
C9orf41	E2F3		FYTTD1
C9orf84	TMEM167B		LOC645157
C9orf85	RMI1		ORC6L
CA12	MFN1		PARD6A
CA8	SPATA13		SERPINB1
CABS1	NDUFA11		TSGA14
CACNA1C	SRPK2		HSD17B4
CACNA1D	LSM3		PIGB
CACNA1E	UPF2		RFP
CACNA1G	INPP4A		C9orf37
CACNA1H	ARID4B		KIAA1191
CACNA1I	FBXL3		MGC57346
CACNA1S	PTBP2		MTERFD1
CACNA2D1	BIRC6		PCID2
CACNB2	SENP7		SLC27A5
CACNB4	SEPT7		TMEM158
CACTIN	RFX7		TNFSF12
CACUL1	KIAA1033		C15orf38
CADM2	SH2D1B		CDKN3
CADM3	PSMA1		SLC35A3
CALCRL	FCHSD2		AP3M1
CALD1	MBNL1		CCNB1IP1
CALM3	PTPN12		LOC100129673
CALML4	RAB11A		PARP2
CALN1	ERMAP		ZNF185
CAMK1G	CLCN3		ALS2CR4
CAMK2D	TMCO1		TROAP
CAMK4	UBA6		ZFP91
CAND1	VEZT		AGBL5
CAPG	VPS13C		C16orf59
CAPN1	GATS		COQ10B
CAPN7	AUTS2		KIF18A
CAPRIN1	KIR2DL4		MTMR6
CAPRIN2	CCNC		AP2B1
CASC3	TTC39C		CDC25A
CASC4	SCML4		DKK1
CASC5	TRAF3IP3		GFM1
CASD1	DCTN5		GPATCH4
CASK	PCNXL2		LOC100129267
CASP12	GMPPA		LOC390530
CASP2	FAM134B		MPDZ
CASP4	PSMC4		PRRG2
CASP5	TMEM69		RABL2B
CAST	FAM122A		ADAMTS9
CASZ1	ENSA		DEPDC1B
CATSPER2	RPS6KB2		LATS2
CATSPERD	SEPT1		PPP1CC
CATSPERG	POLR2C		SPG21
CBFA2T2	CSNK1E		TMEM218
CBFA2T3	TMEM134		GTPBP4
CBL	PRMT1		LTV1
CBLB	RNASEH2C		RAPH1
CBWD3	NFATC2IP		CNOT4
CBWD6	MRPL22		MORF4L1
CBX1	USP16		SLC25A24
CBX3	RBM18		TUBA4A
CBX5	LMBR1		PLAT
CBX6	AZI2		PRKDC
CC2D1B	SHPK		MAD2L1
CCBL2	CHD6		TMUB2
CCDC108	SNX14		CDCA2
CCDC110	LRRC57		FAM119B
CCDC113	TRAK1		FIGNL1
CCDC115	KPNB1		MORN2
CCDC117	LAS1L		RCC2
CCDC122	SCMH1		RGMB
CCDC132	RAB9A		SFRS10
CCDC138	CRTAP		ZFP36L1
CCDC14	HINT3		ARHGAP4
CCDC144A	H2AFZ		C16orf53
CCDC148	RIMS3		FAM83D
CCDC150	YARS		DEPDC1
CCDC152	PARP3		MFSD5
CCDC169-SOHLH2	ARFGEF2		TMEM88
CCDC170	REXO2		TXNRD1
CCDC25	PYHIN1		ACADVL
CCDC30	PIAS2		ERGIC1
CCDC38	CCDC25		MVP
CCDC39	ACTR10		ZNF598
CCDC43	RIF1		GEMIN4
CCDC50	GUSB		GPR162
CCDC60	FBXO21		ITPR3
CCDC65	FAM84B		MGAT2
CCDC66	ADAR		MGC39900
CCDC68	HEATR6		WDR18
CCDC7	TMEM41B		KIF4A
CCDC73	C5orf30		PRSS23
CCDC82	ZNF74		SEMA4D
CCDC88A	PCNP		ADRB2
CCDC90B	MRPL19		AGFG1
CCIN	ZNF23		AKAP11
CCKAR	PCCB		CORO1C
CCL11	RDH14		SMAP2
CCL16	LSM1		ARL2BP
CCL28	KATNA1		CLDN11
CCNB1	ZNF493		LOC100129759
CCNC	PCMT1		MNS1
CCND1	ZNF700		FAH
CCND2	C2orf49		LFNG
CCNF	ZDHHC23		PDE12
CCNJ	FAM53C		PHF17
CCNT1	DENND4A		PIGC
CCNT2	MAK16		PPOX
CCNY	ACSL5		PUS7
CCPG1	RDH11		SRXN1
CCR4	OSBPL9		KIF2C
CCR6	ETNK1		PHTF1
CCR7	PHACTR4		FLJ46906
CCR8	SPATA7		PRPF31
CCSER2	LRRC42		C14orf80
CD109	GLRX2		GLCE
CD160	CSNK1D		LOC100130919
CD200	WWP2		NRCAM
CD200R1	MRPL15		CETP
CD244	SNX2		DNAJC17
CD28	EIF3M		M160
CD2AP	PDHX		MGLL
CD302	COPS8		ELMOD1
CD3G	SLC35A1		TBC1D8
CD44	SLC25A46		COBLL1
CD46	TMEM176A		PGCP
CD47	TMEM66		RNF121
CD5	PRDM8		SEC24C
CD53	PSMD13		CTDSPL
CD55	ZFYVE1		DDX21
CD8A	OSBPL1A		PDE2A
CD93	SAMD9		UBXN8
CD96	HMGCL		ALDH1A3
CD99	HIBCH		CGNL1
CDADC1	VNN1		LOC387820
CDC14A	IREB2		PLAC9
CDC14B	QTRTD1		SCD5
CDC27	MCFD2		TSPAN3
CDC40	PARP9		COG2
CDC42EP3	NCAPH2		KIAA1524
CDC42EP4	TLE4		KIAA1618
CDC6	PRPSAP2		LOC727821
CDC73	FAM175B		PLK1
CDCA3	PTTG1IP		SNX5
CDCA8	TLN1		TMEM93
CDCP1	TBL2		TSEN2
CDH11	PIK3R5		ALDH1A2
CDH13	PRPF40A		C14orf2
CDH17	C10orf32		MCM7
CDH6	TPT1		RPL32
CDH8	TUBGCP6		LOC389137
CDHR3	FBXO9		PERP
CDK12	UBE2Z		NFS1
CDK13	RHOT2		XPO4
CDK17	CYTH1		DHCR24
CDK18	RNF166		INSIG1
CDK5R1	GTF2F1		ITGA3
CDK6	KIAA2026		MCM5
CDK7	TMEM179B		RFX5
CDK8	ZFAND3		SCAP
CDKAL1	MYO1G		SPARC
CDKN2AIP	VPS28		TMEM189
CDR2L	RAB5C		ADIPOR1
CDS2	SLC25A20		C1orf112
CDV3	B3GAT3		LOC650832
CEACAM1	EDF1		MME
CEACAM8	TMEM184B		TRIM6
CEBPZOS	SDHC		JAM3
CELF1	NDUFB2		SLC39A14
CELF2	AAMP		ACACA
CELF2-AS1	TRIM56		BCL2L12
CELF4	PA2G4		C14orf106
CELF6	ATG9A		DPM3
CELSR1	GBF1		GNG12
CELSR2	TTC17		KLC1
CEMIP	FAM160A2		VPS45
CENPC	NUP214		CCNE1
CENPF	TSPAN18		CD46
CENPP	TNFAIP8L1		FOXRED2
CENPT	PFDN5		IL1RL1
CEP104	NDUFA12		SMAD3
CEP120	PIK3AP1		SQRDL
CEP128	DSE		LRRC20
CEP135	RSRC2		MXRA7
CEP162	FECH		RPP40
CEP192	RB1CC1		YEATS4
CEP350	BCL2L13		BRCA1
CEP41	NARS		DLEU1
CEP57	PRCP		FSTL1
CEP57L1	COG3		LOC642342
CEP68	KLHL24		MPRIP
CEP78	NIN		PPM1M
CEP97	ATP1B3		RAD21
CERS2	NT5C2		SLC35B2
CERS5	KLRF1		YAP1
CERS6	SLTM		C17orf28
CES3	SH3YL1		CDK9
CES4A	TXNDC17		CDKN2A
CES5A	EAF2		DDX41
CFHR5	IQGAP2		GPSM2
CGGBP1	LAMP2		KTN1
CHCHD7	PALLD		PRPF38A
CHD2	MFSD1		YTHDF3
CHD3	DNAJC10		ZNF629
CHD6	PPP2R3C		ACAD9
CHERP	NEDD9		C20orf160
CHI3L1	CLIP1		CD68
CHIC1	TMEM167A		CDCA1
CHL1	EVI2A		CDK10
CHML	CLIC4		EAF1
CHODL	SPRY1		EEF1A2
CHPT1	CUL4B		EEF1E1
CHRDL1	STRAP		ZCCHC9
CHRM3	SH3BGRL2		AGPAT2
CHRNA9	MS4A14		C6orf129
CHRND	FAM13B		DCBLD2
CHST11	GP6		G3BP1
CHST13	RPS6		C1orf86
CHST15			C2orf44
CHST6			DOCK7
CHSY3			LPCAT1
CHTF8			SETD8
CIAO1			SPNS1
CISD1			SYNJ2
CIT			CAPG
CITED2			LOC641844
CKB			LOC648980
CLASP1			LOC651575
CLASP2			MEN1
CLCA1			MFAP3
CLCA2			NAV3
CLCN3			RRP12
CLCN5			S100A6
CLDN1			ANPEP
CLDND1			ITSN1
CLEC16A			POLR3F
CLEC1A			POLR3G
CLEC1B			RNMT
CLEC3A			MARCH7
CLEC4E			C11orf41
CLIC2			CMTM3
CLIC4			IGF2BP3
CLIC6			NAT10
CLIP1			OGG1
CLIP3			TOMM5
CLIP4			ABCA3
CLLU1			ARHGAP19
CLNS1A			CECR1
CLOCK			MAGED2
CLPS			RINL
CLTC			WDR40A
CLUH			C8orf33
CLUL1			MAP2K3
CMC1			PNKD
CMC4			RFWD3
CMTM3			SLC25A10
CNBP			TMEM19
CNDP1			HOPX
CNGA2			KBTBD2
CNKSR2			KIF1C
CNKSR3			SLC24A6
CNN3			CALM1
CNNM1			LOC100129685
CNOT10			MGC3196
CNOT11			MRPL41
CNOT3			POLR3E
CNOT4			SNX4
CNOT6			STIL
CNOT6L			C14orf139
CNOT7			DHRS1
CNR1			LHPP
CNRIP1			LOC653820
CNTFR			OCEL1
CNTN1			ABHD15
CNTN2			GLDC
CNTNAP1			HMGN4
CNTNAP3B			HSPH1
CNTNAP5			KIAA0182
COA5			LOC100133328
COBL			LOC646576
COBLL1			DCTD
COG1			HARS
COG3			LOC646993
COG4			RNF5
COG6			STX3
COL12A1			CD97
COL19A1			COL13A1
COL21A1			FANCL
COL22A1			IPO4
COL24A1			KIF14
COL4A3BP			MED20
COL5A1			SEH1L
COL5A2			TSR1
COL6A5			CCDC28A
COL6A6			CLDN14
COL8A2			HPCAL1
COLGALT2			MSL3
COPA			POLE4
COPS8			RNF26
COPZ1			RUVBL2
COQ10B			ZNF469
COQ4			AHCY
COX11			DNMT1
COX18			FBXO11
COX19			MKKS
CP			WDR4
CPA3			AURKA
CPD			C6orf173
CPEB1			CYBASC3
CPEB2			FAM69B
CPEB3			ID3
CPEB4			LOC344887
CPM			PECI
CPN2			PWP1
CPNE3			ARL6IP1
CPOX			BCL6
CPQ			CD151
CPS1			DDX10
CPSF6			E2F4
CPT1A			MIF4GD
CR2			PNPT1
CR381653.1			PTGES2
CRAT			SLC10A3
CRB1			SUB1
CREB1			LRCH4
CREB5			OTUD6B
CREBL2			TEX10
CREBRF			B2M
CRHR1			C2orf64
CRHR2			COBRA1
CRIM1			HPS6
CRISP3			LOC388588
CRLF3			NIPA2
CRNN			RASIP1
CRTAP			TUSC1
CRTC3			ABHD8
CRYGN			COQ3
CSDE1			LOC100128007
CSF1R			LOC100133163
CSMD1			MBIP
CSMD3			PIGA
CSNK1A1			PIGQ
CSNK1D			RNF144B
CSNK1E			BNIP3L
CSNK1G1			C14orf129
CSNK2A2			C7orf47
CSRNP3			CENPJ
CSRP2			CLCC1
CST9L			LOC93622
CTAGE1			NCAPD2
CTAGE4			QDPR
CTAGE8			RNASET2
CTAGE9			ALG6
CTBP1			C21orf63
CTBS			MANBAL
CTC-554D6.1			NME1-NME2
CTCF			PAPOLA
CTCFL			PHLDB2
CTD-2132N18.3			RHBDF1
CTD-3105H18.14			UBE2D2
CTDNEP1			APOBEC3B
CTDSP2			DDX19A
CTDSPL2			FAM36A
CTNNB1			KIAA0146
CTNND1			LOC401537
CTNND2			PDE7B
CTSC			PPP4R1
CTSS			RAI14
CTTNBP2NL			USP24
CTXN2			ZDHHC4
CUL3			ZDHHC5
CUL4B			ZWINT
CUL5			FAM104A
CUX1			ISG20
CWC25			KLHL3
CWF19L2			LOC731640
CWH43			LPIN2
CXCL14			MSRA
CXCL5			NFIB
CXCR2			P2RY2
CXorf38			PMS2
CXorf56			RAD54L
CXXC4			RANBP1
CYB561			VPS24
CYB561A3			AGK
CYB5B			EIF2S2
CYB5D1			MAPKAP1
CYB5R4			NAP1L1
CYB5RL			POMGNT1
CYBB			PRRG1
CYLD			SRRM1
CYP1B1			STRADA
CYP27C1			TFB2M
CYP39A1			CHCHD8
CYP3A4			HDHD2
CYP3A43			MYO1C
CYP3A5			PLEK2
CYP3A7			ACTR6
CYP46A1			AHNAK
CYP4F12			ARHGAP24
CYP4F3			LSM10
CYP8B1			MGAT4B
CYSLTR1			OSBPL8
CYSLTR2			WDR42A
CYTH1			ANGEL2
CYTL1			ANO6
CYYR1			DDX28
DAAM1			FAM173A
DAB1			IRAK2
DAB2			RNF8
DAB2IP			CD163L1
DACH1			CDK2
DACH2			FGD5
DAGLA			LOC100132299
DAOA			PMS2L4
DARS			PRKAG1
DARS2			SECISBP2L
DAZ1			C2orf55
DAZ2			DFFA
DAZ3			IPO8
DAZ4			JOSD1
DAZL			NYNRIN
DBF4			RPS6KA3
DBNL			SART3
DCAF10			USP13
DCAF4			ABTB1
DCAF4L1			C13orf3
DCAF8			CAT
DCAF8L1			DAZAP1
DCC			EMD
DCDC1			FOSL1
DCDC2			KIAA1522
DCHS2			MRPL46
DCK			PPFIBP1
DCLRE1C			RRM2
DCN			SCYL2
DCSTAMP			TMEM14A
DCT			TNFAIP8L3
DCTN5			ABCB10
DCUN1D1			CLEC2D
DCUN1D3			CUGBP2
DCX			LETM2
DDC			MED23
DDHD1			POLR2L
DDHD2			ATXN10
DDI2			CGGBP1
DDIAS			ETV4
DDIT4L			FAM72D
DDR1			GALE
DDX1			GMFG
DDX10			KPNA4
DDX19A			MRPS12
DDX20			PGAM5
DDX25			GPRC5A
DDX26B			KIAA0430
DDX3X			LOC654189
DDX3Y			NUP205
DDX42			RUNX1
DDX46			TRAP1
DDX52			C14orf124
DDX60			CHERP
DECR2			GCHFR
DEDD			RNF31
DEFB118			SLK
DENND1A			SRFBP1
DENND1C			USP1
DENND2C			VAMP7
DENND2D			ZNF467
DENND4A			APPBP2
DENND4C			BMP2K
DENND5B			LOC643384
DEPDC1			LOC646527
DEPDC4			NUDCD2
DEPDC5			OBFC2A
DERL1			PLEC1
DERL2			CCBL1
DERL3			HAX1
DESI2			IARS
DET1			INCENP
DFFB			RNF219
DGAT2			SF3B1
DGCR2			SLC9A3R1
DGKA			SUV39H1
DGKB			SYNCRIP
DGKD			BID
DGKE			ITCH
DGKZ			LOC388532
DHCR24			RBBP8
DHFRL1			SRPX
DHRSX			SYCE1L
DHTKD1			C13orf7
DHX15			COPS7B
DHX36			CTNNBIP1
DHX57			FAM120AOS
DHX58			GMDS
DIAPH2			GYPC
DICER1			LOC285943
DIEXF			RPL22
DIMT1			SF3A3
DIO2			TKT
DIP2B			TMEM177
DIS3			TTC4
DIS3L2			ADAM9
DIXDC1			AMD1
DKFZP686D09174			C16orf75
DLEU7			DPAGT1
DLG3			KIAA1012
DLGAP2			KIF15
DLST			LOC653737
DMGDH			RSAD1
DMRTA1			ZNF45
DMTF1			ABI3
DMXL1			ARMC10
DMXL2			BMS1
DNAH10			C20orf7
DNAH11			CCDC56
DNAH14			CNOT6L
DNAH17			COL4A6
DNAH3			LOC205251
DNAH6			NCRNA00094
DNAH9			SLC25A15
DNAJA2			STK16
DNAJB14			UBA52
DNAJB6			ACOT11
DNAJC10			EXTL3
DNAJC16			HSPA4
DNAJC21			LOC653752
DNAJC25			NPEPL1
DNAJC5G			PAK4
DNAJC7			PREX1
DNAJC9			RGS20
DNAJC9-AS1			SCAMP1
DNASE1L3			SLAIN1
DNHD1			SLC7A5
DNM1L			TBL1X
DNM3			BCL2L1
DNMT1			BPHL
DNMT3A			CCDC21
DNPEP			DIS3L
DOCK1			FAM136A
DOCK10			FBXL7
DOCK2			POLE3
DOCK5			SAP30L
DOCK7			SMAD5
DOCK8			SNN
DOCK9			TTC5
DOK3			AGXT2L2
DOK5			ANXA2
DOPEY1			C7orf49
DPAGT1			CLTB
DPF3			LGALS9B
DPH6			LOC647081
DPP10			MMP10
DPP4			SNRNP200
DPT			TIMELESS
DPY19L4			APRT
DPY30			CRTAC1
DPYD			LOC100130009
DPYSL3			LOC441743
DR1			MED24
DRG2			ROBO3
DRGX			STAU2
DRP2			TTLL5
DSC1			VPS37A
DSC2			IQCC
DSC3			KIAA1949
DSCAML1			LOC730323
DSE			PIGF
DSG1			PROCR
DSG4			SLC38A1
DST			CENPO
DSTYK			CYB5R4
DTNA			E2F7
DTNBP1			GNPDA1
DTWD2			LOC728739
DUOXA1			LRRC8A
DUSP16			MOBK1B
DUSP3			NBN
DUSP5			NCKAP1
DUSP6			NEFH
DUT			PEG10
DYDC1			SERPINB9
DYDC2			TMEM5
DYM			CD99
DYNAP			FLJ20489
DYNC1H1			FTHL7
DYNC1LI1			ITGB3BP
DYNC1LI2			LOC389156
DYNC2H1			LOC654103
DYNC2LI1			PTGFRN
DYRK2			RAB8B
DYSF			RAD23B
DZIP1			SPC25
DZIP3			VRK1
E2F3			C14orf126
E2F4			DCTPP1
EAF2			LDOC1
EARS2			LOC100134728
EBAG9			NOP2
EBF2			PAICS
EBF3			PPM1F
ECD			PTRH1
ECHDC2			RAB3IP
ECT2L			SKA1
EDA			TGIF1
EDARADD			ANXA2P3
EDEM1			BBS7
EDF1			C12orf52
EDIL3			FRMD4B
EDNRA			LAPTM5
EDRF1			LOC653156
EEA1			LOC654350
EEF1A2			ME3
EEF2K			NENF
EFCAB13			NHP2
EFCAB2			SMARCC2
EFCAB4B			TMEM48
EFCAB5			CD164
EFCAB9			CYYR1
EFHC1			ESD
EFHD1			KIT
EFNA4			MIDN
EFNB3			NUDT15
EFS			PLAUR
EFTUD2			POLD1
EGF			RGS11
EGFR			SMC2
EHF			TMEM8
EID2			ACP5
EIF1AX			CENPL
EIF2AK2			DAB2
EIF2AK3			DR1
EIF3A			LOC100216001
EIF3E			NCRNA00092
EIF3H			SGSM3
EIF3L			VAMP2
EIF3M			BRIX1
EIF4B			C7orf40
EIF4E			CPNE3
EIF4E2			LOC729580
EIF4EBP3			LOC729960
EIF4G1			MPV17
EIF4H			RFC4
EIF5			RYK
EIF5AL1			TNS1
EIF6			TYSND1
ELAVL1			BRD7
ELAVL2			C10orf125
ELF5			GPC1
ELK3			LOC728467
ELK4			LTBP2
ELMOD2			MED4
ELOVL2			OAT
ELOVL5			PMF1
ELOVL7			TSHZ1
ELP2			ATG2A
ELP4			BNC1
EMB			EIF1AX
EMC1			GSK3B
EMC2			LOC641848
EMC7			MYADM
EMCN			NARG1
EMD			NDST2
EML1			PRIM1
EML4			TSPAN4
EML6			URG4
EMP2			ZBED1
EMR1			ANAPC11
EMR3			ATP5L
ENAH			DHX34
ENAM			FLOT2
ENDOV			GSN
ENO1			HNRPH1
ENO3			HSPC111
ENO4			MYO10
ENPP3			NCL
ENSA			NUP155
ENTPD1			PIK3C2A
ENTPD4			PSMD5
ENTPD5			RPS6KA1
ENTPD7			TOPBP1
ENY2			AEBP2
EOGT			C10orf2
EP300			FCRLB
EP400NL			GMPPB
EPB41L1			JMJD8
EPB41L3			LOC654121
EPB41L4A			SHC1
EPB41L5			TCF3
EPG5			TMEM205
EPHA3			WDR55
EPHA5			B4GALT7
EPHA7			C1orf135
EPHA8			FAM173B
EPHB1			HIP1R
EPHB3			KPNA6
EPHB6			LOC124512
EPO			MAPKAPK3
EPS15			SIGIRR
EPS8			UBE2G1
EPS8L3			ACO1
EPT1			ATG7
ERAP1			CMTM4
ERBB4			LOC346950
ERC1			MAF1
ERC2			NET1
ERCC2			PEMT
ERCC3			PLP2
ERCC4			RFC1
ERCC6			TATDN2
ERCC6L			ZBTB47
ERCC6L2			ZNF252
EREG			CCND1
ERG			GBGT1
ERGIC2			IMPA2
ERH			KLHDC8B
ERI2			LOC728782
ERICH1			MACROD1
ERLIN1			TSPAN14
ERLIN2			C14orf167
ERMAP			EXTL2
ERO1L			FANCE
ERO1LB			HAUS4
ERVFRD-1			KIAA0101
ESCO1			TRIM78P
ESR1			TRIP12
ESRP1			ARF1
ESRP2			ASNA1
ESRRA			ELP4
ETAA1			IBTK
ETF1			LOC651816
ETFDH			LRBA
ETNK1			MZF1
ETV1			PKIG
ETV3			RGS17
ETV6			SLC43A3
EVC			TRIM44
EVI2A			ZNF281
EVI5			ANKRD20A1
EVPLL			CENPV
EXOC5			FUS
EXOSC7			LOC283683
EXOSC8			LRPPRC
EXT1			MED30
EXTL3			PIP4K2B
EYA1			PLCG2
EYA2			PSMA2
EYS			BSCL2
F11			C21orf58
F11R			C9orf86
F13A1			DENND5B
F2RL1			DPP7
FABP1			FLJ40504
FADS2			HDAC7A
FAF1			HIBADH
FAF2			LOC100131096
FAHD2A			LOC100131187
FAHD2B			PUS1
FAM101B			RHEB
FAM104A			TM2D3
FAM104B			TMCC3
FAM105A			TRPT1
FAM114A2			CBX2
FAM117B			CDC40
FAM118A			CHP
FAM120A			GNPDA2
FAM120AOS			LOC100131336
FAM120C			MRPL11
FAM122A			NDRG1
FAM122B			PLAGL2
FAM126A			POLR1C
FAM126B			SLC2A3
FAM132B			ASCC3
FAM134B			C12orf32
FAM135A			CLN6
FAM135B			GMNN
FAM13A			GRWD1
FAM13B			HERPUD2
FAM13C			MAPK11
FAM149A			MTUS1
FAM149B1			SEC31A
FAM153A			SIPA1
FAM153B			TWISTNB
FAM160A2			AHCTF1
FAM160B1			CCDC59
FAM161A			FASTKD2
FAM162A			GAS2L3
FAM167A			LOC387647
FAM168B			MBP
FAM169A			METTL7A
FAM173B			PKN3
FAM175A			SPOCD1
FAM175B			THOC7
FAM177A1			USP48
FAM178A			ZBTB22
FAM180A			ARSK
FAM182A			C18orf55
FAM182B			CASP2
FAM184A			CLEC1A
FAM196A			DDX46
FAM198B			DIAPH1
FAM199X			GALNT4
FAM19A1			LOC441481
FAM19A4			LYRM4
FAM204A			MLLT6
FAM205A			PPP2R2A
FAM205B			PRKCE
FAM206A			RPL21
FAM208A			SH3GLB2
FAM20A			SNAPIN
FAM213A			SSBP4
FAM216B			MARCH2
FAM218A			ACYP1
FAM219B			AFG3L2
FAM21C			ARIH2
FAM220A			ARL6IP4
FAM222B			CNBP
FAM227A			ELAC2
FAM227B			HIRIP3
FAM228A			ITPKA
FAM23B			LARP4
FAM24A			LITAF
FAM26D			MANEA
FAM26E			MAP6D1
FAM27A			NEIL3
FAM27C			NRIP3
FAM43A			NUP107
FAM47A			PHKB
FAM49A			PPP2R2B
FAM53C			ANKLE2
FAM60A			CYB5R3
FAM63B			DONSON
FAM65B			EMILIN2
FAM69A			LOC727935
FAM73B			MRPL24
FAM78B			PAK1IP1
FAM81A			PTGS1
FAM84A			SGOL2
FAM84B			TMEM80
FAM92A1			APOBEC3F
FAM92B			C11orf58
FAM98B			CHAF1A
FAM9A			DIXDC1
FAM9B			DPP9
FAM9C			EIF4G1
FAN1			EPPB9
FANCI			HNRNPA0
FANCL			IKBKE
FANCM			ITGA5
FARP1			LOC644979
FAT3			MON1A
FAXC			MTRR
FAXDC2			PLEKHA2
FBN1			PPA2
FBRS			RAB11FIP2
FBXL3			RIN2
FBXL4			TMEM120A
FBXL7			TMEM14B
FBXO10			ATP2A2
FBXO11			C9orf40
FBXO15			COQ5
FBXO18			ISYNA1
FBXO21			KCTD20
FBXO24			LOC650369
FBXO25			LOC731049
FBXO3			RRP7A
FBXO36			TUBA3D
FBXO39			TUBB6
FBXO46			TUBGCP4
FBXO9			UBE2T
FBXW10			UBN1
FBXW11			CCNE2
FBXW7			DNAJC8
FBXW8			FAM54A
FCGR1A			FOXN2
FCGR2B			LOC387753
FCHSD2			LOC727803
FCRL3			PPIH
FCRLB			PPP2R4
FDXACB1			PRDX6
FECH			SLC16A5
FEM1B			SNORA25
FEM1C			SRPR
FER			UTP14A
FETUB			VWA5A
FEZ2			BARD1
FGD1			CBWD3
FGD4			MMACHC
FGF10			MRPL20
FGF12			NCOA1
FGF13			NSUN2
FGF2			PARP4
FGF5			RABL2A
FGF9			RRP8
FGFR1OP			SCARNA10
FGFR2			SLC35C2
FGL2			SPAST
FHIT			TFF3
FHL5			BCCIP
FIGN			LOC642031
FIGNL1			NME1
FILIP1			PHKA2
FKBP15			PRAGMIN
FKBP5			PRTFDC1
FKBP6			SUPT16H
FKTN			ENOPH1
FLII			FAM165B
FLRT1			FAR1
FLRT2			GALC
FLRT3			GALNT11
FLT1			HLTF
FLVCR1			HNRNPH1
FMN1			L2HGDH
FMNL2			LRTOMT
FMNL3			PHF20
FMO2			SSRP1
FMOD			STRA13
FN1			ZBTB42
FNBP1L			AIG1
FNDC3A			IVNS1ABP
FNIP2			LOC653079
FOS			MXD3
FOSL2			MYO5A
FOXO6			RAD23A
FOXP1			RCADH5
FOXP2			AP1G1
FOXRED2			CTBP1
FPGS			FKBP15
FPGT-TNNI3K			HNRNPC
FRMD4B			INTS4
FRMD5			LAGE3
FRMD7			LOC202051
FRRS1L			LOC728006
FRY			MRPS26
FRYL			RNF20
FSD1L			S100A10
FSTL1			SFRS3
FTHL17			SLC39A11
FTO			SLC48A1
FTSJ2			SNX6
FUCA1			TINAGL1
FUNDC2			WBSCR22
FUS			ARSA
FUT10			C10orf59
FUT2			C9orf103
FUT4			DEXI
FXN			HCFC1R1
FXR1			IDH3A
FYB			RBM25
FYN			SLC24A1
FYTTD1			SMYD2
FZD10			ADAMTSL1
FZD3			AKR1A1
FZD4			C20orf46
FZD7			C7orf27
G3BP1			DTL
G3BP2			LOC100132767
G6PC2			LOC652615
G6PC3			MUC1
GAA			ZNF22
GAB1			FYCO1
GAB2			GPC5
GABARAPL2			ING3
GABBR1			LOC389787
GABBR2			LOC729816
GABPA			MMS19
GABRA2			MMS19L
GABRA4			MRPS10
GABRA6			PITX1
GABRB2			SPHK1
GABRE			UAP1
GABRG2			UNKL
GABRP			USP9X
GAD1			ANXA2P1
GAD2			B3GALNT1
GAGE1			DHPS
GALC			HDAC7
GALNS			JARID1D
GALNT13			KCMF1
GALNT15			OSBPL2
GALNT5			RAC1
GALNTL5			TMEM41A
GALP			TRAPPC3
GANAB			BCAR1
GAPT			CCDC6
GAREM			CEP70
GAS2			HEATR2
GAS2L3			LOC647302
GATA6			PDCD7
GATAD2B			RBBP7
GATS			THUMPD2
GBF1			ZDHHC7
GBP6			ATP8B2
GCC1			CEBPZ
GCC2			DBNL
GCH1			NDRG3
GCLM			PRDX1
GCM1			RSBN1
GCNT2			SNCG
GCNT4			SPAG5
GCSAML			SPRED2
GDA			TIGD5
GDAP1			TMEM199
GDF11			AP2A2
GDF7			BAP1
GEM			BAZ1B
GEMIN2			CD82
GEN1			LOC286512
GFI1			LRP5
GFM1			MTX2
GFPT1			NSMAF
GFPT2			POLA2
GFRA1			PRPS2
GGA2			PYGL
GGCX			TMEM42
GGNBP2			TTC23
GHR			UBE2N
GHRHR			ZNF319
GID4			ARHGAP22
GIF			C1orf41
GIMAP6			DKFZp761P0423
GIN1			ESPL1
GINS2			FAM149B1
GINS3			KIAA0528
GINS4			LOC100129890
GIT2			NOP16
GJA5			NTSR1
GJB7			RNASEH1
GJC1			SIK3
GJE1			SPRY2
GKAP1			UNG
GLCCI1			YTHDF2
GLCE			APP
GLIS3			APTX
GLO1			ARL17B
GLRA1			C13orf27
GLRA3			C1GALT1C1
GLRA4			EIF3L
GLRB			HAT1
GLRX2			IVD
GLS			LARS2
GLS2			LOC100131205
GLUD1			LOC652324
GLUD2			MAP3K5
GLUL			NUP37
GLYATL1			THOC2
GLYR1			TIMM8B
GMCL1			TRAM1
GMDS			AARS
GMEB1			CEBPD
GMPPA			DLG1
GMPR2			FAM107A
GNAI2			LHFPL2
GNAI3			MAP1B
GNAQ			MYO19
GNB5			NXT2
GNG12			PLCXD1
GNG2			RER1
GNG4			SNAPC5
GNGT2			TAF4
GNPDA2			TMEM85
GNRHR			TSHZ3
GNS			ZDHHC2
GOLGA1			ZNF362
GOLGA4			BHLHB2
GOLGA6L4			C11orf83
GOLGA6L9			CHPT1
GOLGA7			CTTN
GOLGA8F			DNAJC14
GOLGA8G			FKBP1A
GOLGB1			FN3KRP
GOLT1B			HLA-DPA1
GOPC			LOC143666
GORAB			LOC729231
GOSR1			LOC731007
GP5			LZTFL1
GP6			MGC42367
GPALPP1			PXMP3
GPATCH11			SACS
GPATCH2L			SULT1A3
GPATCH8			TBC1D2
GPBP1			TMEM180
GPC4			TMPO
GPN3			UNC5A
GPR107			ATMIN
GPR110			BAG5
GPR111			C19orf42
GPR115			CYB561
GPR126			GLA
GPR135			MCM3AP
GPR137C			MIR155HG
GPR139			SHROOM2
GPR151			VASP
GPR153			VTI1B
GPR155			AP1B1
GPR156			C17orf90
GPR158			C2CD2
GPR171			CCDC34
GPR174			EDEM3
GPR22			FARP1
GPR27			GALNT6
GPR37L1			KNTC1
GPR65			OSBPL3
GPR83			PECR
GPR97			PLEKHG3
GPRC5A			RPGR
GPRC6A			TPCN2
GPRIN2			YWHAZ
GPRIN3			ADH5
GPS1			ARPC1B
GPS2			ATP2B4
GPX7			ATP6V1C1
GPX8			CCDC132
GRAMD1B			CNIH4
GRAMD1C			COTL1
GRAMD2			LOC100130178
GRB10			LOC646347
GREB1L			LOC654042
GREM1			LOC728037
GRHL3			LOC728484
GRIA1			NUDT1
GRIA2			PAXIP1
GRIA3			RFC3
GRIA4			UNC93B1
GRID1			XPO5
GRID2			ADAM15
GRIK1			ALDH6A1
GRIN2A			ANAPC4
GRIN3A			C16orf33
GRK7			C18orf25
GRM1			CHTF18
GRM2			DOCK10
GRM5			ELAVL1
GRPEL2			ING4
GSDMC			KIAA1430
GSE1			LARP1B
GSG1L			LSM6
GSKIP			ORC1L
GSPT2			PIF1
GSTCD			SERPINB2
GSTM1			TNFSF14
GSTM2			TOMM40L
GSTM4			WDR69
GTDC1			CAPRIN1
GTF2A1L			CBY1
GTF2F1			CDC26
GTF2H3			CHCHD6
GTF2I			CUL4A
GTF3C2			DGAT1
GTF3C4			LANCL1
GTPBP4			LOC727984
GUCY1A3			LOC728115
GUF1			NUP98
GUSB			RBPMS2
GXYLT1			SFPQ
GYPE			SNRNP25
GZF1			SRRM2
H1FOO			AIF1L
H2AFV			ATAD2
H2AFZ			CRTC3
H3F3A			FLNC
H6PD			HRCT1
HAS3			HSPA9
HAUS5			LOC727865
HCN1			MIR302C
HDAC2			MRTO4
HDAC4			NR2F2
HDAC7			OXSR1
HDAC9			RBMS2
HDHD1			ZNF702P
HDHD2			ALS2
HDX			BRI3BP
HEATR3			C11orf51
HEATR5A			C9orf127
HEATR6			CSNK1A1
HECA			GALNS
HECTD1			ME2
HEG1			NECAP1
HELLS			PTK2
HELQ			SLC47A1
HELZ			TMEM51
HEPH			ALAD
HEPHL1			ANXA11
HERC4			API5
HERPUD2			C6orf108
HEXIM1			DBNDD1
HEY2			ENO1
HFE			FKBP1B
HFE2			GART
HFM1			LOC440311
HGF			MATR3
HGSNAT			METRNL
HHIP			MMRN2
HIBCH			PRKRIR
HID1			WBP4
HINT3			CD47
HIP1R			LOC653242
HIPK2			NHP2L1
HIPK3			SERINC3
HIRA			SP4
HK1			SPIRE1
HLA-DQA1			TMEM126A
HLA-DQB2			TMEM160
HLA-DRB1			TUBE1
HLA-DRB5			ATF6
HLF			C12orf43
HMBOX1			C18orf45
HMCN1			C7orf61
HMG20A			DHX36
HMGA2			EIF3A
HMGB1			HIGD1A
HMGB3			LOC388621
HMGCL			LOC651894
HMGCR			LOC728590
HMGN1			PRSS2
HMGN4			SEC16A
HMGN5			SIP1
HMGXB4			TMEM50B
HMMR			C17orf42
HNRNPA2B1			KDM5B
HNRNPA3			LDHB
HNRNPC			LOC100128266
HNRNPF			LOC391019
HNRNPR			LOC646956
HNRNPUL2-BSCL2			LYSMD2
HOMER1			MRPL42
HOOK1			NEK1
HORMAD1			NFKB1
HORMAD2			NLGN1
HOXA13			NR1H2
HOXA2			PCM1
HOXC9			PPAP2C
HOXD3			QARS
HPGD			RPL12P6
HPSE			RPLP1
HRASLS5			RPRD1B
HRK			SMARCAD1
HS2ST1			COPS6
HS3ST2			MCM8
HS6ST3			MFF
HSD11B1L			PFN2
HSD17B11			RPL13L
HSD17B4			SON
HSFY1			TRIB3
HSPA12A			WDR23
HSPA13			ZMYM1
HSPA14			AGAP3
HSPA1L			BBS2
HSPA5			BCS1L
HSPB2			CANX
HSPB6			CNPY3
HTR5A			G6PC3
HTR6			GPX1
HUWE1			INTS9
HYOU1			KANK1
IAPP			LOC643233
IARS2			LOC644254
IBA57			LOC728689
IBTK			LOC728975
ICA1			MKI67
ICA1L			NME3
ICE2			NUP88
ICOSLG			PLXND1
ID4			RABEPK
IDH3A			RNF10
IDS			USP14
IER5L			AVPI1
IFFO1			C14orf145
IFITM10			CXorf64
IFNAR1			FAM111A
IFNAR2			FAM129B
IFNB1			FLJ38973
IFT122			GCN1L1
IFT80			IER2
IGF1			LIG3
IGF1R			LOC401397
IGF2			MRPL4
IGF2BP1			RPS7
IGF2BP3			RRP15
IGF2R			SMCR7L
IGFBP3			STARD8
IGSF3			TSFM
IKBKB			TSPAN31
IKBKE			UCP2
IKZF2			C5orf32
IKZF4			C9orf10OS
IKZF5			CTGLF7
IL11			DFNA5
IL12RB2			GATAD2A
IL13RA1			HN1L
IL17A			LOC100130769
IL17RB			LOC201175
IL18BP			LOC647597
IL1RAPL1			MRPS27
IL1RN			MSRB2
IL20			ORC2L
IL2RB			PIGM
IL33			PSEN2
IL6R			SRD5A1
IL6ST			STAMBPL1
IL7R			TIMM9
ILF3			TM4SF1
ILK			TYRO3
IMPAD1			C16orf74
IMPG1			C19orf48
INA			C9orf80
INADL			DNAJB12
ING3			EIF4E
ING4			EXOSC7
ING5			G6PD
INHBA			GCLC
INMT-FAM188B			GNGT2
INO80			LGALS3
INO80D			LGMN
INPP4A			LOC399965
INPP4B			MIS12
INPP5B			NSUN5
INPPL1			OPA3
INSIG1			RDBP
INSL4			TMEM147
INSM2			TPRKB
INSR			ZNF91
INTS2			AFAP1
INTS3			ARHGAP27
INTS4			CYB5R2
INTS6			DLL3
INTS7			EEF1A1
INTS8			EIF3E
INTU			KLHDC4
IP6K3			NCAPD3
IPCEF1			NMT2
IPMK			POLR3K
IPO13			PTPRA
IPO4			REXO1
IPO8			RUVBL1
IPO9			SLC4A11
IQCB1			STX2
IQCH			UBE2J2
IQCJ			AFMID
IQGAP1			KRT18P13
IQGAP2			L3MBTL2
IQGAP3			LOC650898
IQSEC3			MMRN1
IRAK3			PHF5A
IREB2			PPARBP
IRF4			SERINC2
IRF9			SFRS8
IRG1			SIRT5
IRS1			SPOCK1
ISCA1			UBE3B
ISL1			XPO1
ISYNA1			ZMYM4
ITFG1			ANKRD39
ITGA1			AP3S2
ITGA5			BLCAP
ITGA6			CECR7
ITGA7			EPS15
ITGA8			GLTSCR2
ITGAV			GRK6
ITGB6			HCFC1
ITM2B			HCN4
ITPR2			LOC392437
ITSN1			MGST2
IVD			OPA1
IYD			POLG2
JAKMIP2			RBMS2P
JAM2			SLC25A23
JAM3			TIPRL
JARID2			TMEM126B
JAZF1			TRABD
JDP2			VPS41
JMJD1C			APEX1
JMY			C9orf23
JOSD1			CKAP2
JPH4			CYB561D2
KAL1			FBXW9
KANSL1			FUT4
KANSL1L			HS2ST1
KANSL2			LOC100133012
KANSL3			NTM
KAT6A			OPN3
KAT7			PPIA
KATNA1			RRM1
KAZN			SULT1A4
KBTBD2			VPS25
KBTBD6
KBTBD7
KCMF1
KCNA1
KCNA4
KCNA5
KCNAB3
KCNB1
KCNC2
KCND1
KCNE1L
KCNE3
KCNG4
KCNIP2
KCNJ10
KCNJ15
KCNJ2
KCNJ6
KCNMA1
KCNMB2
KCNMB4
KCNN2
KCNQ5
KCNS1
KCNT1
KCNV1
KCTD12
KCTD13
KCTD19
KCTD20
KCTD21
KCTD9
KDELR1
KDM2B
KDM3A
KDM3B
KDM4D
KDM4E
KDM5B
KDM5D
KDM7A
[truncated: 2,683 more rows]

## Sheet: miR-103a-2-5p Summary
II. DIANA microT predicted targets	III. Predicted targets differentially-expressed in PMBCs	IV. Predicted targets within IPA* genes sets and differentially-expressed in PBMCs
MARCH1	AFF3	AFF3
MARCH3	BTBD7	BTBD7
MARCH4	ZNF207	ZNF207
MARCH6	RASSF1	RASSF1
MARCH7	ZNF827	ZNF827
MARCH10	FYN	FYN
MARCH11	SLFN5	SLFN5
MARCH14	BMPR2	BMPR2
AASDHPPT	CDK6	CDK6
AASS	ACTR6	ACTR6
AATF	NR3C1	NR3C1
ABCA10	NT5E	NT5E
ABCA13	PPFIA1	PPFIA1
ABCA2	SPRED1	SPRED1
ABCA5	PPP3R1	PPP3R1
ABCA9	NFAT5	NFAT5
ABCB1	UQCRB	UQCRB
ABCB10	MFHAS1	MFHAS1
ABCB11	G3BP2	G3BP2
ABCB6	YY1	YY1
ABCB9	RAB10	RAB10
ABCC3	ZFHX3	ZFHX3
ABCC8	PRKCB	PRKCB
ABCC9	ASAP1	ASAP1
ABCD2	PIK3R1	PIK3R1
ABCG2	TPMT	TPMT
ABHD10	RPS6KA5	RPS6KA5
ABHD12	RALGAPA1	RALGAPA1
ABHD12B	BCAT1	BCAT1
ABHD16A	CD46	CD46
ABHD2	CDK5R1	CDK5R1
ABHD6	PGK1	PGK1
ABI1	LMO4	LMO4
ABL2	CR2	CR2
ABLIM1	ILK	ILK
ABLIM3	IDS	IDS
AC002472.13	ADARB1	ADARB1
AC004381.6	KIAA1147	KIAA1147
AC006946.15	HSPA5	HSPA5
AC009113.1	RAB2A	RAB2A
AC011298.2	LARP1B	LARP1B
AC011897.1	PIGN	PIGN
AC012123.1	IFNAR2	IFNAR2
AC013269.5	GMEB1	GMEB1
AC023590.1	GNAI2	GNAI2
AC073610.5	AFTPH	AFTPH
AC079354.1	CCDC50	CCDC50
AC091801.1	ATXN1	ATXN1
AC092329.1	TFRC	TFRC
AC092535.1	HDAC4	HDAC4
AC093510.2	NDFIP2	NDFIP2
AC093802.1	CEP68	CEP68
AC099552.4	GLO1	GLO1
AC102948.2	POLA1	POLA1
AC110619.2	OPTN	OPTN
AC135352.1	ACLY	ACLY
ACAA1	ABCB1	ABCB1
ACAD9	PTPN22	PTPN22
ACADSB	AMD1	AMD1
ACAP2	JAM3	JAM3
ACAP3	TP53BP2	TP53BP2
ACAT1	BAK1	BAK1
ACE	AQP9	AQP9
ACER3	SCD	SCD
ACLY	CD44	CD44
ACN9	DICER1	DICER1
ACOT11	TMX1	TMX1
ACOT13	SP3	SP3
ACOT7	ALDOB	ALDOB
ACSBG1	MBP	MBP
ACSBG2	LYPLA2	LYPLA2
ACSL1	BMF	BMF
ACSS1	FBXO32	FBXO32
ACSS2	FNDC3B	FNDC3B
ACTA1	SEC62	SEC62
ACTB	BMI1	BMI1
ACTC1	SYNCRIP	SYNCRIP
ACTL6A	OCRL	OCRL
ACTR2	TGFBRAP1	TGFBRAP1
ACTR6	TSC1	TSC1
ACVR1	RECK	RECK
ACVR2A	ACVR1	ACVR1
ADAD1	ABLIM1	ABLIM1
ADAL	CACNA2D4	CACNA2D4
ADAM10	HNRNPU	HNRNPU
ADAM19	PGM2	PGM2
ADAM22	HSPA4	HSPA4
ADAM23	UBE2H	UBE2H
ADAM33	RAD21	RAD21
ADAM7	MYCBP2	MYCBP2
ADAMDEC1	MAP2K3	MAP2K3
ADAMTS1	ATP6V1A	ATP6V1A
ADAMTS15	RSU1	RSU1
ADAMTS17	RAB31	RAB31
ADAMTS18	APLP2	APLP2
ADAMTS5	IDE	IDE
ADAMTSL3	BNIP3L	BNIP3L
ADAR	ATF6	ATF6
ADARB1	APOL3	APOL3
ADAT1	EPB41	EPB41
ADAT2	MAN2A1	MAN2A1
ADCY2	FBXL5	FBXL5
ADCY4	CHM	CHM
ADCY9	RAD23B	RAD23B
ADCYAP1R1	VAV3	VAV3
ADD1	HIF1A	HIF1A
ADGB	RGS2	RGS2
ADHFE1	PTMA	PTMA
ADIG	TBC1D9	TBC1D9
ADNP2	TSPAN33	TSPAN33
ADPGK	VRK1	VRK1
ADRA2A	TSC22D3	TSC22D3
AEBP2	RELA	RELA
AES	ACTB	ACTB
AFAP1	TNFRSF25	TNFRSF25
AFF1	TAP2	TAP2
AFF2	TCF7	TCF7
AFF3	MYNN	MYNN
AFF4	GRSF1	GRSF1
AFMID	C3AR1	C3AR1
AFTPH	EPSTI1	EPSTI1
AGAP1	RHOA	RHOA
AGAP9	MTHFD2L	MTHFD2L
AGBL3	PARP1	PARP1
AGGF1	NCSTN	NCSTN
AGO1	HPRT1	HPRT1
AGO3	ABCB10	ABCB10
AGPAT5	CHUK	CHUK
AGPS	ACAT1	ACAT1
AGXT2	FAS	FAS
AHDC1	RPS6KA4	RPS6KA4
AHR	MXD3	MXD3
AIDA	CSTB	CSTB
AIF1L	CHD4	CHD4
AIFM1	POR	POR
AIPL1	WNK1	WNK1
AK2	ACSL1	ACSL1
AK3	HSP90B1	HSP90B1
AK4	PHKB	PHKB
AK5	ADD1	ADD1
AKAP10	PTPN11	PTPN11
AKAP17A	PTGER4	PTGER4
AKAP7	MAP3K8	MAP3K8
AKNAD1	SOCS2	SOCS2
AKTIP	NUMB	NUMB
AL033381.1	PROS1	PROS1
AL136115.1	MSN	MSN
AL136219.1	DYRK2
AL137003.1	USP9X
AL355149.1	SHPRH
AL355390.1	UBN2
AL589645.1	DIP2B
AL591684.1	MYO5A
AL592284.2	MAPK1
AL603965.1	CGGBP1
ALCAM	KIF5C
ALDH1A2	PTPN4
ALDH3A2	ATRX
ALDH5A1	AGPS
ALDH6A1	SLC35A5
ALDH7A1	AMMECR1
ALDOB	TRIM33
ALG1	CCDC90B
ALG5	C18orf25
ALKBH3	PCNX
ALKBH4	NIPA1
ALMS1	TMEM170A
ALPI	NHLRC2
ALPK1	LPP
ALS2	NUFIP2
ALS2CL	PSME4
AMD1	NAB1
AMER1	ETF1
AMER2	RAP2C
AMMECR1	TMOD2
AMMECR1L	HNRNPA2B1
AMOT	IMPAD1
AMOTL1	ZYG11B
AMT	LCOR
AMZ1	ANTXR2
AMZ2	MTMR9
ANAPC1	SLC44A1
ANAPC13	CPNE3
ANGEL1	PAQR3
ANGPT1	SAR1B
ANK2	CEP78
ANK3	REEP5
ANKAR	ABHD2
ANKMY2	PLAGL2
ANKRD11	NMD3
ANKRD17	FAM122B
ANKRD18B	G3BP1
ANKRD20A1	TNPO1
ANKRD20A2	STK35
ANKRD20A3	HIPK2
ANKRD20A4	CBX5
ANKRD23	INTS2
ANKRD27	VKORC1L1
ANKRD32	COBLL1
ANKRD34C	IBTK
ANKRD39	KLHL2
ANKRD40	JMJD1C
ANKRD52	CCPG1
ANKRD6	MAP3K1
ANKRD66	DCUN1D1
ANKS1A	ZMYM4
ANKS3	SRP72
ANKS6	PRDM10
ANO5	ZNF142
ANTXR2	APPL1
ANXA5	GLS
AP000275.65	ZNF746
AP000708.1	KIAA0232
AP000867.1	RAB11FIP2
AP1B1	RTTN
AP2B1	XPO4
AP4E1	SMAD5
APBA2	ZNF25
APBB1	TFAM
APBB2	VPS35
APEH	ERLIN2
APEX2	USP3
APLF	CEP192
APLP2	ABCA2
APOBEC3H	C6orf106
APOC3	PAK2
APOL3	SSR1
APOL6	DAAM1
APOLD1	MYBL1
APOPT1	MTPN
APPL1	YWHAH
AQP4	GFM1
AQP9	ARID5B
AQPEP	SNX27
AQR	SPPL3
ARAP2	CNOT3
ARF1	BRPF3
ARFGEF2	SNX13
ARHGAP12	REPS2
ARHGAP15	CHD3
ARHGAP17	HYOU1
ARHGAP18	FKBP15
ARHGAP25	ZNF831
ARHGAP28	BRD3
ARHGAP29	H6PD
ARHGAP31	SNX1
ARHGAP32	GOLT1B
ARHGAP4	LRRC58
ARHGAP44	ERO1L
ARHGAP5	CPOX
ARHGAP6	SPOPL
ARHGEF12	PDS5B
ARHGEF18	ZRANB2
ARHGEF2	KPNA5
ARHGEF3	ANKRD17
ARHGEF37	PHF3
ARHGEF4	WDR75
ARHGEF40	SMARCA5
ARHGEF9	STAG1
ARID2	INTS6
ARID4B	MBNL2
ARID5A	AIDA
ARID5B	VPS37A
ARL13B	ATP2B1
ARL17A	DOCK7
ARL17B	GALC
ARL4A	CD99
ARL4C	CPEB3
ARL5A	MED14
ARL6IP5	RMI1
ARL6IP6	UPF2
ARMCX4	INPP4A
ARNT2	ARID4B
ARNTL	PPP1CC
ARPC1B	SENP7
ARPP19	ZFP36L1
ARSB	KIAA1033
ARSJ	PTK2
ART4	FUT4
AS3MT	KPNA4
ASAP1	RAB11A
ASAP3	ERMAP
ASB1	UBA6
ASCC2	VEZT
ASCC3	VPS13C
ASF1B	AUTS2
ASH1L	FAM134B
ASIC2	EIF4G1
ASNS	LMBR1
ASPA	NUP107
ASPH	SNX14
ASXL1	TRAK1
ATAD2	H2AFZ
ATAD2B	RIMS3
ATCAY	PARP3
ATF1	ARFGEF2
ATF2	UBE2D4
ATF6	TMEM43
ATG16L1	SON
ATG16L2	RPP40
ATG9A	ADAR
ATIC	TMEM41B
ATM	ZNF74
ATP10D	ANAPC13
ATP11AUN	PCNP
ATP13A3	PPP4R1
ATP13A5	ZNF23
ATP1A4	RNF20
ATP2A2	RAD51AP1
ATP2B1	DENND4A
ATP2B2	NCOA1
ATP2B3	NUSAP1
ATP5A1	THOC7
ATP5G3	OSBPL9
ATP5H	SPATA7
ATP5O	SNX4
ATP6V1A	EIF3M
ATP6V1B1	PDHX
ATP6V1G1	COPS8
ATP6V1G2-DDX39B	PRKRA
ATP6V1H	TMEM66
ATP7A	PRPF38A
ATP8A2	HMGCL
ATP8B3	RYK
ATRIP	IREB2
ATRX	MCFD2
ATXN1	PARP9
ATXN10	BBS7
ATXN2	TLE4
ATXN7	FBXW11
ATXN7L1	FAM175B
ATXN7L3	NSFL1C
AUH	TLN1
AUTS2	TBL2
AZGP1	MLEC
AZU1	PRPF40A
B3GNT1	C10orf32
B4GALNT3	TPT1
B4GALT1	TUBGCP6
BAAT	UBE2Z
BACE1	CYTH1
BACH1	CTBP1
BAG4	KIAA2026
BAI1	ZFAND3
BAIAP2	SRRM2
BAK1	SLC25A20
BARD1	PRKAG1
BAZ2B	PA2G4
BBS2	ATG9A
BBS7	GBF1
BBS9	TTC17
BBX	GPN3
BCAP29	TSPAN18
BCAR1	TNFAIP8L1
BCAS1	PFDN5
BCAT1	PIK3AP1
BCKDHB	RSRC2
BCL11B	HDHD2
BCL2	BCL2L13
BCL2L12	NARS
BCL2L13	PRCP
BCL2L2	ASCC3
BCL6B	NIN
BCORL1	SLTM
BDH1	ZFP91
BDKRB2	MAR7
BDNF	IQGAP2
BDP1	SLK
BEND3	USP38
BEND4	NEDD9
BEND6	CLIP1
BHLHE22	CUL4B
BHMT	SMARCAD1
BICC1	MS4A14
BICD1	FAM13B
BIN1	RPL21
BIRC5	ZNF318
BIVM	ANKS1A
BLCAP	PSIP1
BLM	MED22
BLNK	RPS15A
BMF	UBTF
BMI1	ABHD12
BMP1	FAM134A
BMP2K	PLEKHB2
BMP3	TUBGCP5
BMP5	NCOA7
BMP7	BCKDHB
BMPR2	FOXN2
BMS1	SMC2
BNC1	UFM1
BNIP1	SACS
BNIP3L	KATNAL1
BOD1L1	PARP15
BOLL	HCFC2
BPHL	SUCLG2
BPIFB6	SP4
BPTF	DPY19L1
BRCA1	RASA1
BRCA2	COMMD2
BRD1	C3orf14
BRD2	XPR1
BRD3	YOD1
BRD4	CHD9
BRD7	NUCKS1
BRD8	SPEN
BRINP2	ZSWIM6
BRMS1L	OTUD6B
BROX	EBF1
BRPF3	SPAG9
BSN	CCNG2
BST1	ARL6IP5
BTBD1	ZFAND5
BTBD18	ZNF589
BTBD7	WAC
BTBD8	PACSIN2
BTBD9	NME6
BTF3	PHF14
BTG4	DUS4L
BTLA	ABI1
BTRC	ZNF783
BUB1	ANKRD6
BUB1B	SAR1A
BUD13	ZMIZ2
BVES	GBP5
BX284668.1	DENR
BZW2	RARS
C10orf107	PSME3
C10orf25	DPH2
C10orf32	VAMP4
C10orf53	LEMD3
C10orf67	ZNF365
C10orf68	SMC6
C10orf90	UBQLN2
C11orf58	NFXL1
C11orf85	LYRM2
C11orf87	C9orf69
C11orf92	MED24
C12orf36	CREBBP
C12orf43	UPF3A
C12orf65	CETN3
C12orf66	LANCL2
C14orf105	PPM1D
C14orf37	RASSF2
C15orf32	ZNF185
C15orf53	IRAK2
C15orf57	ARSB
C16orf52	EMR2
C16orf86	GAS7
C17orf51	KIAA0513
C17orf80	ITPRIPL2
C18orf21	NCOR2
C18orf25	DDX11
C18orf54	SH2D3C
C18orf63	NUP43
C19orf18	ATXN7L3
C19orf43	CCDC137
C19orf82	SUMF2
C1GALT1	ZNF276
C1orf116	NUP98
C1orf141	ANKRD11
C1orf168	ALS2
C1orf177	MKRN1
C1orf21	INF2
C1orf53	MTA1
C1orf61	MAX
C1QA	PSMD3
C1QTNF2	SH3BP1
C1QTNF6	SIGLEC10
C20orf194	IGF2BP2
C20orf195	ATG16L2
C21orf58	AK3
C21orf59	UTP23
C22orf39	PDSS2
C2CD3	RAB22A
C2orf40	MIS12
C2orf69	UBR2
C2orf80	PON2
C2orf83	AASDHPPT
C2orf88	IFT57
C3AR1	SLC36A4
C3orf14	NAE1
C3orf20	SYPL1
C3orf49	ICK
C3orf52	ZNF507
C3orf56	GSPT1
C3orf65	RSL24D1
C3orf67	QSOX2
C5orf24	RRAS2
C5orf27	TTC27
C5orf42	BRD7
C5orf60	SCYL3
C5orf63	EXOC4
C6orf106	AGGF1
C6orf132	MSH6
C6orf136	DCTN4
C6ORF174	RHBDD2
C6orf201	HMBS
C7orf25	MBOAT1
C7orf31	RGS10
C7orf49	CARS
C7orf55-LUC7L2	CHCHD5
C7orf63	PDCL
C8orf34	BMP2K
C8orf86	AP1B1
C9	SWAP70
C9orf131	OXR1
C9orf153	CAPZA1
C9orf174	EDEM3
C9orf35	ARPP19
C9orf41	GK5
C9orf69	POLR1E
C9orf91	TMEM187
C9orf96	BIN1
CA10	PLEKHB1
CA5B	CYB5A
CAB39	ANKS3
CACNA1A	AUH
CACNA1E	DCP1B
CACNA1I	SH2B1
CACNA2D4	ISY1
CACNB2	OGG1
CACNB3	GNL3
CACNB4	C21orf59
CACNG2	SIRT7
CACNG4	PBXIP1
CACTIN	SIRPG
CACUL1	CDK5RAP3
CADM2	NUMA1
CADM3	MRPS33
CALCOCO2	MRPL27
CALHM1	GTSF1
CALN1	EEF1D
CAMK1	RAB40B
CAMK2D	SLC30A9
CAMK4	MRPL10
CAMTA1	RWDD2A
CAMTA2	RFWD2
CAP1	MTHFD2
CAPN14	SEPHS2
CAPN6	TMEM71
CAPRIN2	HERC5
CAPS2	SLC25A13
CAPZA1	IPO11
CAPZB	ARHGAP15
CARD10	SLC20A2
CARD14	L3MBTL2
CARF	HADH
CARKD	CAB39
CARS	ARHGEF3
CARTPT	UPF3B
CASC1	GALK2
CASK	DCTN2
CASP10	DPM1
CASP12	THOC5
CASP7	PPP1R16B
CASQ2	DDX47
CBFA2T2	NSMCE2
CBLB	C18orf21
CBX5	ANKMY2
CBX6	TIMM8A
CBX8	POLA2
CC2D1A	THUMPD1
CCAR1	NUP205
CCDC117	NGLY1
CCDC122	USP42
CCDC125	PAXIP1
CCDC129	LSM8
CCDC137	RHOT1
CCDC138	AIFM1
CCDC144A	MRPL47
CCDC148	CSPP1
CCDC150	NIT2
CCDC151	CCDC91
CCDC159	ALG5
CCDC170	CTSO
CCDC173	MRPL1
CCDC175	C7orf49
CCDC18	CCT4
CCDC183	STX6
CCDC186	MTRF1L
CCDC30	TAF1B
CCDC39	HPS5
CCDC47	CMPK1
CCDC50	SRP9
CCDC60	AK2
CCDC62	ARID2
CCDC64B	SMARCE1
CCDC66	ACN9
CCDC69	RAB3GAP2
CCDC7	VNN3
CCDC73	VBP1
CCDC77	RWDD1
CCDC79	HDDC2
CCDC83	HSP90AA1
CCDC84	ATP6V1G1
CCDC85A	MLKL
CCDC86	TJP2
CCDC88A	KPNA1
CCDC90B	SLC25A16
CCDC91	SFT2D2
CCER1	KNTC1
CCL23	SLFN11
CCL28	ABCB9
CCNA2	DPH3
CCNB3	CDYL
CCND2	NHSL2
CCNF	USP8
CCNG2	PDXDC1
CCNJ	ZC3H7A
CCNL1	DLD
CCNT1	C19orf43
CCPG1	RPL4
CCT4	PSME1
CD109	NARF
CD1B	TAF1L
CD274	THAP1
CD2AP	AP2B1
CD2BP2	NUTF2
CD302	COX7A2
CD44	TAZ
CD46	SGSH
CD5	OSTC
CD59	MRPL20
CD83	PHKG2
CD84	STIP1
CD93	EEF1B2
CD99	ULK3
CDADC1	UPF1
CDC14A	HS1BP3
CDC14B	PPP2R1A
CDC25A	CARKD
CDC25B	SLC25A29
CDC27	ATP5O
CDC42	ACAA1
CDC42BPB	LENG8
CDCA3	SETD1A
CDCA5	ATP5H
CDH1	TOP3A
CDH11	C16orf86
CDH12	CHD8
CDH2	RBX1
CDH23	COMMD9
CDH26	FHOD1
CDH3	RPL30
CDH4	RBM39
CDH5	USP10
CDH6	DDX27
CDH8	RPL3
CDHR3	AES
CDK12	GGA3
CDK13	SUPT5H
CDK14	SMARCA2
CDK15	MAN2B2
CDK18	PAPOLA
CDK19	WSB1
CDK5R1	EXOSC10
CDK5RAP1	NNT
CDK5RAP2	CTNNA1
CDK5RAP3	ITPRIP
CDK6	UBLCP1
CDK8	FLI1
CDKL5	RHOU
CDX2	ZCCHC7
CDYL	SEC14L5
CEBPD	CLIP2
CELF1	GNAZ
CELF2	EIF4G2
CELF2-AS1	LMO2
CELF6
CENPC
CENPE
CENPF
CENPP
CENPV
CEP120
CEP152
CEP170
CEP192
CEP250
CEP350
CEP68
CEP78
CEP85L
CEP89
CEP95
CERS5
CERS6
CETN3
CFB
CFTR
CGGBP1
CGNL1
CHAF1A
CHAMP1
CHCHD5
CHCHD7
CHD2
CHD3
CHD4
CHD5
CHD8
CHD9
CHEK2
CHFR
CHGB
CHIA
CHKB-CPT1B
CHM
CHML
CHMP4A
CHMP7
CHODL
CHRD
CHRM2
CHRM3
CHRNA3
CHRNB1
CHRND
CHST3
CHST6
CHST9
CHSY3
CHUK
CHURC1-FNTB
CIAPIN1
CIITA
CIPC
CKAP4
CKAP5
CKB
CLASP2
CLCN5
CLDN18
CLDN2
CLEC16A
CLEC1B
CLEC3A
CLEC4E
CLEC4F
CLEC5A
CLGN
CLIP1
CLIP2
CLK4
CLLU1
CLN5
CLNK
CLOCK
CLSPN
CLSTN2
CLUAP1
CLUH
CMC1
CMIP
CMPK1
CMSS1
CMYA5
CNKSR3
CNNM4
CNOT10
CNOT3
CNOT4
CNOT6
CNOT6L
CNPY3
CNST
CNTLN
CNTN2
CNTN6
CNTNAP3
COA1
COA5
COBL
COBLL1
COG8
COIL
COL1A1
COL1A2
COL20A1
COL22A1
COL5A2
COL6A3
COL6A6
COLEC11
COMMD2
COMMD9
COPB1
COPB2
COPS5
COPS8
COTL1
COX7A2
CPA6
CPEB1
CPEB3
CPM
CPN2
CPNE3
CPOX
CPSF6
CR2
CR381653.1
CRAT
CRB1
CRBN
CRCP
CREBBP
CREG2
CREM
CRHR1
CRNKL1
CRTC2
CRX
CRY2
CRYBG3
CSAD
CSDE1
CSF1
CSF2RA
CSMD2
CSMD3
CSNK1G3
CSNK2A1
CSNK2A2
CSPP1
CSRNP2
CSRNP3
CSTB
CT45A1
CT45A2
CT45A3
CT45A4
CT45A5
CT45A6
CTAGE5
CTB-102L5.4
CTB-186H2.3
CTB-50L17.10
CTB-50L17.14
CTBP1
CTBS
CTC-454I21.3
CTCFL
CTD-2162K18.4
CTD-2535L24.2
CTD-3105H18.14
CTDSP2
CTIF
CTLA4
CTNNA1
CTNNAL1
CTRC
CTSC
CTSO
CTSS
CTTNBP2
CTXN2
CUBN
CUL2
CUL4B
CUTC
CUX1
CUX2
CWC25
CXCL14
CXorf22
CXorf36
CXXC4
CXXC5
CYB561
CYB561A3
CYB5A
CYB5B
CYLC2
CYLD
CYP27A1
CYP3A4
CYP3A43
CYP3A7
CYP4F12
CYSLTR2
CYTH1
CYTH2
CYYR1
DAAM1
DAB1
DACH1
DACH2
DAO
DAPK2
DAXX
DBF4B
DBNL
DCAF10
DCAF11
DCAF12
DCAF5
DCAF7
DCK
DCLK1
DCLK3
DCN
DCP1B
DCST1
DCTN1
DCTN2
DCTN4
DCUN1D1
DCUN1D2
DCX
DDAH1
DDC
DDHD1
DDI2
DDR1
DDX10
DDX11
DDX18
DDX19A
DDX23
DDX24
DDX26B
DDX27
DDX39A
DDX3Y
DDX41
DDX42
DDX47
DDX52
DDX56
DEGS2
DENND1B
DENND1C
DENND2D
DENND4A
DENND5B
DENND6A
DENR
DEPDC1
DEPDC1B
DEPDC4
DERL2
DESI2
DEXI
DGAT2L6
DGCR6
DGKI
DHDDS
DHFR
DHFRL1
DHRSX
DHX36
DHX57
DHX8
DIABLO
DIAPH1
DICER1
DIDO1
DIEXF
DIO1
DIO2
DIP2B
DIS3
DIS3L
DIXDC1
DKFZP686D09174
DLAT
DLC1
DLD
DLEC1
DLGAP1
DLL1
DLL4
DLX1
DMAP1
DMGDH
DNA2
DNAAF3
DNAH10OS
DNAH2
DNAH3
DNAH5
DNAH8
DNAJA2
DNAJB5
DNAJB7
DNAJC13
DNAJC16
DNAJC17
DNAJC2
DNAJC21
DNAJC7
DNAJC9-AS1
DNAL1
DNM1L
DNM3
DNMT1
DOCK1
DOCK3
DOCK4
DOCK5
DOCK7
DOCK8
DOCK9
DOK5
DOK6
DOLPP1
DONSON
DPF3
DPH2
DPH3
DPH6
DPM1
DPPA3
DPY19L1
DPY30
DPYS
DPYSL3
DQX1
DRAM2
DROSHA
DSC3
DSCC1
DSG1
DSG4
DST
DTNB
DTX3L
DUOX2
DUS4L
DUSP16
DUSP19
DUSP3
DYM
DYNC1LI2
DYNC2H1
DYRK1A
DYRK2
DYRK4
DYX1C1
DZIP1
E2F1
E2F2
E2F6
E2F7
EAPP
EBF1
ECHS1
ECM2
ECT2L
EDA
EDC3
EDEM2
EDEM3
EEA1
EEF1B2
EEF1D
EFCAB10
EFCAB14
EFCAB3
EFCAB4B
EFEMP1
EFHC1
EFNA5
EGFR
EHBP1
EHHADH
EHMT1
EIF1
EIF2B3
EIF3M
EIF4A1
EIF4B
EIF4E2
EIF4E3
EIF4EBP2
EIF4G1
EIF4G2
EIF5
EIF5AL1
ELAVL1
ELAVL4
ELF3
ELK3
ELL2
ELMSAN1
ELOVL2
ELOVL6
ELP3
EMB
EMP2
EMR2
ENO1
ENO4
ENOX1
ENOX2
ENPP1
ENPP5
ENTPD1
ENTPD7
EOGT
EOMES
EPB41
EPB41L1
EPB41L2
EPB41L3
EPB41L4A
EPG5
EPHA4
EPHA5
EPHA7
EPHB1
EPM2AIP1
EPN3
EPS8
EPS8L2
EPSTI1
ERAL1
ERBB2IP
ERBB3
ERC1
ERC2
ERCC5
ERCC6
ERI2
ERLIN2
ERMAP
ERO1L
ESCO1
ESPL1
ESR1
ESR2
ETF1
ETS1
ETV1
ETV3
EVC
EVC2
EVI5
EXD3
EXO1
EXOC1
EXOC3L4
EXOC4
EXOC5
EXOG
EXOSC10
EXOSC3
EXPH5
EYS
EZH1
EZH2
F11
F13A1
F2R
F2RL1
FAHD2A
FAIM2
FAM107B
FAM118B
FAM122B
FAM124B
FAM133B
FAM134A
FAM134B
FAM135A
FAM13B
FAM13C
FAM153C
FAM161A
FAM162B
FAM169B
FAM171B
FAM172A
FAM174A
FAM175B
FAM177B
FAM178A
FAM186B
FAM193A
FAM193B
FAM19A5
FAM203B
FAM205B
FAM20B
FAM210A
FAM212B
FAM216B
FAM217A
FAM217B
FAM221B
FAM222B
FAM22F
FAM23B
FAM26D
FAM26E
FAM35A
FAM47E-STBD1
FAM53A
FAM65C
FAM69A
FAM83A
FAM84A
FAM91A1
FAM92A1
FAN1
FANCD2
FAR1
FARSB
FAS
FASTKD3
FAT1
FAT3
FBN3
FBXL13
FBXL16
FBXL5
FBXO15
FBXO27
FBXO32
FBXO4
FBXO40
FBXO41
FBXO42
FBXO45
FBXO46
FBXO47
FBXW11
FCAMR
FCHO2
FCRL1
FDXACB1
FER
FER1L6
FEZF1
FFAR2
FGD2
FGD3
FGD5
FGF1
FGF18
FGF2
FGF9
FHAD1
FHL1
FHOD1
FIGN
FIP1L1
FKBP14
FKBP15
FKTN
FLAD1
FLG2
FLI1
FLII
FLT1
FLT3
FLYWCH2
FMN1
FMN2
FMNL2
FMNL3
FN3KRP
FNBP1L
FNDC3B
FNDC5
FNIP2
FNTA
FOSL1
FOSL2
FOXN2
FOXN3
FOXP2
FOXR1
FPGT-TNNI3K
FRMD3
FRMD4B
FRMD7
FRMPD3
FRMPD4
FRYL
FSCB
FSD1L
FSD2
FSTL1
FTO
FUCA2
FUK
FUNDC1
FUNDC2
FUT1
FUT10
FUT4
FUT8
FXR1
FXYD6
FYB
FYCO1
FYN
FYTTD1
FZD3
FZD5
FZD6
FZR1
G3BP1
G3BP2
GAB1
GAB3
GABARAPL1
GABPB1
GABRA4
GABRB3
GABRE
GABRG3
GAGE1
GALC
GALK2
GALM
GALNT14
GALNT16
GALNT4
GALNT5
GALNT7
GALNT8
GALNTL5
GALNTL6
GALT
GAN
GART
GAS7
GAS8
GATAD2B
GATM
GBF1
GBP3
GBP4
GBP5
GCA
GCC2
GCFC2
GCLM
GCN1L1
GCNT1
GCNT4
GCOM1
GDNF
GDPD5
GFM1
GFRA1
GGA3
GHR
GIGYF1
GIN1
GINS1
GJA9-MYCBP
GJB2
GK5
GKN2
GLCE
GLG1
GLI2
GLIPR1
GLO1
GLRB
GLS
GLTSCR1L
GLUL
GLYATL2
GMEB1
GMPPB
GNA14
GNAI1
GNAI2
GNAQ
GNAZ
GNL1
GNL3
GNLY
GNPDA1
GNPTAB
GOLGA1
GOLGA3
GOLGA4
GOLGA6L2
GOLGB1
GOLPH3L
GOLT1B
GOPC
GOSR1
GOSR2
GOT2
GPANK1
GPATCH2L
GPATCH4
GPATCH8
GPC5
GPD2
GPN3
GPNMB
GPR111
GPR126
GPR156
GPR158
GPR180
GPR19
GPR26
GPR27
GPR3
GPR64
GPR82
GPR83
GPR85
GPR98
GPRASP1
GPRIN3
GPT2
GRAMD1B
GRAP2
GREB1
GREB1L
GREM1
GRIA3
GRID2
GRIK3
GRIN2B
GRIN3A
GRK4
GRK6
GRK7
GRM1
GRPR
GRSF1
GSE1
GSPT1
GSTA1
GSTM2
GSTM4
GSTM5
GTDC1
GTF2A1
GTF2H2
GTF2I
GTF3C4
GTPBP6
GTSF1
GULP1
GXYLT1
H2AFY
H2AFZ
H6PD
HACE1
HADH
HAPLN1
HAT1
HAUS1
HAUS2
HAUS6
HAVCR2
HBS1L
HCFC2
HDAC2
HDAC4
HDAC7
HDDC2
HDHD2
HDX
HEATR1
HEATR2
HEATR4
HEATR5B
HECTD4
HELQ
HELZ
HEPACAM
HEPH
HEPHL1
HEPN1
HERC1
HERC2
HERC4
HERC5
HEXIM1
HFM1
HGSNAT
HHAT
HHIPL1
HHLA1
HHLA3
HIBADH
HID1
HIF1A
HIP1
HIPK1
HIPK2
HIPK3
HIRIP3
HIST1H2BK
HIST2H3A
HIST2H3C
HIVEP2
HLF
HLTF
HMBS
HMG20A
HMGA2
HMGCL
HMGN1
HMGXB4
HMHA1
HN1
HNF4G
HNRNPA0
HNRNPA1
HNRNPA2B1
HNRNPDL
HNRNPU
HOMER1
HOPX
HORMAD2
HOXA1
HOXA5
HOXB4
HOXC12
HOXD12
HP1BP3
HPCAL1
HPR
HPRT1
HPS3
HPS5
HRCT1
HRK
HS1BP3
HS3ST2
HS3ST4
HSCB
HSDL1
HSH2D
HSP90AA1
HSP90B1
HSPA4
HSPA4L
HSPA5
HSPB2
HTR4
HUNK
HVCN1
HYDIN
HYOU1
IBTK
ICE2
ICK
ID4
IDE
IDH1
IDS
IFIT1
IFIT2
IFIT3
IFITM10
IFNA14
IFNA16
IFNA17
IFNAR2
IFT122
IFT20
IFT57
IFT80
IFT81
IGF1
IGF1R
IGF2-AS
IGF2BP1
IGF2BP2
IGF2R
IGHMBP2
IGSF10
IGSF22
IKBKAP
IKZF1
IKZF2
IKZF5
IL10
IL10RA
IL17F
IL17RB
IL18BP
IL1A
IL21R
IL2RA
IL2RB
IL31RA
IL36G
IL36RN
ILK
IMMT
IMPAD1
IMPDH1
IMPG2
INF2
ING4
ING5
INHBA
INPP4A
INPP5D
INPP5F
INSL4
INSR
INTS2
INTS4
INTS6
INTU
IPCEF1
IPO11
IPO5
IPP
IQCB1
IQCC
IQCE
IQCF1
IQGAP1
IQGAP2
IQSEC1
IRAK1
IRAK2
IREB2
IRF4
IRF5
IRF7
IRX6
ISG20L2
ISM2
ISY1
ITFG2
ITGA2B
ITGA3
ITGA5
ITGA8
ITGB2
ITGB3
ITK
ITM2C
ITPR1
ITPR2
ITPRIP
ITPRIPL2
ITSN1
IWS1
IYD
JADE1
JAGN1
JAK3
JAKMIP2
JAM3
JMJD1C
JMY
JPH1
JPH4
KANK2
KANK4
KANSL1
KANSL2
KAT2A
KAT6A
KAT7
KATNAL1
KBTBD12
KBTBD13
KCNA1
KCNAB3
KCNC1
KCNC2
KCNC3
KCND1
KCNE3
KCNE4
KCNG3
KCNH6
KCNH7
KCNJ10
KCNJ14
KCNJ16
KCNJ5
KCNK1
KCNK10
KCNK2
KCNK3
KCNMB4
KCNN1
KCNQ5
KCNT1
KCNV1
KCTD13
KCTD19
KDF1
KDM1A
KDM1B
KDM2A
KDM2B
KDM3A
KDM3B
KDM4B
KDM4C
KDM5A
KDM7A
KDSR
KIAA0040
KIAA0100
KIAA0226
KIAA0226L
KIAA0232
KIAA0247
KIAA0368
KIAA0408
KIAA0513
KIAA0753
KIAA0895
KIAA0907
KIAA1024
KIAA1033
KIAA1045
KIAA1147
KIAA1191
KIAA1210
KIAA1211
KIAA1211L
KIAA1217
KIAA1324L
KIAA1407
KIAA1429
KIAA1456
KIAA1462
KIAA1549L
KIAA1551
KIAA1586
KIAA1598
KIAA1614
KIAA1671
KIAA1731
KIAA1958
KIAA2018
KIAA2022
KIAA2026
KIDINS220
KIF13A
KIF15
KIF1C
KIF20B
KIF23
KIF27
KIF2A
KIF2B
KIF3A
KIF3B
KIF3C
KIF5A
KIF5C
KIF6
KIF9
KIRREL
KIT
KLC1
KLC4
KLF10
KLF12
KLF6
KLF8
KLHDC1
KLHDC4
KLHDC7A
KLHL11
KLHL13
KLHL18
KLHL2
KLHL26
KLHL29
KLHL3
KLHL4
KLHL6
KLHL8
KLK10
KLK2
KMO
KMT2A
KMT2C
KMT2D
KMT2E
KNG1
KNOP1
KNSTRN
KNTC1
KPNA1
KPNA3
KPNA4
KPNA5
KPNA7
KRBA2
KREMEN2
KRR1
KRT222
KRT23
KRT4
KRT72
KRT76
KRTAP11-1
KRTAP2-1
KRTAP3-3
KSR1
KSR2
KTN1
KY
L3MBTL2
LA16c-431H6.6
LACRT
LALBA
LAMTOR3
LANCL2
LANCL3
LARP1B
LARP4
LARP7
LASP1
LATS1
LAX1
LAYN
LCMT1
LCOR
LCORL
LCP1
LDLRAD2
LDLRAD4
LECT1
LEF1
LEMD2
LEMD3
LENG8
LGI2
LGMN
LGR4
LGR5
LGR6
LHFPL2
LHX4
LIFR
LILRB4
LIMCH1
LIMK1
LIMK2
LIN7A
LINC00619
LIPG
LL0XNC01-19D8.1
LMAN2L
LMBR1
LMLN
LMNB1
LMO2
LMO4
LMO7
LMOD2
LMX1A
LMX1B
LOH12CR1
LONP1
LONP2
LONRF2
LOR
LPAR3
LPCAT1
LPGAT1
LPIN1
LPIN2
LPO
LPP
LPPR1
LPXN
LRAT
LRBA
LRCH3
LRIT3
LRP11
LRP1B
LRP4
LRP6
LRPPRC
LRRC10B
LRRC16A
LRRC17
LRRC31
LRRC38
LRRC4
LRRC46
LRRC49
LRRC55
LRRC58
LRRC6
LRRC69
LRRC74
LRRK2
LRRN1
LRRTM2
LRRTM3
LRTOMT
LSG1
LSM8
LUC7L
LUM
LURAP1L
LUZP1
LY75
LY86
LYNX1
LYPD5
LYPLA2
LYRM2
LYRM9
LYSMD1
LYST
LZTS1
MAATS1
MAB21L2
MACF1
MAGEB2
MAGED4
MAGEL2
MAGI1
MAGI3
MAGOHB
MAN1A1
MAN2A1
MAN2B2
MANEA
MANF
MAP1A
MAP1B
MAP2K3
MAP3K1
MAP3K12
MAP3K4
MAP3K7
MAP3K8
MAP3K9
MAP4K2
MAP4K3
MAP6D1
MAP7
MAP7D2
MAPK1
MAPK8
MAPK9
MAPT
MARCKS
MARK1
MARK3
MARS
MASP2
MAST4
MAT1A
MATN1
MAX
MB21D1
MBD1
MBD4
MBD5
MBLAC2
MBNL2
MBOAT1
MBP
MC2R
MCAT
MCCC1
MCF2L
MCFD2
MCL1
MCM3
MCM5
MCM7
MCMBP
MCTP2
MDGA2
MDM1
MDM2
MEAF6
MECP2
MED1
MED14
MED22
MED24
MED26
MEF2A
MEF2C
MEF2D
MEGF8
MEIS1
MELK
MEST
METAP1D
METTL10
[truncated: 2,032 more rows]

## Sheet: miR-1253 Summary
II. DIANA microT predicted targets	III. Predicted targets differentially-expressed in PMBCs	IV. Predicted targets within IPA* genes sets and differentially-expressed in PBMCs
MARCH1	BTBD7	BTBD7
MARCH3	SLFN5	SLFN5
MARCH4	BMPR2	BMPR2
MARCH6	CDK6	CDK6
MARCH8	NR3C1	NR3C1
SEPT1	PPP3R1	PPP3R1
SEPT3	NFAT5	NFAT5
SEPT6	MFHAS1	MFHAS1
SEPT7	RAB10	RAB10
SEPT11	ZFHX3	ZFHX3
SEPT14	PRKCB	PRKCB
A2ML1	BCAT1	BCAT1
AAMP	CDK5R1	CDK5R1
AASDH	IDS	IDS
ABCB10	KIAA1147	KIAA1147
ABCB5	GMEB1	GMEB1
ABCC12	CCDC50	CCDC50
ABCC2	ATXN1	ATXN1
ABCC4	TFRC	TFRC
ABCC5	CEP68	CEP68
ABCC6	POLA1	POLA1
ABCC8	ACLY	ACLY
ABCC9	PTPN22	PTPN22
ABCF1	BAK1	BAK1
ABCG1	AQP9	AQP9
ABCG2	SCD	SCD
ABCG4	DICER1	DICER1
ABHD12B	MBP	MBP
ABHD14A-ACY1	BMF	BMF
ABHD14B	FBXO32	FBXO32
ABHD16A	FNDC3B	FNDC3B
ABHD17A	SEC62	SEC62
ABHD2	BMI1	BMI1
ABI1	SYNCRIP	SYNCRIP
ABL1	OCRL	OCRL
ABL2	TGFBRAP1	TGFBRAP1
ABLIM2	ACVR1	ACVR1
ABLIM3	UBE2H	UBE2H
ABTB1	RSU1	RSU1
AC005754.1	ATF6	ATF6
AC007308.1	EPB41	EPB41
AC008537.2	FBXL5	FBXL5
AC009113.1	RAD23B	RAD23B
AC009237.1	TSC22D3	TSC22D3
AC009365.3	RELA	RELA
AC010336.2	TAP2	TAP2
AC010547.9	MYNN	MYNN
AC011450.1	GRSF1	GRSF1
AC011497.1	RHOA	RHOA
AC015804.1	PARP1	PARP1
AC020907.1	NCSTN	NCSTN
AC022498.1	ABCB10	ABCB10
AC023632.1	CHD4	CHD4
AC024592.12	ACSL1	ACSL1
AC063977.1	PTGER4	PTGER4
AC073610.1	SOCS2	SOCS2
AC079612.1	MSN	MSN
AC087289.1	ATL3	ATL3
AC091435.1	PTEN	PTEN
AC092535.1	CPD	CPD
AC105020.1	UBE2D3	UBE2D3
AC110373.1	TOPBP1	TOPBP1
AC117834.1	OSBPL11	OSBPL11
AC130352.1	TGFBR3	TGFBR3
AC139100.2	SERINC3	SERINC3
ACKR3	FAM49A	FAM49A
ACLY	RAB27A	RAB27A
ACO1	CASC3	CASC3
ACOT11	ZNF800	ZNF800
ACOT13	SYNJ1	SYNJ1
ACPP	BRWD1	BRWD1
ACRV1	NETO2	NETO2
ACSL1	TACC1	TACC1
ACSL3	USP48	USP48
ACSL4	TMEM97	TMEM97
ACSM4	AKAP13	AKAP13
ACSS2	TMED5	TMED5
ACSS3	FHIT	FHIT
ACTA1	FAF1	FAF1
ACTBL2	DPP4	DPP4
ACTC1	PBX3	PBX3
ACTG2	ACO1	ACO1
ACTR10	PDE12	PDE12
ACTR1A	UBE2N	UBE2N
ACTR3C	SYVN1	SYVN1
ACVR1	MFN2	MFN2
ACVRL1	RPS24	RPS24
ADAM11	FCGR2B	FCGR2B
ADAM12	PRMT3	PRMT3
ADAM19	TMEM127	TMEM127
ADAM23	CSF1R	CSF1R
ADAM30	TREM1	TREM1
ADAMTS12	CMTM7	CMTM7
ADAMTS13	ARL8B	ARL8B
ADAMTS14	STAU1	STAU1
ADAMTS18	SSBP2	SSBP2
ADAMTS20	PPP2CA	PPP2CA
ADAMTS3	C9orf72	C9orf72
ADAMTS6	KLF13	KLF13
ADAMTSL3	RUFY3	RUFY3
ADAT1	BCL6	BCL6
ADAT2	FKBP1A	FKBP1A
ADCK1	IL11RA	IL11RA
ADCY1	GTF3C3	GTF3C3
ADCY10	SET	SET
ADCY4	RFTN1	RFTN1
ADCY5	RRP15	RRP15
ADCY9	SPARC	SPARC
ADCYAP1	FRAT1	FRAT1
ADCYAP1R1	SLAMF6	SLAMF6
ADD2	ABCC4	ABCC4
ADGB	TNS3	TNS3
ADH6	CHSY1	CHSY1
ADIPOQ	DPYSL2	DPYSL2
ADIPOR2	NLRP1	NLRP1
ADNP	MIER1	MIER1
ADPGK	TRAK2	TRAK2
ADPRM	PPARD	PPARD
ADTRP	FLNA	FLNA
AEN	MAFG	MAFG
AFAP1	FAU	FAU
AFF1	MS4A7	MS4A7
AFF2	DUSP14	DUSP14
AGAP1	MAN2C1	MAN2C1
AGBL3	MARK2	MARK2
AGBL4	SELPLG	SELPLG
AGMO	DTX3	DTX3
AGO1	CD226	CD226
AGO2	DCUN1D5	DCUN1D5
AGO4	POLR3B	POLR3B
AGPAT3	GBP2	GBP2
AGPAT5	TRAF5	TRAF5
AGPAT6	CLCN6	CLCN6
AGPS	SLAMF7	SLAMF7
AHCYL1	PRNP	PRNP
AHCYL2	ZNF532	ZNF532
AHI1	M6PR	M6PR
AHRR	ATF6B	ATF6B
AHSA1	HSPE1	HSPE1
AICDA	PHF1	PHF1
AIF1L	MKL1	MKL1
AIFM3	SLC4A2	SLC4A2
AIM1	UBE2V1	UBE2V1
AK5	PSME2	PSME2
AKAP1	SMPD1	SMPD1
AKAP10	MTHFR	MTHFR
AKAP11	DDX17	DDX17
AKAP13	APRT	APRT
AKAP6	PIM1	PIM1
AKAP9	SNX3	SNX3
AKNAD1	SMAD7	SMAD7
AKT3	VPS37C	VPS37C
AL033381.1	BTK	BTK
AL078633.1	BANK1	BANK1
AL079342.1	CD86	CD86
AL121758.1	RALB	RALB
AL136531.1	FCER1G	FCER1G
AL137003.1	RXRA	RXRA
AL138831.1	DYRK2
AL353791.1	USP9X
AL356356.1	UBN2
AL953854.2	DIP2B
ALDH16A1	MYO5A
ALDH1A2	MAPK1
ALDH1A3	PTPN4
ALDH5A1	ATRX
ALDH7A1	AGPS
ALDOC	SLC35A5
ALG10	TRIM33
ALG10B	CCDC90B
ALG14	C18orf25
ALG3	PCNX
ALG5	NIPA1
ALG9	LPP
ALKBH1	NUFIP2
ALOXE3	PSME4
ALPK1	ETF1
ALPK3	TMOD2
ALS2	IMPAD1
ALS2CL	ZYG11B
AMDHD1	LCOR
AMDHD2	ANTXR2
AMER1	MTMR9
AMER2	PAQR3
AMIGO2	CEP78
AMMECR1L	ABHD2
AMOT	PLAGL2
AMOTL1	FAM122B
AMPD2	G3BP1
AMPH	TNPO1
ANAPC1	HIPK2
ANAPC13	CBX5
ANAPC16	VKORC1L1
ANAPC4	COBLL1
ANAPC5	IBTK
ANGEL1	JMJD1C
ANGPT1	DCUN1D1
ANGPT2	ZNF746
ANK2	RTTN
ANK3	XPO4
ANKFY1	SMAD5
ANKH	TFAM
ANKRD11	ERLIN2
ANKRD18B	CEP192
ANKRD26	C6orf106
ANKRD28	PAK2
ANKRD30B	SSR1
ANKRD30BL	MYBL1
ANKRD32	SNX27
ANKRD34C	SPPL3
ANKRD36C	BRPF3
ANKRD40	SNX13
ANKRD46	REPS2
ANKRD49	SNX1
ANKRD50	CPOX
ANKRD52	ZRANB2
ANKRD66	ATP2B1
ANKS1A	UPF2
ANKS6	INPP4A
ANLN	PPP1CC
ANO1	ZFP36L1
ANO5	KIAA1033
ANO6	KPNA4
ANTXR2	RAB11A
ANXA3	EIF4G1
ANXA8	LMBR1
ANXA8L1	SNX14
ANXA8L2	RIMS3
AP000769.1	SON
AP000783.1	TMEM41B
AP001652.1	ANAPC13
AP003774.4	PCNP
AP1G1	RNF20
AP2B1	RAD51AP1
AP3B1	NCOA1
AP3B2	OSBPL9
AP3D1	SNX4
AP3M1	TMEM66
AP3M2	PARP9
AP3S2	TLE4
APBB2	FAM175B
APBB3	MLEC
APC	PRPF40A
APC2	C10orf32
APEH	TUBGCP6
APEX2	UBE2Z
APH1B	CYTH1
API5	SRRM2
APLN	PA2G4
APOBEC3A	ATG9A
APOBEC3B	TTC17
APOBEC4	GPN3
APOLD1	TSPAN18
APP	HDHD2
APRT	PRCP
AQP1	NIN
AQP11	ZFP91
AQP2	IQGAP2
AQP4	SLK
AQP9	USP38
AQPEP	CUL4B
AQR	FAM13B
AR	ANKS1A
ARCN1	TUBGCP5
AREL1	NCOA7
ARF3	FOXN2
ARHGAP1	UFM1
ARHGAP11A	HCFC2
ARHGAP12	SUCLG2
ARHGAP15	DPY19L1
ARHGAP18	C3orf14
ARHGAP19	NUCKS1
ARHGAP20	EBF1
ARHGAP26	SPAG9
ARHGAP29	CCNG2
ARHGAP31	NME6
ARHGAP32	ABI1
ARHGAP36	SAR1A
ARHGAP39	DENR
ARHGAP42	RARS
ARHGAP9	PSME3
ARHGEF10	VAMP4
ARHGEF11	UBQLN2
ARHGEF12	LYRM2
ARHGEF15	LANCL2
ARHGEF17	PPM1D
ARHGEF26	RASSF2
ARHGEF33	ARSB
ARHGEF38	EMR2
ARHGEF39	KIAA0513
ARHGEF5	DDX11
ARHGEF6	ZNF276
ARHGEF9	ANKRD11
ARID1A	ALS2
ARID1B	MKRN1
ARID2	MAX
ARID3A	IGF2BP2
ARID3B	RAB22A
ARID5A	UBR2
ARIH2	PON2
ARL10	SLC36A4
ARL14EP	ZNF507
ARL15	GSPT1
ARL16	RRAS2
ARL17A	MSH6
ARL4A	RHBDD2
ARL4C	CHCHD5
ARL4D	CAPZA1
ARL5A	EDEM3
ARL8B	PBXIP1
ARMC12	SIRPG
ARMCX3	CDK5RAP3
ARMS2	RAB40B
ARNT2	HERC5
ARNTL	ARHGAP15
ARSB	L3MBTL2
ARSG	CAB39
ART4	POLA2
ASB1	THUMPD1
ASB11	USP42
ASB13	CCDC91
ASB14	ALG5
ASB15	CTSO
ASB2	CCT4
ASCC1	TAF1B
ASCL4	ARID2
ASF1A	SMARCE1
ASGR2	TJP2
ASH1L	KPNA1
ASIC1	SLC25A16
ASIC2	SLFN11
ASPA	NHSL2
ASPHD1	RPL4
ASRGL1	AP2B1
ASTN2	TAZ
ASUN	PHKG2
ASXL2	HS1BP3
ASXL3	LENG8
ASZ1	TOP3A
ATAD1	USP10
ATAD2	EXOSC10
ATAT1	ZCCHC7
ATCAY	MBNL3
ATE1	MTX2
ATF6	SEPT6
ATF6B	RALGPS1
ATF7	VCPIP1
ATG13	RPRD2
ATG14	RPS6KB1
ATG2B	EML4
ATG3	VPS41
ATG7	SPCS3
ATG9A	CSNK1G1
ATL3	FOXP1
ATM	B4GALT5
ATOH8	AP3B1
ATP10A	SHFM1
ATP13A4	FBXW7
ATP1A3	UBE4A
ATP1B2	DIAPH2
ATP1B3	ELOVL5
ATP2A2	TMEM170B
ATP2B1	SLC38A2
ATP2B2	PLEK
ATP5G1	FEM1C
ATP5G2	MGAT4A
ATP5SL	RAB3IP
ATP6AP1	DGKA
ATP6V0B	ACSL3
ATP6V1B2	STAMBP
ATP6V1F	SYT11
ATP6V1G2	ST13
ATP6V1G2-DDX39B	VAMP7
ATP7A	SEPT11
ATP8A1	POU2F2
ATP8A2	STK10
ATP8B1	GANAB
ATP8B2	TMED7
ATP8B4	AKAP11
ATP9A	CHPT1
ATP9B	RPS23
ATPAF2	CHST15
ATR	FAM73B
ATRX	MEX3C
ATXN1	NBPF20
ATXN10	POFUT1
ATXN1L	GMPR2
ATXN2L	MMS19
ATXN3	TSHZ3
ATXN3L	SCAMP2
ATXN7L1	ERICH1
AUNIP	TLK1
AVL9	HECA
AWAT2	NBPF10
AXL	SDAD1
B3GNT4	TCF12
B4GALT4	COG6
B4GALT5	SNAPC3
B4GALT6	ZNF75A
BAAT	PTAR1
BACH1	FAM104A
BACH2	ACTR1A
BAG1	SECISBP2L
BAG5	C12orf29
BAHCC1	RAB7A
BAI3	DENND4C
BAIAP2	PREPL
BAIAP2L1	MMGT1
BAK1	KCTD9
BANK1	JOSD1
BASP1	TC2N
BAZ1B	ANKRD28
BAZ2A	E2F3
BBS10	LRRFIP2
BBX	RPA1
BCAP29	LSM3
BCAS1	SEPT7
BCAS4	RFX7
BCAT1	SH2D1B
BCL10	WDFY1
BCL11B	FCHSD2
BCL2L14	MTMR6
BCL6	MBNL1
BCL6B	PTPN12
BCL7A	CLCN3
BCL9	TMCO1
BCL9L	KIR2DL4
BCLAF1	TRAF3IP3
BCOR	FAM122A
BCORL1	ENSA
BDNF	SEPT1
BECN1	POLR2C
BEND4	NFATC2IP
BEND7	RBM18
BET1	CHD6
BET1L	LRRC57
BICD1	LAS1L
BICD2	SCMH1
BIRC5	RAB9A
BLM	CRTAP
BLOC1S1	SUMO3
BLOC1S1	YARS
BLOC1S2	PIAS2
BLOC1S5-TXNDC5	ACTR10
BLOC1S5-TXNDC5	FAM84B
BLVRA	HEATR6
BMF	ZMYM1
BMI1	MRPL19
BMP1	TMEM126B
BMP3	ZDHHC23
BMP5	FAM53C
BMPR2	EIF1AX
BMX	SLC35A1
BNC2	RAB11FIP5
BOD1L1	OSBPL1A
BPHL	NUP155
BPIFB2	VNN1
BPY2	EEF2K
BRAF	PTTG1IP
BRCA1	EDF1
BRCC3	TMEM184B
BRD4	NDUFB2
BRD8	AAMP
BRF1	HERPUD2
BRPF1	FECH
BRPF3	ATP1B3
BRWD1	NT5C2
BRWD3	RAB8B
BSN	KLRF1
BTAF1	SH3YL1
BTBD11	FBXO11
BTBD7	TMEM167A
BTBD9	SPRY1
BTG1	SERBP1
BTG2	GP6
BTK	NDEL1
BTN2A2	LPPR2
BTNL8	PPIE
BTRC	BRF1
BUB3	ALG9
BZRAP1	SNTB2
C10orf105	FBXO28
C10orf12	MSI2
C10orf128	DCUN1D4
C10orf2	ATAD1
C10orf25	ZNF621
C10orf32	SEL1L3
C10orf54	CCDC6
C10orf67	NCOA6
C10orf76	DCP2
C10orf90	FOXJ3
C10orf95	LILRB2
C11orf16	MLLT10
C11orf44	CHMP2B
C11orf45	RPS6KA2
C11orf58	PNKD
C11orf88	XRN1
C11orf92	VAT1
C12orf29	HIAT1
C12orf36	EFR3A
C12orf4	CDCA7
C12orf40	FAM102B
C12orf42	RAPGEF2
C12orf49	FAM46C
C12orf66	ATP8B4
C12orf79	RNF19A
C14orf132	ANKRD46
C14orf159	OGFOD1
C14orf37	TRAM2
C15orf27	CEP63
C15orf57	MRPL42
C16orf45	FAM49B
C16orf47	DCTN3
C16orf52	CCT5
C16orf72	KHDRBS1
C16orf87	SLC35E3
C17orf50	SF3B3
C17orf51	KCNH8
C17orf66	FOXJ2
C17orf75	CENPN
C17orf78	ADNP
C18orf25	SLC38A9
C18orf63	PRRC1
C19orf47	MAP2K1
C19orf54	PSMF1
C1orf105	CBR4
C1orf115	APH1B
C1orf141	PIM2
C1orf147	CCDC93
C1orf180	RNF38
C1orf194	PAPSS2
C1orf200	ZNF641
C1orf21	BET1L
C1orf213	ZADH2
C1orf216	ATP6V0B
C1orf226	ATP5G2
C1orf68	SLC15A4
C1orf86	PDPK1
C1orf87	DOCK11
C1orf95	PJA2
C1orf98	CRYZ
C1QC	CANX
C1QTNF4	PTPRE
C1QTNF6	TMEM194A
C1QTNF7	CTDSPL
C1RL	BICD2
C20orf166	PRICKLE4
C20orf194	SOX4
C20orf197	DHRS12
C20orf85	RAB43
C21orf128	SUV39H1
C21orf67	SNAP47
C21orf90	INTS9
C21orf91	PSMA2
C22orf39	MTMR3
C2CD2L	ATXN2L
C2CD3	MRPL21
C2orf16	CYB561D1
C2orf43	BCL9L
C2orf44	C1orf86
C2orf54	LSM12
C2orf66	SCNM1
C2orf76	RPS4X
C2orf88	PREX1
C3orf14	CAMK2N1
C3orf17	HABP4
C3orf27	HIATL1
C3orf36	DIP2A
C3orf56	CKAP2
C3orf62	RAB2B
C3orf67	NSUN3
C3orf70	KLHL20
C3orf80	MRPS36
C4BPB	PRKAA1
C4orf17	LANCL1
C4orf22	COG2
C4orf29	NEK1
C4orf32	TBCE
C4orf45	EEPD1
C4orf46	GNA13
C4orf47	PMPCB
C5AR1	FAM179B
C5orf45	ZMPSTE24
C5orf49	GCLC
C5orf51	SURF4
C5orf56	NUDCD3
C5orf60	NFIC
C5orf63	TBC1D10B
C5orf66	UHRF1BP1
C6orf106	SLC4A7
C6orf203	SLC30A1
C7	PTS
C7orf60	CPNE8
C7orf73	MTMR10
C8orf17	D2HGDH
C8orf22	GPA33
C8orf33	PTRH1
C8orf34	AHSA1
C8orf4	THOC3
C8orf58	WDR81
C8orf74	CDC42SE1
C8orf88	LETMD1
C9	CNPY4
C9orf135	DGCR14
C9orf171	MAD1L1
C9orf174	LDLRAP1
C9orf72	HAX1
CA1	DHRS3
CA10	MRPS2
CA12	MMAA
CA7	TMEM185B
CAAP1	CSTF2
CAB39	WDR12
CABLES1	RRAGB
CABP5	BTN2A2
CACNA1E	RSPH3
CACNA2D3	IMPA1
CACNB2	TMEM165
CACNB4	ANAPC4
CACNG4	SERINC1
CACUL1	EMP1
CADM1	PAF1
CADM2	FAM89A
CADM3	DBN1
CADPS	TMEM183A
CADPS2	EPRS
CALB2	VDAC3
CALCRL	ZBTB2
CALD1	ZNF22
CALM1	CCNYL1
CALM3	GAPVD1
CALR	TINF2
CAMK1D	HACL1
CAMK2D	SPIN4
CAMK2N1	CCT3
CAMKK2	PDZD8
CAMKV	RBBP4
CAMTA2	LYRM5
CANX	TMEM206
CAP1	UCHL5
CAPN14	HSD17B12
CAPN5	COX10
CAPN8	TBC1D9B
CAPN9	RALBP1
CAPNS1	UBXN4
CAPRIN2	COCH
CAPSL	DEGS1
CAPZA1	TMEM55A
CARD10	EIF4A2
CARD8	C19orf54
CARF	EXT2
CASC1	RP2
CASC3	CNOT8
CASK	RNF26
CATSPER2	SHISA5
CATSPERG	RBM22
CAV2	POLR3A
CBFA2T2	PATE2
CBFA2T3	TMEM176B
CBL	PLGLB1
CBLB	ABHD14B
CBR4	PABPC1
CBX5	NDUFB11
CBX8	SIRT2
CCBE1	MSL3
CCDC102A	PABPN1
CCDC108	CORO7
CCDC122	HAPLN3
CCDC126	OGDH
CCDC135	TMEM109
CCDC138	SSR2
CCDC14	U2AF2
CCDC141	RNASEK
CCDC149	PMF1
CCDC15	MADD
CCDC23	DNAJC4
CCDC30	PLAC8
CCDC36	RPS21
CCDC50	WASF2
CCDC6	MLF2
CCDC62	NOMO1
CCDC64	VPS18
CCDC66	ZBTB4
CCDC68	VPS25
CCDC88A	PIGP
CCDC89	USP5
CCDC90B	ZNF692
CCDC91	TUBGCP2
CCDC93	TM9SF1
CCL28	ZNF385A
CCL4	SVIL
CCL4L1	SAP30BP
CCL4L2	TPD52L2
CCND2	TMLHE
CCNG2	ARHGAP9
CCNL2	FAM21A
CCNY	DIRC2
CCNYL1	CDK2AP1
CCP110	SLC25A19
CCR3	BTAF1
CCR4	ACSL4
CCSAP	TSC22D1
CCSER2	SDHD
CCT3	FHL2
CCT4	RNF141
CCT5	SNX11
CD109	ATP9A
CD163	MYADM
CD177	TAGLN2
CD1A	SFMBT2
CD1C
CD200
CD207
CD209
CD22
CD226
CD247
CD248
CD276
CD300E
CD300LG
CD3E
CD4
CD40LG
CD47
CD53
CD59
CD84
CD86
CD93
CDC14A
CDC14B
CDC20B
CDC25C
CDC27
CDC42BPA
CDC42EP3
CDC42SE1
CDC73
CDCA7
CDCA7L
CDH24
CDH6
CDH7
CDHR3
CDHR5
CDIPT
CDK10
CDK12
CDK13
CDK14
CDK17
CDK18
CDK19
CDK2
CDK2AP1
CDK2AP2
CDK5R1
CDK5RAP2
CDK5RAP3
CDK6
CDKN2AIP
CDON
CDR2
CDS1
CDS2
CDSN
CDX1
CDX2
CEACAM1
CEACAM7
CEBPG
CEBPZOS
CECR1
CECR6
CELF1
CELF2
CELF2-AS1
CENPN
CENPP
CEP120
CEP128
CEP152
CEP164
CEP192
CEP350
CEP41
CEP63
CEP68
CEP72
CEP78
CEP85
CEP97
CEPT1
CERS2
CERS3
CERS6
CES1
CETN2
CFLAR
CGB1
CHAC1
CHAMP1
CHCHD5
CHD2
CHD4
CHD6
CHFR
CHGA
CHIC1
CHKB-CPT1B
CHL1
CHMP1B
CHMP2B
CHMP4A
CHMP7
CHN1
CHODL
CHP1
CHPF
CHPT1
CHRD
CHRDL1
CHRM2
CHRM3
CHRNA1
CHRNA10
CHRNA2
CHRNA7
CHRNB1
CHRNB2
CHST15
CHSY1
CHTF8
CHTOP
CIITA
CILP2
CIRBP
CISD3
CKAP2
CKAP4
CKAP5
CKB
CKS2
CLASP2
CLCN2
CLCN3
CLCN4
CLCN5
CLCN6
CLDN18
CLDN2
CLDN9
CLEC1A
CLEC1B
CLEC4E
CLEC6A
CLIC5
CLIC6
CLINT1
CLK4
CLLU1
CLN5
CLOCK
CLSTN3
CLUAP1
CMAHP
CMKLR1
CMPK2
CMTM7
CNDP1
CNDP2
CNOT10
CNOT6
CNOT6L
CNOT8
CNPPD1
CNPY4
CNR2
CNTF
CNTLN
CNTN3
CNTN5
CNTN6
CNTNAP3
CNTNAP3B
CNTNAP4
CNTNAP5
CNTROB
COBLL1
COCH
COG2
COG5
COG6
COIL
COL11A1
COL14A1
COL17A1
COL1A1
COL22A1
COL3A1
COL4A3
COL4A4
COL4A6
COL8A1
COL9A2
COMMD10
COMMD7
COPA
COPS2
COQ5
CORIN
CORO7
COX10
COX11
CPA3
CPD
CPEB2
CPEB4
CPLX1
CPM
CPNE8
CPOX
CPSF6
CR381653.1
CRAMP1L
CRB1
CRBN
CRCP
CREB3L2
CREB5
CREBL2
CREBZF
CRELD1
CRISP3
CRTAP
CRX
CRY2
CRYAA
CRYAB
CRYZ
CSAD
CSF1
CSF1R
CSF2RB
CSGALNACT1
CSH2
CSHL1
CSMD3
CSN3
CSNK1G1
CSNK1G2
CSNK1G3
CSNK2A1
CSNK2A2
CSRNP1
CSRNP2
CSRNP3
CSRP1
CST11
CSTF2
CT62
CTAGE1
CTB-186H2.3
CTBS
CTD-2162K18.4
CTD-2267D19.3
CTDSP1
CTDSPL
CTDSPL2
CTNNA3
CTNND1
CTSC
CTSK
CTSO
CUEDC1
CUL4B
CUTC
CUX1
CWC25
CXCL12
CXCL17
CXCL6
CXCL9
CXCR6
CXorf36
CXorf38
CXXC5
CYB561D1
CYBRD1
CYP11B1
CYP1B1
CYP24A1
CYP26A1
CYP27C1
CYP2C19
CYP2C8
CYP2S1
CYP2U1
CYP3A5
CYP3A7
CYP46A1
CYP4A22
CYP4B1
CYP4F11
CYP51A1
CYP7A1
CYSLTR2
CYTH1
CYTH4
CYTIP
D2HGDH
DAAM2
DAB1
DAB2
DACH2
DACT1
DACT2
DAO
DAZ1
DAZ2
DAZ3
DAZ4
DAZAP2
DAZL
DBN1
DBNL
DBX2
DCAF10
DCAF11
DCAF12
DCAF16
DCAF17
DCAF5
DCAF6
DCAF7
DCAF8
DCBLD1
DCBLD2
DCDC1
DCDC1
DCDC2
DCLRE1B
DCLRE1C
DCP2
DCTN3
DCUN1D1
DCUN1D3
DCUN1D4
DCUN1D5
DCX
DDA1
DDAH1
DDN
DDR1
DDX11
DDX17
DDX21
DDX26B
DDX5
DDX58
DDX6
DEDD2
DEFB118
DEGS1
DENND1B
DENND3
DENND4C
DENR
DEPDC1
DEPTOR
DERL1
DESI1
DESI2
DGCR14
DGKA
DGKE
DGKG
DGKI
DHFR
DHRS1
DHRS12
DHRS3
DHTKD1
DHX30
DHX36
DHX57
DIABLO
DIAPH1
DIAPH2
DICER1
DIDO1
DIO2
DIP2A
DIP2B
DIRAS2
DIRC2
DIS3L2
DISP2
DIXDC1
DKFZP434O1614
DLEU7
DLG2
DLG4
DLGAP2
DLK2
DLL3
DLST
DLX1
DLX3
DLX6
DMBX1
DMD
DMRT2
DMXL1
DMXL2
DNAAF3
DNAH10OS
DNAH14
DNAH3
DNAH8
DNAI1
DNAJB1
DNAJB2
DNAJC27
DNAJC4
DNAJC5
DNAJC9-AS1
DNM3
DNMT3B
DNPEP
DNTTIP2
DOCK11
DOCK2
DOCK3
DOCK4
DOCK5
DOCK8
DOCK9
DOK3
DOK5
DOK6
DOLPP1
DPAGT1
DPCR1
DPF2
DPF3
DPH7
DPP10
DPP4
DPPA4
DPY19L1
DPY30
DPYD
DPYSL2
DPYSL3
DPYSL5
DQX1
DRAM2
DRD5
DRG2
DSC1
DSCAM
DSCAML1
DSCR4
DSG2
DSG3
DSN1
DSP
DST
DTL
DTNA
DTNBP1
DTWD1
DTX3
DTX3L
DTX4
DUOX2
DUOXA1
DUOXA2
DUS2
DUSP14
DUSP16
DUSP19
DUSP3
DUSP6
DVL3
DXO
DYDC2
DYNC2LI1
DYRK2
E2F3
EBF1
EBF2
EBF4
ECE1
ECT2
ECT2L
EDC3
EDEM1
EDEM3
EDF1
EDIL3
EDNRA
EDRF1
EEA1
EEF2K
EEPD1
EFCAB1
EFCAB11
EFCAB2
EFHC2
EFHD1
EFNA5
EFNB3
EFR3A
EFS
EGFL6
EGFL7
EGFLAM
EGFR
EGR3
EHHADH
EI24
EIF1AX
EIF2AK2
EIF2S2
EIF3J
EIF4A2
EIF4E
EIF4E3
EIF4EBP2
EIF4ENIF1
EIF4G1
EIF4H
EIF5A
EIF5AL1
EIF5B
ELAVL4
ELF4
ELFN1
ELK1
ELK4
ELMO2
ELMOD2
ELMOD3
ELMSAN1
ELOVL2
ELOVL5
ELOVL6
ELTD1
EMB
EMCN
EML4
EMP1
EMR1
EMR2
EMR3
EMX2
EN1
EN2
ENAH
ENDOD1
ENDOU
ENOX2
ENPEP
ENPP1
ENPP2
ENPP5
ENSA
ENTPD1
ENTPD7
ENY2
EPB41
EPB41L1
EPB42
EPC2
EPCAM
EPG5
EPHA8
EPHB1
EPHB2
EPHB6
EPPIN-WFDC6
EPRS
EPS8
EPS8L2
EPT1
ERAP1
ERAP2
ERBB2IP
ERBB3
ERBB4
ERC2
ERCC3
ERCC4
ERCC5
ERCC6
ERCC6L2
ERG
ERICH1
ERICH3
ERLIN2
ERMN
ERN2
ESCO1
ESCO2
ESPL1
ESR1
ESRRG
ESYT3
ETAA1
ETF1
ETS1
ETV1
ETV3
ETV3L
ETV4
EXOC2
EXOC3
EXOC5
EXOC6
EXOC8
EXOG
EXOSC10
EXPH5
EXT1
EXT2
EXTL2
EYA2
EYA4
EZH2
F11R
FAAH2
FAF1
FAHD2A
FAIM2
FAM102B
FAM104A
FAM107B
FAM109B
FAM110B
FAM114A1
FAM117B
FAM118A
FAM118B
FAM120AOS
FAM120C
FAM122A
FAM122B
FAM122C
FAM124B
FAM126A
FAM126B
FAM131A
FAM131B
FAM134C
FAM135A
FAM135B
FAM13B
FAM151B
FAM153A
FAM153B
FAM161B
FAM162A
FAM168B
FAM169A
FAM169B
FAM170A
FAM172A
FAM174B
FAM175B
FAM179B
FAM180B
FAM185A
FAM186A
FAM186B
FAM192A
FAM196A
FAM198B
FAM199X
FAM19A2
FAM201A
FAM205B
FAM20B
FAM216B
FAM21A
FAM21B
FAM21C
FAM227A
FAM22F
FAM26E
FAM35A
FAM46A
FAM46C
FAM49A
FAM49B
FAM53A
FAM53B
FAM53C
FAM69A
FAM73B
FAM76A
FAM78B
FAM81A
FAM83A
FAM84A
FAM84B
FAM89A
FAM92A1
FAM98B
FAM9C
FAN1
FANCA
FAP
FAT3
FAU
FBN2
FBXL4
FBXL5
FBXL7
FBXO11
FBXO17
FBXO27
FBXO28
FBXO3
FBXO32
FBXO40
FBXO41
FBXO42
FBXO45
FBXO46
FBXO48
FBXO7
FBXW10
FBXW7
FCER1G
FCGR2B
FCGRT
FCHSD1
FCHSD2
FCRL2
FCRL3
FCRL4
FCRL5
FCRLA
FDXACB1
FECH
FEM1C
FETUB
FGA
FGD2
FGD3
FGD4
FGF10
FGF11
FGF13
FGF2
FGF23
FGF7
FGFBP3
FGFR1
FGFR1OP2
FGFR2
FGL1
FGR
FHDC1
FHIT
FHL2
FHL3
FHOD3
FICD
FIGN
FJX1
FKBP1A
FKBP1B
FKBP1C
FKBP4
FKBP5
FKBP6
FKTN
FLNA
FLT3
FMN1
FMNL2
FMNL3
FMO2
FNDC1
FNDC3B
FNDC5
FNIP2
FOCAD
FOS
FOSL1
FOSL2
FOXD2
FOXE3
FOXF1
FOXJ2
FOXJ3
FOXL2
FOXL2NB
FOXN2
FOXN3
FOXO3
FOXP1
FOXP2
FOXP4
FPGT-TNNI3K
FRA10AC1
FRAS1
FRAT1
FREM2
FRG1B
FRG2
FRG2B
FRG2C
FRMD3
FRMD8
FRMPD3
FRMPD4
FRS2
FRY
FRYL
FRZB
FSBP
FSD1L
FSTL1
FSTL4
FSTL5
FTO
FUCA1
FUCA2
FUNDC2
FUS
FUT10
FXC1
FXYD6
FYB
FYCO1
FZD10
FZD3
FZD4
G3BP1
G6PC
G6PC2
GAB2
GABARAP
GABARAPL1
GABBR1
GABPA
GABPB2
GABRA2
GABRA4
GABRB2
GABRB3
GABRE
GABRG1
GABRG2
GABRQ
GAD1
GAD2
GALNT1
GALNT10
GALNT11
GALNT13
GALNT15
GALNT16
GALNT2
GALP
GANAB
GAPT
GAPVD1
GAREM
GAREML
GART
GAS2
GAS2L3
GAS6
GATA3
GATA6
GATAD2A
GATAD2B
GATSL2
GBP1
GBP2
GBP4
GCA
GCC1
GCC2
GCDH
GCLC
GCM1
GCNT4
GCSAM
GDNF
GDPD5
GEN1
GFOD1
GFPT2
GFRA1
GFRA2
GFRA3
GFRAL
GGNBP2
GHR
GIGYF2
GIMAP4
GIMAP5
GIMAP6
GIPC2
GIT2
GJA9-MYCBP
GJB6
GKAP1
GLDN
GLG1
GLI2
GLI3
GLIS3
GLP1R
GLP2R
GLTSCR1L
GMEB1
GMPR2
GNA13
GNAL
GNAO1
GNAS
GNB1
GNB2L1
GNB5
GNG12
GNL1
GNPDA1
GOLGA1
GOLGA6L4
GOLGA7
GOLGA8F
GOLGB1
GOLPH3L
GOT2
GP6
GPA33
GPAM
GPATCH2
GPATCH2L
GPATCH8
GPBP1
GPC5
GPD1
GPI
GPM6A
GPN1
GPN3
GPR107
GPR110
GPR116
GPR124
GPR137
GPR137C
GPR150
GPR155
GPR156
GPR158
GPR176
GPR179
GPR180
GPR27
GPR37L1
GPR56
GPR61
GPR64
GPR82
GPR83
GPR85
GPR88
GPRASP2
GPRIN3
GPX5
GPX8
GRAMD1B
GRAMD1C
GRAMD2
GRAMD3
GRB10
GRB2
GREB1L
GRID1
GRID2
GRIK1
GRIK3
GRIK4
GRIK5
GRIN1
GRIN2A
GRIN2C
GRIN3A
GRIP1
GRK4
GRK5
GRK6
GRM6
GRM7
GRSF1
GSG1L
GSPT1
GSTA2
GSTM2
GSTM3
GSTM5
GSX1
GTF2E1
GTF3C2
GTF3C3
GTPBP10
GTPBP2
GUCY1A2
GUCY2F
GULP1
GYPE
GZF1
GZMA
H3F3B
HABP4
HACE1
HACL1
HAND1
HAP1
HAPLN1
HAPLN3
HAS2
HAUS6
HAX1
HBS1L
HCFC1
HCFC2
HCN1
HCN3
HCN4
HCRTR1
HDAC1
HDAC2
HDAC7
HDGF
HDGFRP3
HDHD2
HDX
HEATR5A
HEATR5B
HEATR6
HECA
HECTD1
HECTD2
HECTD4
HECW1
HELLS
HELQ
HELZ
HELZ2
HEMK1
HEPACAM2
HEPN1
HERC3
HERC5
HERPUD2
HEY1
HEY2
HFE
HGF
HGS
HGSNAT
HHIP
HHLA1
HIAT1
HIATL1
HID1
HIF1AN
HIF3A
HIP1
HIPK1
HIPK2
HIPK3
HIRIP3
HIST1H2AG
HIST1H2BG
HIST1H2BK
HIVEP1
HJURP
HK3
HLA-DOA
HLA-DOB
HLA-DQA2
HLA-E
HLCS
HMG20A
HMGB3
HMGXB4
HMX3
HN1L
HNF1A
HNRNPDL
HNRNPH2
HNRNPLL
HNRNPUL1
HOMER1
HOMEZ
HORMAD1
HOXA1
HOXA2
HOXA3
HOXA4
HOXB6
HOXB8
HOXB9
HOXC12
HOXC8
HOXD11
HOXD12
HPS3
HRASLS5
HRH1
HRH4
HRK
HS1BP3
HS3ST1
HS3ST3B1
HS3ST4
HS6ST2
HSD11B1L
HSD17B12
HSDL1
HSF2
HSPA13
HSPA2
HSPE1
HTR2A
HTR2C
HTRA3
HTT
HUNK
HUWE1
HYAL2
HYDIN
IAPP
IBTK
ICOSLG
ID1
ID4
IDH1
IDH3A
IDS
IER3IP1
IFFO2
IFI44L
IFITM10
IFNK
IFT122
IFT22
IGDCC3
IGDCC4
IGF1R
IGF2
IGF2BP1
IGF2BP2
IGF2R
IGFBP5
IGJ
IGSF11
IGSF3
IKBKAP
IKBKB
IKBKE
IKZF1
IKZF2
IKZF4
IL10
IL11RA
IL12RB2
IL13RA1
IL17RE
IL18BP
IL1RL1
IL24
IL2RB
IL2RG
IL6
IL6R
IL6ST
IL7
IMPA1
IMPAD1
IMPDH1
IMPG1
INA
INADL
INHBC
INMT-FAM188B
INO80
INO80D
INPP4A
INSR
INTS3
INTS9
INTU
IP6K1
IPCEF1
IPO7
IPO8
IPO9
IPPK
IQCH
IQGAP1
IQGAP2
IRF2
IRF6
IRGQ
IRS2
ISCA2
ISG20
ISM2
ISPD
ISX
ITCH
ITGA1
ITGA10
ITGA2
ITGA3
ITGA7
ITGA8
ITGA9
ITGAV
ITGB6
ITK
ITPKB
ITPR2
ITSN1
ITSN2
IYD
IZUMO3
JAK3
JAKMIP2
JAKMIP3
JDP2
JMJD1C
JMJD7-PLA2G4B
JMJD8
JOSD1
JPH3
JPH4
JUN
JUP
KAL1
KALRN
KANK2
KANK4
KANSL1
KAT6A
KAT6B
KAT7
KBTBD13
KCMF1
KCNA1
KCNA3
KCNB1
KCNC1
KCNC3
KCND1
KCND3
KCNE1
KCNG3
KCNH6
KCNH7
KCNH8
KCNIP1
KCNIP2
KCNJ1
KCNJ12
KCNJ16
KCNJ2
KCNJ6
KCNJ8
KCNJ9
KCNK1
KCNK12
KCNK3
KCNK5
KCNK9
KCNMA1
KCNMB2
KCNS2
KCNT1
KCNT2
KCNV1
KCNV2
KCTD12
KCTD14
KCTD17
KCTD7
[truncated: 2,730 more rows]

## Sheet: miR-585-5p Summary
II. DIANA microT predicted targets	III. Predicted targets differentially-expressed in PMBCs	IV. Predicted targets within IPA* genes sets and differentially-expressed in PBMCs
CD34	CD34	CD34
CYB5R3	CYB5R3	CYB5R3
FLNA	FLNA	FLNA
MFHAS1	MFHAS1	MFHAS1
ORAI1	ORAI1	ORAI1
RBM38	RBM38	RBM38
STAT1	STAT1	STAT1
AAK1	AAK1
AGPAT4	AGPAT4
ANKRD11	ANKRD11
CNOT3	CNOT3
COG2	COG2
D2HGDH	D2HGDH
FLYWCH1	FLYWCH1
FNBP1	FNBP1
GORASP2	GORASP2
GPS1	GPS1
H6PD	H6PD
INTS2	INTS2
LPPR2	LPPR2
MAN2B2	MAN2B2
MAP3K11	MAP3K11
MAPK1	MAPK1
MGRN1	MGRN1
NME7	NME7
PSME3	PSME3
PTBP2	PTBP2
RHOT2	RHOT2
SETD3	SETD3
SGSH	SGSH
SHISA5	SHISA5
SLC2A6	SLC2A6
SPCS3	SPCS3
TMEM138	TMEM138
TSPAN18	TSPAN18
TUBGCP6	TUBGCP6
USP10	USP10
USP3	USP3
ABCC5
ABCC8
AC007731.1
AC087289.1
AC138035.2
ADAMTS4
AGAP2
AIG1
ALPPL2
ALX4
AMDHD1
AMIGO1
APC2
APPL2
ARHGAP26
ATCAY
ATP6V1C2
B4GALNT1
BAI1
BCAR1
BMP1
BRI3
C10orf82
C1orf21
C22orf42
C6orf136
C8A
CALU
CAMTA2
CAPN9
CATSPERG
CCDC65
CCNF
CD247
CDC25B
CDK12
CDT1
CELF5
CEND1
CHST3
CLYBL
CPZ
CTRB2
CTSH
CYB5RL
DBH
DBNDD2
DBT
DGKZ
DHRS7B
DIS3L2
DLGAP4
DMPK
DNAJC5G
DNMT1
DUS1L
EFCAB2
EFNB2
EGR4
EHD2
EHD3
EIF4E2
FAM214B
FAM221B
FAM43B
FAM78B
FETUB
FJX1
FSCN1
GDF11
GLI2
GMPS
GNA11
GNAL
GPR12
GPR78
HAVCR1
HCFC1
HCN2
HES3
HES7
HOGA1
HPD
HRH2
HS3ST2
IDH2
IGFBP3
INMT
IRF9
ISM1
ISYNA1
ITPR3
KAT2A
KCNC3
KCNMA1
KCNT1
KIF1A
KLHL21
LCMT2
LGALS3BP
LGI3
LIMD1
LIMK1
LINGO3
LONP2
LRP5
LRRK1
LTBP4
MCF2L2
MEX3B
MINK1
MITF
MOB1A
MORF4L2
MPZ
MROH6
MTFMT
MUC2
MUM1
MYO18B
MYO1C
NCAPD2
NCAPG2
NELFA
NKAIN2
NOS1
NPAS4
NUDT10
NUMBL
OPRL1
OSBPL5
P2RY13
PANX2
PAX2
PDIA5
PDLIM7
POM121C
PPP1R36
PRDM15
PRSS35
PYY
RAB3D
RABL2A
RASL10B
RAVER2
REXO1
RHBG
RHPN2
RNF213
RNF39
RP11-446E24.4
RP11-514P8.6
RTP5
RUSC2
SCARB1
SCLT1
SCRT2
SCUBE1
SF1
SFRP4
SHMT2
SIGLEC8
SIX2
SKIV2L
SLC12A4
SLC25A10
SLC39A13
SLC8A2
SLMO2
SLX4
SMG1
SNX15
SOCS5
SORCS2
SOX12
SOX2
SPIRE2
SPOCK1
SQSTM1
STXBP1
SUN2
SYS1-DBNDD2
SZRD1
TENM3
TEX28
TEX28P1
TEX28P2
TGFB1I1
TMEM119
TMEM154
TMEM184A
TMEM200C
TMEM229A
TMEM248
TOLLIP
TRAPPC1
TRIM4
TRPC7
TSPAN17
TTC22
TUBB6
UFSP2
UNC13A
VMAC
VPS4A
WDPCP
WT1
YIPF3
ZC3H8
ZCCHC14
ZFYVE26
ZNF213
ZNF282
ZNF503-AS2
ZNF587
ZRANB3
ZSWIM8
